# Supplementary material for: AI Quality Standards in Health Care: Rapid Umbrella Review
Source: J Med Internet Res. 2024 May 22;26:e54705. doi: 10.2196/54705 (PMC11153979; doi:10.2196/54705)
Supplement: Multimedia Appendix 3 [file jmir_v26i1e54705_app3.xlsx]

## Sheet: appendix 3 - review summary
Author-year	URL	Objective/Topic	Type	Sources	Years	Studies	Countries	Settings	Participants	AI approaches	Lifecycle/Design	Appraisal	Rating	Measures	Analysis	Results	Standards	Comments
Abd-Alrazaq 2020 [36]	link	explore how AI is used in COVID pandemic	Scoping review	MEDLINE, EMBASE, PsychInfo, IEEE Xplore, ACM-DL, arXiv, medRxiv, bioRxiv, Scopus, Google Scholar,also backward reference check	Dec25, 2019 to Apr12, 2020	82	multiple countries (table 1)	multiple data sources - see table 1	31 to 30000 data set sizes reported in 50 studies. See appendix 6.	convolutional neural network and support vector machine most prominent	train-test, cross-validation, external validation studies	N/A	N/A	COVID severity, mortality risk, associated factors, LOS	narrative analysis	diagnosis forecasting prediction	PRISMA-ScR	proposed methods not clinically accepted; efforts needed to develop standardized reporting protocols or guidelines for AI studies
Adamidi 2021 [37]	link	review AI models developed and validated for screening, diagnosis and prognosis of COVID	Systematic review	PubMed, Nature, Science Direct, IEEE Xplore, Arxiv, medRxiv	Jan1, 2020 to Dec30, 2020	101	multiple countries, p2836	clinical and imaging databases	covid positive patients - from 27 to 117000	classification: random forests, linear regression, VM, CNN, DT, XGB	model development and validation studies	PROBAST risk of bias	99 high risk 2 unclear, p2847	ICU need, ventilator need, morality risk, severity, LOS	AUC, accuracy, sensitivity, specificity, PPV, NPA	problematic to aply in practice, use of local single data source for training, not able to do meta-analysis, explainability difficult due to lack of uniform interpretability assessment criteria, p2847	PRISMA, PROBAST,	mentioned ethical consideration on p2835 but no detail, mention need for explainability modalities in model to maximize transparency and embellish trust p2848
Barboi 2022 [38]	link	Compare ML with severity of illness scores for ICU mortality	meta-analysis	PubMed, Scopus, Embard, IEEE Xplore	Dec 2000 to Dec15, 2020	20	multiple countries p6	ICU	1571 to 217289 split between training and test, table 3. Or "performed validation on external data sets ranging from 114 to 23,618 patients" p10	Binary ML models and severity of illness score models	model development, external validation	PROBAST		AUROC	AUROC comparison	reporting methodology incomplete p17	CHARMS, PROBAST	mentioned TRIPOD in limitations p17; recommendations 3 for model developers and 7 for clinicians p17; mentioned need for safety, privacy, causality, ethyics and FDA guiding principles for AI/ML development p18
Battineni 2022 [39]	link	analyse AI role in development biobanks	Systematic review	MedLine, CINAHL, Web of Science	no year range given	18	UK, Sinapore, Japan, Denark, Qatar, Sout Korea p4	biobanks	987 to 500000 participants, also 14K to 216K images	AI, ML, deep learning	experimental, RCT, cross sectional	Newcastle-Ottawa Scale NOS	only >=7 included	ROC? p.5	descriptive?	Ai can generate more accurate diagnosis using different data in biobanks	PRISMA, NOS	mentinoed trust, fairness, ethics, explainability, causality, safety in intro p2
Bertini 2022 [40]	link	summarize ML techniques to predict pregnancy complications	systematic review (p2)	PubMed, Scopus, Web of Science	2015–2020 p.3, at top	31	multiple countries -table 2 on p4	perinatal	EMR records - from 25 to 1.5M records, p.5	ML for prediction	cohort, control case, exploratory, cross section	CASP for clinical prediction rules	1 high quality 30 moderate quality	AUC	descriptive summary	16 complications predicted; best presults from medical images with SVM	PRISMA, CASP?	mentioned transparency and ethics on p12 in discussion; mention "interpretable model" similar to explainable AI?
Bhatt 2022 [41]	link	synthesize AI use in mHealth	Scoping review	PubsOnline at INFORMS, e-journal archive at MISQ, ACM Digital Library	not mentioned	37	multiple	mHealth? Public Health?	not mentioned	AI, machine learning, deep learning, federated learning	not mentioned	NA	NA	not mentioned	descriptive	mental, chronic and physical health conditions	PRISMA	mentioned explainable AI or XAI on p8
Buchanan 2020 [42]	link	AI trends & implications on roles & functions in nursing admin, practice and research	Scoping review	MEDLINE, CINAHL, EMBASE, PsycINFO, Cochrane, Scopus, Web of Science, ProQuest, targeted websites	Jan 1/2014 to Oct 17, 2019	131 = 118 articles, 13 websites	multiple countries; appendix-3	multiple settings (hospitals, community)	not mentioned	AI in predictive analytics, smart homes, virtual assistants, robots	quantiative, qualitative, expository or review papers	NA	NA	organized by domains of (1) AI and nursing compassionate care, (2) AI implications on practice-admin-policy, (3) AI on research and co-design of AIHTs	inductive approach, summarize findings into categories	AI has influenced nursing roles, workflows, nurse-patient relatioins; can enhance nursing prctice; should define how to preserve person-centered compassionate care in AI	PRISMA-ScR	no mention of any standards, guidelines, guidance or interoperability; mentions ethics, safety, and quality p.7
Buchanan 2021 [43]	link	influences of AI on nursing education 10 yrs	Scoping review	MEDLINE, CINAHL, EMBASE, PsycINFO, Cochrane, Scopus, Web of Science, ProQuest, targeted websites	Jan 2014 to Oct 2019	27	multiple countries	multiple settings (hospitals, community)	nurses, educators, students at all levels	virtual avatar apps, smart homes, predictive analytics, virtual-augmented reality, robots	expository, quantitative-prototyping, qualitative	NA	NA	AI influences on nurse educators, nursing students, nusing education in practice	descriptive summary	Key considerations: AI education topics - data analytics, predictive modeling, ML principles, engineering principles, privacy, data governance, techo cultural competence, AI research design, robotics, operations	PRISMA	no mention of any standards, guidelines, guidance or interoperability
Chew 2022 [44]	link	perceptions & needs of AI to increase adoption in health care	Scoping review	ACM Library, CINAHL, Cochrane, Embase, IEEE Xplore, PsycINFO, Web of Science, PubMed, Scopus	inception to Jun 21, 2021	26	multiple see table 1	community settings (p3)	participants: mean age 30=72.6yrs, 11-2780 people	chatbots, general, primary, community health, chronic diseases, self-management, self-diagnosis, mental health, diagnostic procedures	observation, qualitative, mixed methods, systematic reviews	NA	NA	aceptability, IT skills, preference talking to computers, perceived utility, positive attitude, perceived trustworthiness	descriptive summary	positive perceptions -availability, ease of use, potential improve efficiency, reduce cost; concerns with trust, common data standfards, data collection, data privacy, safety, maturity, full automation	Ethics guidelines for trusworthy AI from EU (ref15); for Strong AI or artificial general intelligence (AGI), mentions the Technology Acceptance Model, p.15	suggested improvements - personalization, customizability, empathy, personification thru AI chatbots-avatars, user experience, design, interconnectedness with other devices, educating public on AI capabilities, migration strategies
Choudhury 2020a [45]	link	understand current use of AI/ML in geriatric care of chronic diseases	Systeamtic review	PubMed, WorldCat, MEDLINE, ProQuest, ScienceDirect, SprinerLink, Wiley, ERIC	Jan 1/2010 to Jun 2019	35	multiple	hospitals	geriatric patients	ML-support vector machine, deep-learning, decision tree -see fig4 p463	?	NA	NA	accuracy, AUCOR, Sensitivity, specificity	descriptive summary by category	3 diseases - psychological disorders, eye diseases, others; lack of benchmarked datsets for ML; studies dependent on input features, lack compairons again clinical gold standard or rest-time data overtime	PRISMA	model types based on standard developed by Consumer Technology Association R13 AI Committee, Royal Society of Britain p462	mentioned lack of AI standards, data governance, global healthcare database
Choudhury 2020b [46]	link	identify and analyze quantitative studies or integrating AI and report clinical level patient safety outcomes	Systematic review	PubMed, PubMed Central, Web of Science	Jan 2009 to Aug 2019	53	multiple	NA	NA	AI apps based on ML/NLP - SVMM, decision trees	quantitative	NA	NA	risk factors to safety (a) clinical alarms/alerts, (b) clinical reports, (c) adverse drug events / drug safety; accuracy- AUROC, recall, sensitivity, specificity, F-measure	summary by patient safety sub-categories	Lack of standardized benahcmarks, heterogeneity in AI reporting	PRISMA	need EHR standardization e.g. NIST and FDA standards; emphasis on pt safety and error detection
Eldaly 2022 [47]	link	explore AI- lymphedema prevention, diagnosis, management, future	state of art review (systematic review p235)	PubMed, Scopus, Web of Science, EMBASE	?	15	?	not mentioned	?	ML, fuzzy models, deep learning, robotics	?	NA	NA	accuracy, specificity, sensitivity	descriptive summary	proposed models more accurate, sensitive, specific than current practice	PRISMA	no mention of any standards, guidelines, guidance or interoperability
Glaz 2021 [48]	link	summarize ML-NLP studies for mental health methodological & technical terms	systematic review	PubMed, ScienceDirect, Scopus, PsycINFO	Aug 21, 2018 to Feb 1, 2020	58	?	ER, social media, EHR-EMR	patients, social media users	ML, NLP	population studies	NA	NA	sensitivity, specificity, PPV	descriptive summary	used to confirm hypotheses not new ones, language specific features can improve NLP performance; ethics to be discussed	PRISMA	no mention of any standards, guidelines, guidance or interoperability
Guo 2021 [49]	link	summarize AI in COVID & if they integrated heterogenous data for modeling	scoping review	NIH-LitCovid (part of PubMed), WHO-COVID	start to Mar9, 2021	794	multiple	hospitals	patients	multiple models see tables 1-4	?	NA	NA	multiple COVID measures see tables 1-4, e.g. mortality, incidence, growth rate, infectivity, risk, performance, ICU-need-duration, mechanical ventilation, severity,	qualitative	7 areas-forecasting, imaging diangosis-prognosis, early deterction-prognosis drug repurposing, early drug discovery, social media analysis, genomic-transcriptomic-proteomic analysis, others; there is lack of data integration in AI-covid research, need multi-level AI framework to support heterogeneous data	PRISMA	no mention of any standards, guidelines, guidance or interoperability
Hassan 2021 [50]	link	identify optimal predictors to train ML to predict likelihood of infection and sepsis	Systematic review	MEDLINE, CINAHL, EMBASE, PsycINFO, Cochrane, Scopus, Web of Science, ProQuest, targeted websites	Jan 1, 2000 to Nov 25, 2019, updated to Oct 5, 2020	17	multiple	all care settings	adults	ML -see table 3 on p6	quantitative studies	newcastle-ottawa scale -> AHRQ standard	variable AHRQ quality	sensitivity, specificity, PPV, NPV, accuracy	quantiative, summary	13 predictors -age, gender, smoking, alcohol, HR, BP, lactate, CVD, endocrine disease, cancer, CKD, WBC, liver dysfunction, surgical approach, pre-oper HT	PRISMA, PRISMA-P, AHRQ, newcastle-ottawa scale, TRIPOD (p3)	mentioned TRIPOD; no mention of interoperability
Huang 2022 [51]	link	review AI telemedicine to monitor COVID & challenges	sysetmatic review	PubMed, ScienceDirect	2019-2021	13	?	community	cliniicans, patients, cases	ML, deep learning	before-after, repeat-measures, questionnaires	NA	NA	accuracy	descriptive summary	challenges in ethical & practice use, policy, regulation and device use for providers and patients	PRISMA	no mention of any standards, guidelines, guidance or interoperability
Kaelin 2021 [52]	link	Examine how AI is integrated into pediatric rehab interventions for CY with disabilities or other health conditions	Scoping review	PubMed, PsycINFO, ERIC, CINAHL, IEEE Explore, ACM Digital Library, ACL Anthology, AAAI Digital Library	articles between 2000 and Feb 2021	94	multiple	pediatric rehab settings	children and youth with disabilities or other health conditions	multiple AI -see page 4	descriptive studies	NA	NA	frequency counts & percentages by AI type	mapped categories -CSRankings & AAAI keywords taxonomy	3 gaps - lack of AI interactions in remote participation, individual goal-setting, individual reported participation needs	none	no mention of any standards, guidelines, guidance or interoperability
Kirk 2021 [53]	link	use of ML in precision nutrition	Systematic review	PubMed, Scopus, Web of Science, ScienceDirect	?	60	?	not mentioned	?	ML - classification, regression, clustering, recommendation, dimensionality reduction, anomaly detection	?	Kitchenham -criteria	?	accuracy, recall, presicion, F1 score, specificity, FPR, FNR	2 tables (1) output of individual PN advice, (2) ML based PN models	15 problems 7 domains, promising to integrate into high performance precision nutrition	Kitchenham for medical software engineering review papers	no mention of any standards, guidelines, guidance or interoperability
Loveys 2022 [54]	link	review AI interventions for older people receiving LTC services	Systematic review	Embase, Ovid, Global Health, PsycINFO, Web of Science	no limit?	31	?	nursing homes, assisted living facilities, dementia units, home LTC	older people receiving LTC services	social robots, environment sensors, wearable sensors	controlled & non-controlled studies	Cochrane RoB 2, RoB 2 CRT, ROBINS-I	high risk of bias	acceptability, effectiveness - GDS, CSDO, QOL-AD, QUALID, BAES, CMAI-SF, ABMI, HDRS, WHO-QOL-OLD -see table 2 on e291	narrative synthesis	promising, more trials needed to support wider adoption, pathways to support high quality trials	PRISMA	should adhere to CONSORT-AI, mentioned ethical implications; no other mention of standards, guidelines, guidance, interoperability
Morch 2021 [55]	link	document AI use in dentistry	scoping review	MEDLINE, SciVerse Scopus, Cochrane Library, ArXiv, IEEE Xplore	no limit	178	7 countries	dentistry	?	neural learning, traditional learning, combined	validation with datasets?	NA	NA	10 principles of Montral Declaration -see table on p1456	descriptive	45 ethical issues in 22 studies on 6 principles - prudence, equity, privacy, responsibility, demogractic participatin, solidarity	PRISMA	mentioned need to use SPIRIT, TRIPOD -p1457; no mention of other standard, guielines, guidance, interoperability
Payedimarri 2021 [56]	link	evaluate effectiveness of AI/ML to contain COVID	Systematic review	Nursing Reference Center Plus, CINAHL, Scopus, PubMed, Living Evidence	?	8	multiple (table 2)	not mentioned	?	ML, AI to develop or validate public health intervention	development, validation studies	NA	NA	control spread, reduce spike, risk of hotspot, outbreak prediction, evolution of spread, rate of recovery, transmission rate reduction	qualitative synthesis	quarantee most effective to control spread; lockdown had large effect on reducing transmission; refining lockdown based on spatial risk; social distancing effective when combined with closure	PRISMA	no mention of standards, guidelines, guidance, reporting or interoperability; menioned Porgo et al. [13] gloassary of mathematical modeling studies -see link	Porgo link
Popescu 2022 [57]	link	review of melanoma detection using AI	sysetmatic review	Web of Science, Scopus, PubMed	2015 to 2021	134	?	demoscopic databases mentioned	?	neural networks -Me, DSs, NNs, decision fusion, combined	development and validation datasets	NA	NA	accuracy, precision, sensitivity, specificity, F1-Score, Jaccard index	descriptive summary	best results obtained with multiple NNs for different functions and decision fusion	PRISMA	no mention of any standards, guidelines, guidance or interoperability
Rahimi 2021 [58]	link	evaluate AI tested or implemented in community-based PHC	Scoping review	Cochrane Library, MEDLINE, EMBASE, Web of Science, CINAHL, ScienceDirect, IEEE Xplore	start to Feb 2020	90		primary health care point of care settings	PHC workers & patients	ML, NLP, expert systems		PROBAST	80% studies had high risk of biases	potential benefits for patients, PHC providers, health care system, economic aspects, implementation challenges	descriptive synthesis	Variabilities in reporting partiipants, AI methods, analyses, outcomes, large gap in development and implementation of AI in CBPHC; ethnicities seldom reported, most studies NA-Euro centric; ethical and legal aspects and data govenance mentioned		no mention of other standard, guideline, guidance, interoperability
Sahu 2022 [59]	link	provide a complete picture of prediction model performance for early neonatal sepsis detection	Systematic review	PubMed, Scopus, CINAHL	2010 to 2021	10	multiple	neonatal	36 to 4974 neonates	prediction model based on logistic regression and AI	validation studies	Prediction model RoB assessment tool-PROBAST	20 questions	AUC, NPV, PPV, specificity, sensitivity, model efficiency	aggregation	potential predictors identified for early and late-onset sepsis, and as prognosticators for early onset sepsis detection; promiging maternal, nenatal & lab predictor for early late neonatal sepsis detection	PRISMA; CHARMS checklist (see link)	no mention of guidance, guideline, ethics or interoperability	Critical appraisal and data extraction for SR of prediction modelling studies -CHARMS checklist [19]
Sapci 2020 [60]	link	evaluate state of AI training practices to enhance learning experience	Systematic review	PubMed, IEEE Xplore Digital Library, CINAHL Plus, ScienceDirect	?	26	multiple (table 2 on p6)	not mentioned	simulated patients?	category 1-AI in MHI education, 2-AI education	all study types	NA	NA	Oxford Centre for EBM evidence levels IV, V	descriptive summary	proposed framework for specialized AI training in MHI education - diagnostics, therapeutics, predictive, learning health systems	PRISMA-P	no mention of standards, guidelines, guidance, reporting or interoperability
Seibert 2021 [61]	link	review literature on AI in nursing	rapid review (scoping towards systematic)	PubMed, CINAHL, ACM Digital Library, IEEE Xplore, Digital Bibliography & Library Project, AIS Library, AI conference libraries	not predefined - found 2005 to 2020	292	from Germany and German or English text but not country specific	nursing care in hospitlas, living at home, nursing homes, home care	nurses, students, persons in need of care and ADL support	ML, expert, random forest, hybrid, AI-signal, planning-scheduling, NLP	qualitative & quantitative studies, reviews, discussion papers & essays	level of evidence ratings I to VII	mostly level VI, but had range of level I to VII or NA	freqquency by purpose & support area; algorithm eligibility, technical functionality, requirements, barriers; ethical-legal-social	descriptive summary by category	focus on image-signal processing with tracking, monitoring, classification of activity-health, care coordination & communication, fall detection; lack findings on effectriveness in real-world; ethical, legal & social implications not discussed in meaningful detail	level of evidence ratings I to VII	lack standardized benchmark & methodological-reporting guidelines; need ethical principles for trust, sustainability, justice, fairness
Syeda 2021 [62]	link	role of AI to fight COVID	Systematic review	PubMed, Web of Science, CINAHL	Dec 1, 2019 to Jun 27, 2020	130	multiple	models, outbreaks, data from radiological images or lab tests	population health	3 categories -computational epidemioloy, early detection & diagnosis, disease progeression	epidemiological studies and supplementary data from images and test, mostly quantitative	NA	NA	prediction of outbreak, disease progession, outcomes, LOS, ICU days	qualitative, quantitative descriptive analysis	findings (1) RT-PCR remains gold std for COVID confirmation, (2) AI bias from small sample and scale, (3) more work on variables, (4) more sentiment analysis with social media & negative mpact on mental health due to lockdown, (5) few detail on how AI predictions were interpreted	PRISMA	RT-PCR=reverse transcription poliymerase chain reaction no mention of standard, guideline, guidance, interoperability, ethics, governance
Talpur 2022 [63]	link	association between dental caries and ML	Systematic review	PubMed, IEEE Xplore, Science Direct, Google Scholar	2008 to 2022	12	international	dentistry, dental x-rays, ICDAS (International Caries Detection and Assessment System) detection of dental caries through visualization of X-ray radiographs.	people at dentist or 5135 teeth? (see table 2)	ML -deep learning, neural network, Support Vector Machines, Random Forest, logistic regression, naïve bayes	quantitative ML with training and test accuracy (AUC)	risk of bias 9x criteria -see 2.5 on p3	low, moderate	accuracy	qualitative synthesis	deep learning on teeth images to dx 3 types of dental caries; future studies to dx other dental caries progrssion -severity, virginity of lesion, extent	PRISMA	no mention of standard, guideline, guidance, interoperability, ethics, governance
Velez-Guerrero 2021 [64]	link	review advances and trends of AI in mobile robotic exoskeletons & upper limb rehab	Systematic review	Scopus, IEEE Xplore, Web of Science, PubMed	Jan 2016 to Nov 2020	30	international/global	rehab, physio therapy clinics, research centres	People involved in research studies and with physio therapists	neuro/motor rehab upper limb, mobile robotic exoskeleton, adaptive AI, fuzzy logic, ANN, mixed techniques	hierarchical grouping map, Time evolution and interconnections of the reviewed topics, qualitative	NA	NA	patient recovery process	descriptive	see fig3 for grouping map, p5; need to improve developing robotic rehab exoskeletons that are ergonomic and portable, more itegrated comprehensive tech fraemwork	PRISMA, FDA stanrd medical device,	1 mention of interoperability between devices on p17; no mention of other standard, guidelines, guidances, ethics, governance
Welch 2022 [65]	link	review wearable devices to augment assessment of psychiatric disorders in child-adolescent	Scoping review	Ovid, Medine, Epub, Ovid Embase, Ovid Cochrane Central register for controlled trials, Ovid CDSR, web of science, Scopus	2011 to Jun 25, 2021	19	?	not mentioned	children and adolescents with ASD, ADHD, ID	wearable devices such as wrist-worn technology	pilots, feasibility studies	NA	NA	focused on behavioral changes- measured physiological symptoms listed in table 1 on p5-6	descriptive	3 types ASD-autism spectrum disorder, ADHD-attention-deficit hyperactivity, ID-internalizing disorders ; lack of RCT	PRISMA	no mention of standard, guideline, guidance, interoperability, ethics, governance
Zhao 2021 [66]	link	ethics issue with AI–augmented surveillance to monitor/detect infectious disease outbreaks	Systematic review	CINAHL, PubMed, Science Direct, MEDLINE, Google Scholar, Scopus, legal and sociological databases	no restriction, legal-socio databases to dec8, 2020	29	multiple (table 1 on p4)	none mentioned	7331 participants, public, policymakers, ID experts, HI systems, tech & health law p3	AI, digital surveillnace, early warning systems, big data	qualitative, quantitative mixed methods studies	MMAT for empirical studies		by ethical issues in textbox 1 on p12-13	theroetical framework of prior BDA using stakeholder theory & discourse ethics p3	6 themes -individual, organizational, societal, awareness of digital surveillance, digital integrity, trust, privacy & confidentiality, civil rights, governance - see Textbox 1 for ethical issues p12	PRISMA	issues with inadequate info, unclear governance, Technical and ethical standards […] were considered poorly developed and incomplete, lack of privacy, data integrity, automomy; barriers - disparities & divides by underrepresnting vulnerable at risk populations,
Zheng 2022 [67]	link	synthesize literature on NLP to ID hypoglycemia from EHR notes	Systematic review	PubMed, Web of Science, CINAHL, PsycINFO, IEEE Xplore, Google Scholar, ACL Anthology	before Feb 22, 2022	8	United States	none mentioned	adults with diabetes; exc. pregnant adults	NLP to ID hypoglycemia; exc. pharmacological trials	retro-cohort	NA	NA	prevalence, incidence - see table 2 p7-10	descriptive summary	NLP improved hypoglycemic events especially when combined with ICD9,10 & lab testing	PRISMA	no mention of standard, guideline, guidance, interoperability, ethics, governance
Zidaru 2020 [68]	link	inform patient-public involvement PPI in AI assisted health care in mental health	Scoping review	Web of Science, Ovid Medline, PsycINFO, Global Health, Embase, handsearching, grey literature	2010 onward	144	~~not mentioned~~ many, see appendix p1092	mental health? (this isn't really a setting) - in multiple settings?	patient and public groups	AI-assited mental health (ML and big data analytics)	different engagement methods e.g. surveys, consensus	NA	NA	PPI in conception and transition to AI assisted mental health care fig 3	inductive thematic analysis, tested at researcher workshop	3 themes (1) AI in mental health, (2) ethics public engagement in AI assisted care, (3) public engagement in planning, development, implementation, evlauation and diffusion of AI	principles of design justice proposed - see fig1 p1074	need PPI to examine ethical and safety issues, develop new PPI methods from concept design to technology in practice-
total count
33
