# Supplementary material for: AI Quality Standards in Health Care: Rapid Umbrella Review
Source: J Med Internet Res. 2024 May 22;26:e54705. doi: 10.2196/54705 (PMC11153979; doi:10.2196/54705)
Supplement: Multimedia Appendix 4 [file jmir_v26i1e54705_app4.xlsx]

## Sheet: excluded reviews
Author-year	Article title	Source	URL	Reason for exclusion
Asif 2022	Dynamics of SARS-CoV-2 spreading under the influence of environmental factors and strategies to tackle pandemic: a systematic review	Sustainable Cities and Society 2022: 81(103840)	link	included multiple modeling methods - statistical, risk, GIS and AI based
Avendano 2022	Interfacing with electronic health record: a comparative review of modes of documentation	Cureus 2022; 14(6): e26330	link	multiple modalitie, e.g. EHR templates, medical scribes
Avina-Bravo 2022	Smart electrically assisted bicycles and health monitoring systems: a review	Sensors 2022; 22, 468	link	mention the need for AI but no detail given
Belisle-Pipon 2021	What makes artificial intelligence exceptional in health technology assessment	Frontiers in AI 2021;4:736697	link	actual studies not included in the reference list? No detail given
Chan 2021	Effectiveness of e-interventions on fall, neuromuscular functions and quality of life in community dwelling older adults: a systematic review and meta-analysis	International J of Nursing Studies 3032; 113: 103784	link	multiple technologies
Checucci 2020	Artificial intelligence and neural networks in urology: current clinical applications	Italian J of Urology Nephrology 2019; 72(1):49-57	link	non-English from 2019
Erdmann 2021	Patients and professionals views related to ethical issues in precision medicine: mixed research synthesis	BMC Medical Ethics 2021: 22:116	link	precision medicine and ethics
Fatoum 2021	Blockchain integration with digital technology and future of health are ecosystems: systematic review	JMIR 2021; 23(11):e19846	link	on blockchain and not AI
Gunasekeran 2021	Applications of digital health for public health responses to COVID-19: a systematic scoping review of artificial intelligence, telehealth and related technologies	Digital Medicine 2021;4:40	link	digital health - AI, telehealth, DSS
Huener 2020	Evolution of diabetic retinopathy screening programmes: a chronology of retinal phtography from 35 mm slides to AI	Clinical Ophthalmology 2020; 14:2021-35	link	not a systematic review
Jing 2021	Unified medical language system at 30 years and how it is used and published: systematic review and content analysis	JMIR 2021;9(8):e20675	link	not about AI but UMLS evolution
Kalhori 2021	Enhanced childhood disease treament using computational models: systematic review of intelligent experimenta to predicion med	J Biomedical Informatics 2021;115: 103687	link	multiple technologies not just AI - see figure 7 on p5
Kane 2022	Opportunities and challenges for professionals in psychiatry and mental health care using digital technologies during COVID-19 pandemic: systematic review	JMIR Human Factors 2022; 9(1): e30359	link	multiple technologies
Lee 2022	Effect of cognitive function health care using AI robots for older adults: systematic review and meta-analysis	JMIR Aging 2022;5(2):e38896	link	insufficient detail on AI purpose, features, references
Li 2022	The research and development thinking of the status of AI in traditional chinese medicine	Hindawi 2022; 76444424	link	not a systematic review
Manyazewal 2021	Potential use of digital health technologies in African context: systematic review of evidence from Ethiopia	Digital Medicine 2021; 4:125	link	multiple technologies
Mbunge 2022	Virtual healthcare services and digital health technologies deployed during coronvacirus disease 2019 (COVID-19) pandemic in South Africa: systematic review	Global Health J 2022; 6:102-13	link	multiple technologies
Mpinga 2022	AI and human rights: are there signs of an emerging discipline? A systematic review	JMultidisciplinary Healthcare 2022;15:235-46	link	Human rights and not health/medicine
Nor 2021	Overview of explainable AI for prognostic and health management of industrial assets based on preferred reporting items for systematic review and meta-analysis	Sensors 2021; 22: 8020	link	exclude? Industrial assets -not health related
Ortiz-Barrios 2021	Process improvement approaches for increasing the response of emergency departments against the COVID-19 pandemic: systematic review	Int J Environmental Research Public Health 2021; 18: 8814	link	Industrial engineering improvement
Rainundo 2021	The impact of AI on data system security: literature review	Sensors 2021; 21, 7029	link	Systems security and not health?
Serhani 2020	ECG monitoring systems: review architecture processes and key challenges	Sensors 2020, 20, 1796	link	multiple ECG monitoring systems, AI and other technologies
Singh 2021	Senros and systems for air quality sessessment monitoring and management: a review	J Environmental Management 2021; 289: 112510	link	air quality sensors multiple tech
Stuart 2022	Wearable devices for continuous monitoring of biosignals: challenges and opportunities	APL Bioeng 2022; 6, 021502	link	not a systematic review
Tomovic 2020	Sport and exercise participation in time of COVID-19: a narrative reivew of medical and health perspective	Translational Sports Medicine 2021;4:159-62	link	multiple tech, e.g. remote teting, telehealth, field lab
Tran 2022	Digital health policy and programs for hospital care in Vietnam: scoping review	JMIR 2022; 24(2):e32392	link	multiple digital health systems
Tseng 2020	Emergence of non-AI digital health innovations in ophthalmology: systematic review	Clinical Expiermet Ophtholo 2021; 49: 741-56	link	focused on non-AI digital health
Vazquez-Marrufo 2020	Revision sistematics de la application de algoritmos de machine learning en la esclerosis multiple	Neuorlogia 2020	link	non English language
Walsh 2021	systematic review of current teleophthalmology services in NZ compared to 4 comparable countries UK, Aust, USA and Canada	Clinical Ophthalmology 2021:15:4015-27	link	multiple modalities - see table 2 p4017
Wang 2021	Integrating digital technologies and public health to fight COVID-19 pandemic: key technologies, applications, challenges and outlook of digital healthcare	Intl J Enviroment Res Public Health 2021. 18, 6053	link	multiple tech -cloud, 5G, AI, big data
Whelan 2021	Applying a noewl approach to scoping review incoporating Ai mapping the natural history of gonorrhoea	BMC Med Res Methodology 2021;21:183	link	AI assisted in literature search only
Wolfe 2020	Effects of medical and non-medical cannabis use in older adults: protocol for a scoping review	BMJ Open 2020;10:e034301	link	use AI to assist in literature search
Xie 2020	AI for caregivers of persons with Alzheimers disease and related dementias: systematic literature review	J Emerging Technologie & Innovative Res 2019; 6(1)	link	not systematic review, only literature review with no explicit criteria
Zhou 2021	Interdisciplinary collaboration between nursing and engineering in health care; scoping review	Int J Nursing Studies 2021;117:103900	link	not on AI but collaboration Eng+nursing
Excluded Review Count				34
