# Supplementary material for: AI Quality Standards in Health Care: Rapid Umbrella Review
Source: J Med Internet Res. 2024 May 22;26:e54705. doi: 10.2196/54705 (PMC11153979; doi:10.2196/54705)
Supplement: Multimedia Appendix 5 [file jmir_v26i1e54705_app5.xlsx]

## Sheet: Quality assessment scores
Review	reviewer	Q1	Q2	Q3	Q4	Q5	Q6	Q7	Q8	Q9	Q10	Q11	Total
Abd-Alrazag 2020 [36]	CK	Y	Y	Y	Y	NA	NA	Y	Y	Y	Y	Y	1
Adamidi 2021 [37]	FL	Y	Y	Y	Y	Y	Y	Y	Y	N	Y	Y	0.909091
Barboi 2022 [38]	FL	Y	Y	Y	Y	Y	Y	Y	Y	Y	Y	Y	1
Battineni 2022 [39]	CK	Y	Y	Y	Y	Y	N	N	U	N	Y	U	0.545455
Bertini 2022 [40]	CK	Y	Y	Y	Y	Y	U	N	Y	N	Y	Y	0.727273
Bhatt 2022 [41]	FL	N	Y	Y	Y	NA	NA	U	Y	U	Y	Y	0.666667
Buchanan 2020 [42]	FL	Y	Y	Y	Y	NA	NA	Y	Y	Y	Y	Y	1
Buchanan 2021 [43]	FL	Y	Y	Y	Y	NA	NA	Y	Y	Y	Y	Y	1
Chew 2022 [44]	FL	Y	Y	Y	Y	NA	NA	N	U	y	y	y	0.777778
Choudhury 2020a [45]	CK	Y	Y	Y	Y	N	N	U	Y	U	Y	Y	0.636364
Chourhury 2020b [46]	CK	Y	Y	Y	Y	N	U	N	Y	N	Y	Y	0.636364
Eldaly 2022 [47]	CK	Y	Y	Y	Y	N	N	N	N	Y	Y	N	0.545455
Glaz 2021 [48]	FL	Y	Y	Y	Y	N	N	U	U	N	Y	Y	0.54
Guo 2021 [49]	FL	Y	Y	Y	U	NA	NA	U	U	Y	Y	Y	0.666667
Hassan 2021 [50]	FL	Y	Y	Y	Y	Y	Y	U	Y	N	Y	Y	0.818182
Huang 2022 [51]	FL	Y	Y	Y	Y	N	N	N	U	U	Y	Y	0.545455
Kaelin 2021 [52]	FL	Y	Y	Y	Y	NA	NA	Y	Y	Y	Y	Y	1
Kirk 2021 [53]	FL	Y	Y	Y	Y	Y	N	U	Y	Y	Y	Y	0.818182
Loveys 2022 [54]	FL	Y	Y	Y	Y	Y	Y	Y	Y	Y	Y	Y	1
Morch 2021 [55]	FL	Y	Y	Y	Y	NA	NA	Y	Y	Y	Y	Y	1
Payedimarri 2021 [56]	FL	Y	Y	Y	Y	U	N	Y	Y	U	Y	Y	0.727273
Popescu 2022 [57]	CK	Y	Y	Y	Y	N	N	N	U	N	Y	Y	0.545455
Rahimi 2021 [58]	FL	Y	Y	Y	Y`	Y	Y	Y	Y	Y	Y	Y	1
Sahu 2022 [59]	FL	Y	Y	Y	Y	Y	Y	U	Y	Y	Y	Y	0.909091
Sapci 2020 [60]	FL	Y	Y	Y	Y	U	N	Y	U	Y	Y	Y	0.727273
Siebert 2021 [61]	FL	Y	Y	Y	Y	Y	N	Y	Y	Y	Y	Y	1
Syeda 2021 [62]	FL	Y	Y	Y	Y	N	N	U	Y	Y	Y	Y	0.727273
Talpur 2022 [63]	FL	Y	Y	Y	Y	Y	U	U	U	N	Y	Y	0.636364
Velez-Guerrero 2021 [64]	FL	Y	Y	Y	Y	U	N	N	U	N	Y	Y	0.545455
Welch 2022 [65]	FL	Y	Y	Y	Y	NA	NA	Y	U	Y	Y	Y	0.888889
Zhao 2021 [66]	FL	Y	Y	Y	Y	Y	Y	Y	Y	N	Y	Y	0.909091
Zheng 2022 [67]	FL	Y	Y	Y	Y	N	N	Y	U	Y	Y	Y	0.727273
Zidaru 2020 [68]	FL	Y	Y	Y	Y	NA	NA	Y	Y	N	Y	Y	0.888889
Included count	33	33
Kalhori 2021	FL	Y	Y	Y	Y	N	N	Y	U	N	Y	Y	0.636364	exclude -multiple tech
khan 2020	FL	Y	Y	Y	Y	N	N	N	U	N	U	Y	0.454545	low JBI score
Nor 2021	CK	Y	Y	Y	Y	U	U	N	N	Y	Y	Y	0.636364	exclude - not health
Sarker 2021	FL	Y	Y	U	U	U	N	N	U	U	Y	Y	0.363636	low JBI score
Excluded count		4
Questions:							Response
Q1 -Is the review question clearly and explicitly stated?							Y-Yes, N-No, U-Unclear, NA-Not applicable
Q2 -Were the inclusion criteria appropriate for the review question?							Y-Yes, N-No, U-Unclear, NA-Not applicable
Q3 -Was the search strategy appropriate?							Y-Yes, N-No, U-Unclear, NA-Not applicable
Q4 -Were the sources and resources used to search for studies adequate?							Y-Yes, N-No, U-Unclear, NA-Not applicable
Q5 -Were the criteria for appraising studies appropriate?							Y-Yes, N-No, U-Unclear, NA-Not applicable
Q6 -Was critical appraisal conducted by two or more reviewers independently?							Y-Yes, N-No, U-Unclear, NA-Not applicable
Q7 -Were there methods to minimize errors in data extractdion?							Y-Yes, N-No, U-Unclear, NA-Not applicable
Q8 -Were the methods used to combine studies appropriate?							Y-Yes, N-No, U-Unclear, NA-Not applicable
Q9 -Was the likelkhood of publication bias assessed?							Y-Yes, N-No, U-Unclear, NA-Not applicable
Q10-Were recommendations for policy and/or practice supported by the reported data?							Y-Yes, N-No, U-Unclear, NA-Not applicable
Q11-Were the specific directives for new research appropriate?							Y-Yes, N-No, U-Unclear, NA-Not applicable
Cutoff range & count		High	≥0.75 = 17	Medium	≥0.5 and <0.75 = 16		Low	<0.5 = 2

## Sheet: QA criteria explanations
JBI Critical Appraisal Checklist in Appendix 2 of JBI Umbrella Review Methodology Manual										List of questions
										Questions:
										Q1 -Is the review question clearly and explicitly stated?
										Q2 -Were the inclusion criteria appropriate for the review question?
										Q3 -Was the search strategy appropriate?
										Q4 -Were the sources and resources used to search for studies adequate?
										Q5 -Were the criteria for appraising studies appropriate?
										Q6 -Was critical appraisal conducted by two or more reviewers independently?
										Q7 -Were there methods to minimize errors in data extractdion?
										Q8 -Were the methods used to combine studies appropriate?
										Q9 -Was the likelkhood of publication bias assessed?
										Q10-Were recommendations for policy and/or practice supported by the reported data?
										Q11-Were the specific directives for new research appropriate?
										Responses: Y-Yes, N-No, U-Unclear, NA-Not applicable
										Q5 - Were criteria for appraising studies appropriate?
										Marcy - it is not sufficient to list the tool, but to summarize the results in applying this tool. For some reviews a critical appraisal (tool) may not be appropriate, e.g. scoping review, value-based review Francis -if the appraisal criteria or tool are/is not mentioned, then the answer should be UNCLEAR; it is mentioned but seems inappropriate (e.g. risk of bias for a qualitative study) then th…
										Q6 Was critical appraisal conducted by >=2 reviewers independently?
										Francis - if there is no mention of critical appraisal then answer should be UNCLEAR; if there is mention of appraisal but no mention of >1 reviewers then the answer is NO; if >=2 reviewers cross-checked each other even only a sample then the answer should be YES
										Q7 - Were there methods to iminimize errors in data extraction?
										Marcy - “Strategies to minimize bias may include conducting all data extraction in duplicate and independently…” It is sufficient to have one reviewer and the second reviewer audit or clarify through ongoing discussions. These tools for data extraction may include coding and thematic analysis for qualitative studies. Francis - the methods should be mentioned in methods section as analysis/synthes…
										Q8 - Methods to combine studies appropriate?
										Marcy - For qualitative studies, examples may include applying a model and building themes, with details on how these themes were formed.
										Francis - the methods to combine studies must be mentioned in the methods section under analysis/synthesis and they must be APPROPRIATE for the type of review involved (e.g. statistical for quantitative results & descriptive/thematic for qualitative results); if they are not mentioned then the answer should be Unclear; if they are mentioned but seem incorrect (statistical analysis of qualitative …
										Q9 - Was likelihood of publication bias assessed?
										Marcy - This may include a limitation section. It may also include the review authors assessing bias in the topic they are investigating
										Q10 - Were recommendations supported by reported data?
										Marcy - It is not sufficient to have a general sentence, but the recommendations should be compared to the data to see if they fit
										Francis - can look at the original research question(s) to see if the recommendations address the question(s) raised in the review; they will likely be subjective
										Q11 - Were specific directives for new research appropriate?
										Marcy - Similar to 10 – has to be more than a general sentence, but the new directives should match with the review questions and data. “Yes” can also be when the authors highlight appropriate topics that were missing within the findings.
										Francis - the statements may be in conclusion as well
