# Supplementary material for: AI Quality Standards in Health Care: Rapid Umbrella Review
Source: J Med Internet Res. 2024 May 22;26:e54705. doi: 10.2196/54705 (PMC11153979; doi:10.2196/54705)
Supplement: Multimedia Appendix 7 [file jmir_v26i1e54705_app7.xlsx]

## Sheet: index
Tab	Content	Comments
by review	Alphabetical list of original studies sorted by review
by study	Alphabetical list of original studies sorted by study author across reviews
by study-dups	Original studies sorted by study author with duplicates crossed out
unique	Unique original studies sorted by study author with duplicates removed
unique-stds	Unique original studies sorted by review, with topics & links added, keywords checked	Keywords as search terms: standard, guidel, guida, criteria, checklist, reporting, interoper, trust, ethic, govern, privacy, securit, regula, polic, educat, train
Unique-stds marked	Unique original studies sorted by review with relevant keywords highlighted in yellow	10% of unique original studies searched for standards keywords, highlighted relevant ones
Unique-stds only	Unique original studies sorted by review, only ones with stds related keywords	Only unique original studies with relevant standrds keywords are included
Tab	Steps	Comments
by review	Extract all cited studies for each review, refer to appendices and tables as needed	Not all studies were listed; reference # in reviews & appendices were different
by study	Sort entries by study across reviews; highlight studies with same author	Reviews with missing or incomplete list of studies highlighted in red
by study-dups	Cross out same studies, ones with lower count, preprint, less known journal, missing reference	Change ref# to match reference section and added year for some reviews
unique	Delete duplicates & ones missing in reference section; move blue rows in yellow to top	Top rows in blue font show omitted reviews and ones with incomplete list of studies identified
unique-stds	Sort unique studies by review; add topics & links; search for keywords in 10% studies per topic	Search for list of keywords to see if they are present in the article; if present provide detail
Unique-stds marked	Retain unique studies checked for standard related keywords - about 10% of all unique studies	Delete unique studies without std related keywords; focused on original studies with AI, ML & intelligent keywords in titles
Unique-stds only	Retain only unique studies with standard related keywords, sorted by review	Exclude studies with train-test-validat, ethic, educa, training, or no specific standard named
Overall comments
Started with 35 reviews that included a total of 3013 original studies - see summary of review spreadsheet
Skipped 3 reviews with too many original studies or missing study info; and 3 reviews with only partial info on original studies - see first 7 rows in unique tab
Skipped 3 reviews: (a) Guo2021 - has 794 studies, too many to check; (b) Khan2020 - has 113 studies, unable to identify them in reference list; (c) Morch2021 - has 178 studies with no study titles, unable to look up
3 reviews have only partial lists of original studies: (a) Kirk2021 has 31 of 60 studies listed in tables; (b) Sarker2021 has 70 of 147 studies in tables 1-7; (c) Popesco2022 has 31 of 134 studies in table 4
Final count of 32 reviews with 1714 of 3013 studies included in this overlap exercise - see study-dups tab
There are 1603 unique original studies out of 1714 original studies from the 32 reviews, with 115 original studies as duplicates - see study-dups tab
~10% or 178 unique original studies searched for standards related keyword terms- standard, guidel, guida, criteri,checklist, rporting, ineroper, ethic, trust, govern, regulat, polic - see unique-stds tab
26 unique original studies with standards related keywords - see unique-stds only tab

## Sheet: by review
Review	Count	Review-Studies	URL	Comment
Adb-Alrazaq 2020	82	Abbas [36]	link
Adb-Alrazaq 2020	82	Abdelmageed [64]	link
Adb-Alrazaq 2020	82	Al-Qaness [72][75]	link	incorrect reference number
Adb-Alrazaq 2020	82	Apostolopoulos [37]	link	mentioned explainability in limitations on p11
Adb-Alrazaq 2020	82	Bai [95][98]	link	link in [98] wrong, had to search for correct paper
Adb-Alrazaq 2020	82	Barstugan [21][24]	link	incorrect reference number
Adb-Alrazaq 2020	82	Beck [61]	link
Adb-Alrazaq 2020	82	Bukhari [38]	link
Adb-Alrazaq 2020	82	Chen J [22]	link
Adb-Alrazaq 2020	82	Chen X [89]	link
Adb-Alrazaq 2020	82	Chowdhury [39]	link
Adb-Alrazaq 2020	82	Dandekar [73]	link
Adb-Alrazaq 2020	82	DeCapprio [96]	link
Adb-Alrazaq 2020	82	Dutta [74]	link
Adb-Alrazaq 2020	82	Fast [68]	link
Adb-Alrazaq 2020	82	Feng [49]	link
Adb-Alrazaq 2020	82	Fong-a [75]	link
Adb-Alrazaq 2020	82	Fong-b [76]	link
Adb-Alrazaq 2020	82	Fu [23]	link
Adb-Alrazaq 2020	82	Gaal [90]	link
Adb-Alrazaq 2020	82	Gao [52]	link
Adb-Alrazaq 2020	82	Ge [53]	link
Adb-Alrazaq 2020	82	Ghoshal [40]	link
Adb-Alrazaq 2020	82	Gong [97]	link
Adb-Alrazaq 2020	82	Gozes [24]	link
Adb-Alrazaq 2020	82	Guo [86]	link
Adb-Alrazaq 2020	82	Hemdan [41]	link
Adb-Alrazaq 2020	82	Heo [69]	link
Adb-Alrazaq 2020	82	Hofmarcher [54]	link
Adb-Alrazaq 2020	82	Hu-a [62]	link
Adb-Alrazaq 2020	82	Hu-b [77]	link
Adb-Alrazaq 2020	82	Hu-c [78]	link
Adb-Alrazaq 2020	82	Huang C [79]	link
Adb-Alrazaq 2020	82	Huang L [91]	link
Adb-Alrazaq 2020	82	Jin C [25]	link
Adb-Alrazaq 2020	82	Jin S [26]	link
Adb-Alrazaq 2020	82	Kumar [80]	link
Adb-Alrazaq 2020	82	Li L [27]	link
Adb-Alrazaq 2020	82	Li M [81]	link
Adb-Alrazaq 2020	82	Lopez-Rincon [50]	link
Adb-Alrazaq 2020	82	Magar [55]	link
Adb-Alrazaq 2020	82	Marini [82]	link
Adb-Alrazaq 2020	82	Meng [48]	link
Adb-Alrazaq 2020	82	Mizumoto [83]	link
Adb-Alrazaq 2020	82	Narin [42]	link
Adb-Alrazaq 2020	82	Ong [65]	link
Adb-Alrazaq 2020	82	Ozturk [43]	link
Adb-Alrazaq 2020	82	Pandey [102]	link
Adb-Alrazaq 2020	82	Patankar [56]	link
Adb-Alrazaq 2020	82	Pirouz [84]	link
Adb-Alrazaq 2020	82	Pourhomayoun [98]	link
Adb-Alrazaq 2020	82	Qi [101]	link
Adb-Alrazaq 2020	82	Qiang [87]	link
Adb-Alrazaq 2020	82	Qiao [70]	link
Adb-Alrazaq 2020	82	Rahman [66]	link
Adb-Alrazaq 2020	82	Randhawa [88]	link
Adb-Alrazaq 2020	82	Saçar demirci [71]	link
Adb-Alrazaq 2020	82	Sarkar B [67]	link
Adb-Alrazaq 2020	82	Sarkar J [100]	link
Adb-Alrazaq 2020	82	Sethy [44]	link
Adb-Alrazaq 2020	82	Shan [92]	link
Adb-Alrazaq 2020	82	Shi [18]	link
Adb-Alrazaq 2020	82	Tang B [57]	link
Adb-Alrazaq 2020	82	Tang Z [93]	link
Adb-Alrazaq 2020	82	Tiwari [85]	link
Adb-Alrazaq 2020	82	Ton [58]	link
Adb-Alrazaq 2020	82	Ucar [45]	link
Adb-Alrazaq 2020	82	Wang L [46]	link
Adb-Alrazaq 2020	82	Wang Shuai [29]	link
Adb-Alrazaq 2020	82	Wang Shuo [30]	link
Adb-Alrazaq 2020	82	Wang Y [51]	link
Adb-Alrazaq 2020	82	Wang Z [63]	link
Adb-Alrazaq 2020	82	Xu [31]	link
Adb-Alrazaq 2020	82	Yan [99]	link
Adb-Alrazaq 2020	82	Ying [32]	link
Adb-Alrazaq 2020	82	Yu [94]	link
Adb-Alrazaq 2020	82	Zhang H [59]	link
Adb-Alrazaq 2020	82	Zhang J [47]	link
Adb-Alrazaq 2020	82	Zhao [33]	link
Adb-Alrazaq 2020	82	Zhavoronkov [60]	link
Adb-Alrazaq 2020	82	Zheng [34]	link
Adb-Alrazaq 2020	82	Zhou [35]	link
Adamidi 2021	101	Abdani [30]	link
Adamidi 2021	101	Abdulaal [91]	link
Adamidi 2021	101	Ahammed [5]	link
Adamidi 2021	101	Assaf [116]	link
Adamidi 2021	101	Babukarthik [74]	link
Adamidi 2021	101	Banerjee [61]	link
Adamidi 2021	101	Barstugan [31]	link
Adamidi 2021	101	Batista [8]	link
Adamidi 2021	101	Bertsimas [80]	link
Adamidi 2021	101	Borkowski [47]	link
Adamidi 2021	101	Burdick [82]	link
Adamidi 2021	101	Cabitza [64]	link
Adamidi 2021	101	Cai [10]	link
Adamidi 2021	101	Cai [83]	link
Adamidi 2021	101	Casiraghi [107]	link
Adamidi 2021	101	Castiglioni [76]	link
Adamidi 2021	101	Chassagnon [45]	link
Adamidi 2021	101	Chen [92]	link
Adamidi 2021	101	Cheng [78]	link
Adamidi 2021	101	Cohen [36]	link
Adamidi 2021	101	Elaziz [21]	link
Adamidi 2021	101	Ezzat [34]	link
Adamidi 2021	101	Fakhafkh [42]	link
Adamidi 2021	101	Fang [43]	link
Adamidi 2021	101	Feng [59]	link
Adamidi 2021	101	Gao [71]	link
Adamidi 2021	101	Gerevini [15]	link
Adamidi 2021	101	Gong [90]	link
Adamidi 2021	101	Gozes [26]	link
Adamidi 2021	101	Hao [48]	link
Adamidi 2021	101	Iwendi [27]	link
Adamidi 2021	101	Izquierdo [86]	link
Adamidi 2021	101	Jiang [88]	link
Adamidi 2021	101	Jimenez-Solem [81]	link
Adamidi 2021	101	Jin [96]	link
Adamidi 2021	101	Karthikeyan [106]	link
Adamidi 2021	101	Kim [79]	link
Adamidi 2021	101	Klann [102]	link
Adamidi 2021	101	Ko [29]	link
Adamidi 2021	101	Li [16]	link
Adamidi 2021	101	Li [2]	link
Adamidi 2021	101	Li [63]	link
Adamidi 2021	101	Li [97]	link
Adamidi 2021	101	Liang [89]	link
Adamidi 2021	101	Liu [24]	link
Adamidi 2021	101	Liu [44]	link
Adamidi 2021	101	Lokwani [95]	link
Adamidi 2021	101	Ma [85]	link
Adamidi 2021	101	Mahmud [25]	link
Adamidi 2021	101	Mei [65]	link
Adamidi 2021	101	Minaee [20]	link
Adamidi 2021	101	Muhammad [9]	link
Adamidi 2021	101	Nan [57]	link
Adamidi 2021	101	Navlakha [103]	link
Adamidi 2021	101	Nemati [110]	link
Adamidi 2021	101	Ouchicha [40]	link
Adamidi 2021	101	Ozturk [35]	link
Adamidi 2021	101	Padma [23]	link
Adamidi 2021	101	Peng [62]	link
Adamidi 2021	101	Pourhomayoun [70]	link
Adamidi 2021	101	Qi [67]	link
Adamidi 2021	101	Qjidaa [19]	link
Adamidi 2021	101	Rahimzadeh [33]	link
Adamidi 2021	101	Razavian [115]	link
Adamidi 2021	101	Ren [11]	link
Adamidi 2021	101	Roy [72]	link
Adamidi 2021	101	Ryan [118]	link
Adamidi 2021	101	Salman [22]	link
Adamidi 2021	101	Salvatore [69]	link
Adamidi 2021	101	Schwab [109]	link
Adamidi 2021	101	Shashikumar [104]	link
Adamidi 2021	101	Soares [58]	link
Adamidi 2021	101	Soltan [3]	link
Adamidi 2021	101	Sun [114]	link
Adamidi 2021	101	Sun [98]	link
Adamidi 2021	101	Ter-Sarkisov [93]	link
Adamidi 2021	101	Trivedi [117]	link
Adamidi 2021	101	Vaid [112]	link
Adamidi 2021	101	Vaid [50]	link
Adamidi 2021	101	Wang [17]	link
Adamidi 2021	101	Wang [56]	link
Adamidi 2021	101	Wang [77]	link
Adamidi 2021	101	Wang [99]	link
Adamidi 2021	101	Wollenstein-Betech [113]	link
Adamidi 2021	101	Wu [55]	link
Adamidi 2021	101	Wu [60]	link
Adamidi 2021	101	Wu [84]	link
Adamidi 2021	101	Wu [87]	link
Adamidi 2021	101	Xiao [68]	link
Adamidi 2021	101	Xiong [75]	link
Adamidi 2021	101	Xu [6]	link
Adamidi 2021	101	Yadaw [101]	link
Adamidi 2021	101	Yan [108]	link
Adamidi 2021	101	Yan [94]	link
Adamidi 2021	101	Yang [4]	link	[33] FDA proposed regulatory framework -> AI/ML software in medical device (SaMD)
Adamidi 2021	101	Youssef [105]	link
Adamidi 2021	101	Zhang [100]	link
Adamidi 2021	101	Zhang [7]	link
Adamidi 2021	101	Zhou [73]	link
Adamidi 2021	101	Zhu [111]	link
Adamidi 2021	101	Zhu [66]	link
Barboi 2022	20	Caicedo-Tores [38]	link
Barboi 2022	20	Deshmukh [39]	link
Barboi 2022	20	El-Rashidy [36]	link
Barboi 2022	20	Garcia-Gallo [35]	link
Barboi 2022	20	Holmgren [34]	link
Barboi 2022	20	Johnson [33]	link
Barboi 2022	20	Kang [32]	link
Barboi 2022	20	Krishnan [31]	link
Barboi 2022	20	Lin [30]	link
Barboi 2022	20	Mayaud [41]	link
Barboi 2022	20	Meiring [7]	link
Barboi 2022	20	Meyer [29]	link
Barboi 2022	20	Nanyakkara [28]	link
Barboi 2022	20	Nielsen [24]	link
Barboi 2022	20	Nimgaonkar [25]	link
Barboi 2022	20	Pirracchio [1]	link
Barboi 2022	20	Purushotham [27]	link
Barboi 2022	20	Ryan [40]	link
Barboi 2022	20	Silva [37]	link
Barboi 2022	20	Xia [26]	link
Battineni 2022	18	Alaa [36]	link
Battineni 2022	18	Alfaro-Almagro [38]	link
Battineni 2022	18	Alipanahi [47]	link
Battineni 2022	18	Alkaabi [40]	link
Battineni 2022	18	Attar [42]	link
Battineni 2022	18	Dinsdale [46]	link
Battineni 2022	18	Jimenez-Solem [33]	link
Battineni 2022	18	Langner [41]	link
Battineni 2022	18	Mdabbah [35]	link
Battineni 2022	18	Naito [45]	link
Battineni 2022	18	Peng [39]	link
Battineni 2022	18	Reinbolt [44]	link
Battineni 2022	18	Rim [34]	link
Battineni 2022	18	Schulz [48]	link
Battineni 2022	18	Tian [37]	link
Battineni 2022	18	Ullah [49]	link
Battineni 2022	18	Willett [43]	link
Battineni 2022	18	Yan [32]	link
Bertini 2022	31	Artzi 2020	link
Bertini 2022	31	Boland 2017	link
Bertini 2022	31	Borowska 2018	link
Bertini 2022	31	Chen 2019	link
Bertini 2022	31	Comert 2018	link
Bertini 2022	31	Fergus 2018	link
Bertini 2022	31	Gao 2019	link
Bertini 2022	31	Guo 2020	link
Bertini 2022	31	Hamilton 2020	link
Bertini 2022	31	Jhee 2019	link
Bertini 2022	31	Khatibi 2019	link
Bertini 2022	31	Kuhle 2018	link
Bertini 2022	31	Lipschuetz 2020	link
Bertini 2022	31	Liu 2019	link
Bertini 2022	31	Malacova 2020	link
Bertini 2022	31	Malath-Pokomy 2015	link
Bertini 2022	31	Moreira 2016a	link
Bertini 2022	31	Moreira 2016b	link
Bertini 2022	31	Munchel 2020	link
Bertini 2022	31	Nair 2018	link
Bertini 2022	31	Pan 2017	link
Bertini 2022	31	Paydar 2017	link
Bertini 2022	31	Rittenhouse 2019	link
Bertini 2022	31	Romeo 2019	link
Bertini 2022	31	Sadi-Ahmed 2017	link
Bertini 2022	31	Shigemi 2019	link
Bertini 2022	31	Sun 2019	link
Bertini 2022	31	Veeramani 2016	link
Bertini 2022	31	Weber 2018	link
Bertini 2022	31	Yoffe 2019	link
Bertini 2022	31	Zhao 2019	link
Bhatt 2022	37	Alrumayh [89]	link
Bhatt 2022	37	Antoniadou [54]	link
Bhatt 2022	37	Bent [63]	link
Bhatt 2022	37	Brohman [60]	link
Bhatt 2022	37	Buvik [84]	link
Bhatt 2022	37	Chan [55]	link
Bhatt 2022	37	Chau [76]	link
Bhatt 2022	37	Feng [48]	link
Bhatt 2022	37	Feng [91]	link
Bhatt 2022	37	Flagg [64]	link
Bhatt 2022	37	Gudur [88]	link
Bhatt 2022	37	Huckins [74]	link
Bhatt 2022	37	Huckins [75]	link
Bhatt 2022	37	Imteaj [80]	link
Bhatt 2022	37	Jiang [56]	link
Bhatt 2022	37	Ju [57]	link
Bhatt 2022	37	Kerr [81]	link
Bhatt 2022	37	Kheirkhahan [82]	link
Bhatt 2022	37	Liu [38]	link
Bhatt 2022	37	Liu [72]	link
Bhatt 2022	37	Luo [83]	link
Bhatt 2022	37	Lyon [68]	link
Bhatt 2022	37	Menictas [79]	link
Bhatt 2022	37	Moren-Munoz [73]	link
Bhatt 2022	37	Payrovnazin [102] [101]	link	Appendix says ref 102 but reference section has only 101 refs so changed to ref 101
Bhatt 2022	37	Ragav [77]	link
Bhatt 2022	37	Rauber [69]	link
Bhatt 2022	37	Son [65]	link
Bhatt 2022	37	Spathis [78]	link
Bhatt 2022	37	Tailor [61]	link
Bhatt 2022	37	Tang [59]	link
Bhatt 2022	37	Tang [90]	link
Bhatt 2022	37	Van [62]	link
Bhatt 2022	37	Wilmink [85]	link
Bhatt 2022	37	Zhang [66]	link
Bhatt 2022	37	Zhu [86]	link
Bhatt 2022	37	Zhu [87]	link
Buchanan 2020	118+13	Ackerman [37]	link	ref# taken from app3
Buchanan 2020	118+13	AHC-URL [89]	link	ref# taken from app3
Buchanan 2020	118+13	Archibald [42]	link	ref# taken from app3
Buchanan 2020	118+13	Backonja [65]	link	ref# taken from app3
Buchanan 2020	118+13	Beck [23]	link	ref# taken from app3
Buchanan 2020	118+13	Bemelmans [16]	link	ref# taken from app3
Buchanan 2020	118+13	Bemelmans [78]	link	ref# taken from app3
Buchanan 2020	118+13	Beran [9]	link	ref# taken from app3
Buchanan 2020	118+13	Birks [12]	link	ref# taken from app3
Buchanan 2020	118+13	Booth [2]	link	ref# taken from app3
Buchanan 2020	118+13	Boumans [17]	link	ref# taken from app3
Buchanan 2020	118+13	Byrne [58]	link	ref# taken from app3
Buchanan 2020	118+13	Carriere [104]	link	ref# taken from app3
Buchanan 2020	118+13	Carroll [68]	link	ref# taken from app3
Buchanan 2020	118+13	Carroll [94]	link	ref# taken from app3
Buchanan 2020	118+13	Carroll [95]	link	ref# taken from app3
Buchanan 2020	118+13	Carter-Templeton [98]	link	ref# taken from app3
Buchanan 2020	118+13	Chen [79]	link	ref# taken from app3
Buchanan 2020	118+13	Clavelle [90]	link	ref# taken from app3
Buchanan 2020	118+13	Clipper [41]	link	ref# taken from app3
Buchanan 2020	118+13	Coahran [128]	link	ref# taken from app3
Buchanan 2020	118+13	Coco [76]	link	ref# taken from app3
Buchanan 2020	118+13	Cramer [4]	link	ref# taken from app3
Buchanan 2020	118+13	de Fatima [80]	link	ref# taken from app3
Buchanan 2020	118+13	Deavoudi [57]	link	ref# taken from app3
Buchanan 2020	118+13	Demange [7]	link	ref# taken from app3
Buchanan 2020	118+13	Dermody [70]	link	ref# taken from app3
Buchanan 2020	118+13	Ding [45]	link	ref# taken from app3
Buchanan 2020	118+13	Effken [112]	link	ref# taken from app3
Buchanan 2020	118+13	Fiorini [72]	link	ref# taken from app3
Buchanan 2020	118+13	Foley [60]	link	ref# taken from app3
Buchanan 2020	118+13	Frazier [106]	link	ref# taken from app3
Buchanan 2020	118+13	Frith [130]	link	ref# taken from app3
Buchanan 2020	118+13	Fritz [61]	link	ref# taken from app3
Buchanan 2020	118+13	Frotz [62]	link	ref# taken from app3
Buchanan 2020	118+13	Gallagher [88]	link	ref# taken from app3
Buchanan 2020	118+13	Ganapathy [100]	link	ref# taken from app3
Buchanan 2020	118+13	Gannod [46]	link	ref# taken from app3
Buchanan 2020	118+13	Ginestra [121]	link	ref# taken from app3
Buchanan 2020	118+13	Glasgow [63]	link	ref# taken from app3
Buchanan 2020	118+13	Glauser [44]	link	ref# taken from app3
Buchanan 2020	118+13	Guidi [116]	link	ref# taken from app3
Buchanan 2020	118+13	Gustafsson [28]	link	ref# taken from app3
Buchanan 2020	118+13	HEE-URL [51]	link	ref# taken from app3
Buchanan 2020	118+13	Hernandez [87]	link	ref# taken from app3
Buchanan 2020	118+13	HIMSS-URL [52]	link	ref# taken from app3
Buchanan 2020	118+13	HIMSS-URL [53]	link	ref# taken from app3
Buchanan 2020	118+13	Huisman [15]	link	ref# taken from app3
Buchanan 2020	118+13	Ishiguro [103]	link	ref# taken from app3
Buchanan 2020	118+13	Jamieson [113]	link	ref# taken from app3
Buchanan 2020	118+13	Jibb [8]	link	ref# taken from app3
Buchanan 2020	118+13	Joerin [38]	link	ref# taken from app3
Buchanan 2020	118+13	Jones [18]	link	ref# taken from app3
Buchanan 2020	118+13	Kaminski [96]	link	ref# taken from app3
Buchanan 2020	118+13	Kim [111]	link	ref# taken from app3
Buchanan 2020	118+13	Klein [71]	link	ref# taken from app3
Buchanan 2020	118+13	Kriegel [24]	link	ref# taken from app3
Buchanan 2020	118+13	Kuziemsky [40]	link	ref# taken from app3
Buchanan 2020	118+13	Kwon [115]	link	ref# taken from app3
Buchanan 2020	118+13	Law [73]	link	ref# taken from app3
Buchanan 2020	118+13	Lee [123]	link	ref# taken from app3
Buchanan 2020	118+13	Lee [75]	link	ref# taken from app3
Buchanan 2020	118+13	Li [55]	link	ref# taken from app3
Buchanan 2020	118+13	Liang [13]	link	ref# taken from app3
Buchanan 2020	118+13	Liao [39]	link	ref# taken from app3
Buchanan 2020	118+13	Lin [118]	link	ref# taken from app3
Buchanan 2020	118+13	Linnen [48]	link	ref# taken from app3
Buchanan 2020	118+13	Lo [114]	link	ref# taken from app3
Buchanan 2020	118+13	Locsin [131]	link	ref# taken from app3
Buchanan 2020	118+13	Lodhi [125]	link	ref# taken from app3
Buchanan 2020	118+13	Luxton [21]	link	ref# taken from app3
Buchanan 2020	118+13	Lynn [36]	link	ref# taken from app3
Buchanan 2020	118+13	Maalouf [5]	link	ref# taken from app3
Buchanan 2020	118+13	Mandal [50]	link	ref# taken from app3
Buchanan 2020	118+13	McGrow [47]	link	ref# taken from app3
Buchanan 2020	118+13	Meetoo [97]	link	ref# taken from app3
Buchanan 2020	118+13	Menon [129]	link	ref# taken from app3
Buchanan 2020	118+13	Metzler [35]	link	ref# taken from app3
Buchanan 2020	118+13	Miller [20]	link	ref# taken from app3
Buchanan 2020	118+13	Monteiro [85]	link	ref# taken from app3
Buchanan 2020	118+13	Morley [93]	link	ref# taken from app3
Buchanan 2020	118+13	Moyle [30]	link	ref# taken from app3
Buchanan 2020	118+13	Moyle [33]	link	ref# taken from app3
Buchanan 2020	118+13	Moyle [82]	link	ref# taken from app3
Buchanan 2020	118+13	Nairn [83]	link	ref# taken from app3
Buchanan 2020	118+13	Nauta [127]	link	ref# taken from app3
Buchanan 2020	118+13	Newland [86]	link	ref# taken from app3
Buchanan 2020	118+13	Nguyen-Truong [110]	link	ref# taken from app3
Buchanan 2020	118+13	NHSX-URL [54]	link	ref# taken from app3
Buchanan 2020	118+13	Nieto [10]	link	ref# taken from app3
Buchanan 2020	118+13	Nwosu [81]	link	ref# taken from app3
Buchanan 2020	118+13	Olling [49]	link	ref# taken from app3
Buchanan 2020	118+13	Ongenae [119]	link	ref# taken from app3
Buchanan 2020	118+13	Papadopoulos [43]	link	ref# taken from app3
Buchanan 2020	118+13	Papadopoulos [67]	link	ref# taken from app3
Buchanan 2020	118+13	Park [120]	link	ref# taken from app3
Buchanan 2020	118+13	Paulson [102]	link	ref# taken from app3
Buchanan 2020	118+13	Peirce [107]	link	ref# taken from app3
Buchanan 2020	118+13	Pepito [26]	link	ref# taken from app3
Buchanan 2020	118+13	Perry [108]	link	ref# taken from app3
Buchanan 2020	118+13	Pfadenhauer [29]	link	ref# taken from app3
Buchanan 2020	118+13	Poncette [91]	link	ref# taken from app3
Buchanan 2020	118+13	Poulsen [74]	link	ref# taken from app3
Buchanan 2020	118+13	Rantanen [77]	link	ref# taken from app3
Buchanan 2020	118+13	Risling [66]	link	ref# taken from app3
Buchanan 2020	118+13	Risling [69]	link	ref# taken from app3
Buchanan 2020	118+13	Robert [1]	link	ref# taken from app3
Buchanan 2020	118+13	Robinson [14]	link	ref# taken from app3
Buchanan 2020	118+13	Salzmann-Erikson [59]	link	ref# taken from app3
Buchanan 2020	118+13	Sensmeier [56]	link	ref# taken from app3
Buchanan 2020	118+13	Sharts-Hopko [105]	link	ref# taken from app3
Buchanan 2020	118+13	Sherry [99]	link	ref# taken from app3
Buchanan 2020	118+13	Shorey [64]	link	ref# taken from app3
Buchanan 2020	118+13	Sicurella [19]	link	ref# taken from app3
Buchanan 2020	118+13	Sikka [117]	link	ref# taken from app3
Buchanan 2020	118+13	Skiba [101]	link	ref# taken from app3
Buchanan 2020	118+13	Sparks [126]	link	ref# taken from app3
Buchanan 2020	118+13	SSHSC-URL [3]	link	ref# taken from app3
Buchanan 2020	118+13	Sullivan [122]	link	ref# taken from app3
Buchanan 2020	118+13	Tanioka [11]	link	ref# taken from app3
Buchanan 2020	118+13	Tanioka [22]	link	ref# taken from app3
Buchanan 2020	118+13	Tanioka [27]	link	ref# taken from app3
Buchanan 2020	118+13	Tuisku [6]	link	ref# taken from app3
Buchanan 2020	118+13	Turja [124]	link	ref# taken from app3
Buchanan 2020	118+13	Ujike [92]	link	ref# taken from app3
Buchanan 2020	118+13	Vandemeulebrouchke [31]	link	ref# taken from app3
Buchanan 2020	118+13	Vandemeulebroucke [25]	link	ref# taken from app3
Buchanan 2020	118+13	Vandemeulebroucke [34]	link	ref# taken from app3
Buchanan 2020	118+13	Whelton [84]	link	ref# taken from app3
Buchanan 2020	118+13	Woods [109]	link	ref# taken from app3
Buchanan 2020	118+13	Zafrani [32]	link	ref# taken from app3
Buchanan 2021	27	Afzal [25]	link	ref# taken from app2
Buchanan 2021	27	Clipper [18]	link	ref# taken from app2
Buchanan 2021	27	EOHSP-URL [20]	link	ref# taken from app2
Buchanan 2021	27	Fernandes [6]	link	ref# taken from app2
Buchanan 2021	27	Foley [9]	link	ref# taken from app2
Buchanan 2021	27	Fritz [22]	link	ref# taken from app2
Buchanan 2021	27	Gephart [1]	link	ref# taken from app2
Buchanan 2021	27	Glasgow [13]	link	ref# taken from app2
Buchanan 2021	27	Henly [17]	link	ref# taken from app2
Buchanan 2021	27	Kutafina [24]	link	ref# taken from app2
Buchanan 2021	27	Liang [27]	link	ref# taken from app2
Buchanan 2021	27	Linnen [14]	link	ref# taken from app2
Buchanan 2021	27	Lynn [8]	link	ref# taken from app2
Buchanan 2021	27	Mano [23]	link	ref# taken from app2
Buchanan 2021	27	Murray [2]	link	ref# taken from app2
Buchanan 2021	27	NHS-URL [10]	link	ref# taken from app2
Buchanan 2021	27	Pepito [5]	link	ref# taken from app2
Buchanan 2021	27	Risling [12]	link	ref# taken from app2
Buchanan 2021	27	Risling [3]	link	ref# taken from app2
Buchanan 2021	27	Risling [4]	link	ref# taken from app2
Buchanan 2021	27	Salzmann-Erikson [16]	link	ref# taken from app2
Buchanan 2021	27	Sharts-Hopko [15]	link	ref# taken from app2
Buchanan 2021	27	Shorey [21]	link	ref# taken from app2
Buchanan 2021	27	Sitterding [26]	link	ref# taken from app2
Buchanan 2021	27	Skiba [19]	link	ref# taken from app2
Buchanan 2021	27	SSHSC-URL [11]	link	ref# taken from app2
Buchanan 2021	27	Tanioka [7]	link	ref# taken from app2
Chew 2022	26	Abdi [28]	link
Chew 2022	26	Abdullah [29]	link
Chew 2022	26	Baldauf [30]	link
Chew 2022	26	Castagno [43]	link
Chew 2022	26	Easton [31]	link
Chew 2022	26	Gao [22]	link
Chew 2022	26	Griffin [25]	link
Chew 2022	26	Kun [47]	link
Chew 2022	26	Lai [41]	link
Chew 2022	26	Li [32]	link
Chew 2022	26	Liu [34]	link
Chew 2022	26	Liu [39]	link
Chew 2022	26	Liyanage [44]	link
Chew 2022	26	McCradden [36]	link
Chew 2022	26	McCradden [37]	link
Chew 2022	26	Milne-Ives [23]	link
Chew 2022	26	Nadarzynski [26]	link
Chew 2022	26	Okolo [42]	link
Chew 2022	26	Palmnica [27]	link
Chew 2022	26	Prakash [24]	link
Chew 2022	26	Scheetz [35]	link
Chew 2022	26	Stai [45]	link
Chew 2022	26	Sun [40]	link
Chew 2022	26	Tam-Seto [38]	link
Chew 2022	26	Xiang [33]	link
Chew 2022	26	Zhang [46]	link
Choudhury 2020a	35	Aki [93]	link
Choudhury 2020a	35	Al-Jarrah [94]	link
Choudhury 2020a	35	Andrews [95]	link
Choudhury 2020a	35	Armananzas [96]	link
Choudhury 2020a	35	Ashraf [97]	link
Choudhury 2020a	35	Beheshti [98]	link
Choudhury 2020a	35	Bhagwar [99]	link
Choudhury 2020a	35	Bogunovic [100]	link
Choudhury 2020a	35	Buscema [101]	link
Choudhury 2020a	35	Cabral [102]	link
Choudhury 2020a	35	Cheng [103]	link
Choudhury 2020a	35	Choi [104]	link
Choudhury 2020a	35	Christopher [105]	link
Choudhury 2020a	35	Dias [106]	link
Choudhury 2020a	35	Du [107]	link
Choudhury 2020a	35	Goldbaum [108]	link
Choudhury 2020a	35	Hatton [109]	link
Choudhury 2020a	35	Hubenthal [110]	link
Choudhury 2020a	35	James [111]	link
Choudhury 2020a	35	Konig [112]	link
Choudhury 2020a	35	Kuo [113]	link
Choudhury 2020a	35	Lara [114]	link
Choudhury 2020a	35	Lee [115]	link
Choudhury 2020a	35	Lins [116]	link
Choudhury 2020a	35	Morabiro [117]	link
Choudhury 2020a	35	Naushad [118]	link
Choudhury 2020a	35	Ortiz [119]	link
Choudhury 2020a	35	Park [120]	link
Choudhury 2020a	35	Pedois [121]	link
Choudhury 2020a	35	Schmidt-Erfurth [122]	link
Choudhury 2020a	35	Thung [123]	link
Choudhury 2020a	35	Treder [124]	link
Choudhury 2020a	35	Weakley [125]	link
Choudhury 2020a	35	Yang [126]	link
Choudhury 2020a	35	Zhan [127]	link
Choudhury 2020b	53	Ansari [58]	link
Choudhury 2020b	53	Antink [60]	link
Choudhury 2020b	53	Bean [88]	link
Choudhury 2020b	53	Cai [101]	link
Choudhury 2020b	53	Carrell [98]	link
Choudhury 2020b	53	Chapman [105]	link
Choudhury 2020b	53	chen [57]	link
Choudhury 2020b	53	Chondrogiannis [70]	link
Choudhury 2020b	53	Dandala [102]	link
Choudhury 2020b	53	Denecke [74]	link
Choudhury 2020b	53	Dey [103]	link
Choudhury 2020b	53	Eerikainen [61]	link
Choudhury 2020b	53	El Messiry [69]	link
Choudhury 2020b	53	Evans [75]	link
Choudhury 2020b	53	Fong [68]	link
Choudhury 2020b	53	Fong [84]	link
Choudhury 2020b	53	Gupta [66]	link
Choudhury 2020b	53	Hammann [87]	link
Choudhury 2020b	53	Hasan [92]	link
Choudhury 2020b	53	Hu [64]	link
Choudhury 2020b	53	Hu [89]	link
Choudhury 2020b	53	Hu [91]	link
Choudhury 2020b	53	Huang [107]	link
Choudhury 2020b	53	Klock [47]	link
Choudhury 2020b	53	Kwon [65]	link
Choudhury 2020b	53	Labovitz [93]	link
Choudhury 2020b	53	Li [77]	link
Choudhury 2020b	53	Li [97]	link
Choudhury 2020b	53	Lian [106]	link
Choudhury 2020b	53	Liang [71]	link
Choudhury 2020b	53	Long [94]	link
Choudhury 2020b	53	Marella [82]	link
Choudhury 2020b	53	McKnight [81]	link
Choudhury 2020b	53	Menard [62]	link
Choudhury 2020b	53	Murff [78]	link
Choudhury 2020b	53	Onay [100]	link
Choudhury 2020b	53	Ong [72]	link
Choudhury 2020b	53	Reddy [95]	link
Choudhury 2020b	53	Rosenbaum [80]	link
Choudhury 2020b	53	Schiff [96]	link
Choudhury 2020b	53	Segal [63]	link
Choudhury 2020b	53	Simon [85]	link
Choudhury 2020b	53	Song [86]	link
Choudhury 2020b	53	Taggart [73]	link
Choudhury 2020b	53	Tang [90]	link
Choudhury 2020b	53	Tinoco [99]	link
Choudhury 2020b	53	Wang [67]	link
Choudhury 2020b	53	Wang [76]	link
Choudhury 2020b	53	Wang [79]	link
Choudhury 2020b	53	Yang [104]	link
Choudhury 2020b	53	Ye [83]	link
Choudhury 2020b	53	Zhang [59]	link
Choudhury 2020b	53	Zhou [49]	link
Eldaly 2022	15	agarwal [23]	link
Eldaly 2022	15	Arnold [12]	link
Eldaly 2022	15	Chausiaux [20]	link
Eldaly 2022	15	Chiang [13]	link
Eldaly 2022	15	Deribe [14]	link
Eldaly 2022	15	Eneanya [15]	link
Eldaly 2022	15	Eneanya [15] [17]	link	Labelled as ref15 in table 1 but should be ref17 for 2019 article
Eldaly 2022	15	Fu [16]	link
Eldaly 2022	15	Kistenev [18]	link
Eldaly 2022	15	Kwarteng [21]	link
Eldaly 2022	15	Mayfield [19]	link
Eldaly 2022	15	Moreira [11]	link
Eldaly 2022	15	Notash [22]	link
Eldaly 2022	15	Vicentini [24]	link
Eldaly 2022	15	Zanagnolo [9]	link
Glaz 2021	58	Hart [94] [81]	link	app2 ref# different from reference in article -> #81
Glaz 2021	58	Glauser [95] [82]	link	app2 ref# different from reference in article -> #82
Glaz 2021	58	Guntuku [96] [83]	link	app2 ref# different from reference in article -> #83
Glaz 2021	58	To [97] Sharma [84]	link	no aurhto To in article - Inferred it to be Sharma [84] and corrected
Glaz 2021	58	Barroilhet [98] [85]	link	app2 ref# different from reference in article -> #85
Glaz 2021	58	Topaz [99] [86]	link	app2 ref# different from reference in article -> #86
Glaz 2021	58	Ambalavan [100] [87]	link	app2 ref# different from reference in article -> #87
Glaz 2021	58	Bittard [101] Bittar [88]	link	app2 ref# different from reference in article -> #88 & different author spelling Bittar
Glaz 2021	58	Yan [102] [89]	link	app2 ref# different from reference in article -> #89
Glaz 2021	58	Danielsen [103] [90]	link	app2 ref# different from reference in article -> #90
Glaz 2021	58	Menzuk [104] [91]	link	app2 ref# different from reference in article -> #91
Glaz 2021	58	Carson [105] [38]	link	app2 ref# different from reference in article -> #38
Glaz 2021	58	Parthipan [106]	link	app2 ref# different from reference in article -> #92
Glaz 2021	58	Afshar [81] [75]	link	app2 ref# different from reference in article -> #75
Glaz 2021	58	Vaucheret [107] [93]	link	app2 ref# different from reference in article -> #93
Glaz 2021	58	Zhong [85] [78]	link	app2 ref# different from reference in article -> #78
Glaz 2021	58	Leroy [58]	link
Glaz 2021	58	Coppersmith [84] [77]	link	app2 ref# different from reference in article -> #77
Glaz 2021	58	Van le [108] [94]	link	app2 ref# different from reference in article -> #94
Glaz 2021	58	Chary [67] [66]	link	app2 ref# different from reference in article -> #66
Glaz 2021	58	Fernandes [60]	link
Glaz 2021	58	Yazdavar [86] [79]	link	app2 ref# different from reference in article -> #79
Glaz 2021	58	Maguen [63]	link
Glaz 2021	58	Corcoran [109] [95]	link	app2 ref# different from reference in article -> #95
Glaz 2021	58	Roy [40]	link
Glaz 2021	58	Moessner [110] [96]	link	app2 ref# different from reference in article -> #96
Glaz 2021	58	Doan [41]	link
Glaz 2021	58	Tran [72] [67]	link	app2 ref# different from reference in article -> #67
Glaz 2021	58	Scheurwegs [73] [68]	link	app2 ref# different from reference in article -> #68
Glaz 2021	58	Goodwin [59]	link
Glaz 2021	58	Posada [74] [69]	link	app2 ref# different from reference in article -> #69
Glaz 2021	58	Takano [111] [97]	link	app2 shown as #111, article cited as #63 on p13 but listed ref as #97 -> #97
Glaz 2021	58	Jackson [79] [73]	link	app2 ref# different from reference in article -> #73
Glaz 2021	58	Filannino [76] [71]	link	app2 ref# different from reference in article -> #71
Glaz 2021	58	Clark [75] [70]	link	app2 ref# different from reference in article -> #70
Glaz 2021	58	Coppersmith [?]	link	app2 did not identify ref#, from article it is assumed to be ref76
Glaz 2021	58	Hoogendoorm [112] [98]	link	app2 ref# different from reference in article -> #98
Glaz 2021	58	Dai [87] [80]	link	app2 ref# different from reference in article -> #80
Glaz 2021	58	Chary [78] [72]	link	app2 ref# different from reference in article -> #72
Glaz 2021	58	Cook [61]	link
Glaz 2021	58	Tanana [43]	link
Glaz 2021	58	Luo [48] [42]	link	app2 ref# different from reference in article -> #42
Glaz 2021	58	Pestian [62]	link
Glaz 2021	58	Metzger [57]	link
Glaz 2021	58	Tung [113] [99]	link	app2 ref# different from reference in article -> #99
Glaz 2021	58	He [47]	link
Glaz 2021	58	Bedi [82] [39]	link	app2 ref# different from reference in article -> #39
Glaz 2021	58	Roysden [56]	link
Glaz 2021	58	Baggott [66] [65]	link	app2 ref# different from reference in article -> #65
Glaz 2021	58	Carrell [80] [74]	link	app2 ref# different from reference in article -> #74
Glaz 2021	58	Patel [114] [100]	link	app2 ref# different from reference in article -> #100
Glaz 2021	58	Iqbal [115] [101]	link	app2 ref# different from reference in article -> #101
Glaz 2021	58	Patel [116] [102]	link	app2 ref# different from reference in article -> #102
Glaz 2021	58	Castro [39] [37]	link	app2 ref# different from reference in article -> #37
Glaz 2021	58	Shiner [64]	link
Glaz 2021	58	Sohn [117] [103]	link	app2 ref# different from reference in article -> #103
Glaz 2021	58	Perlis [55]	link
Glaz 2021	58	Yu [118] [104]	link	app2 ref# different from reference in article -> #104
Guo 2021	794	skip - too many studies	link	skip - too many original studies to check
Hassan 2021	17	Back [26]	link
Hassan 2021	17	Bloch [16]	link
Hassan 2021	17	Calvert [27]	link
Hassan 2021	17	Danner [24]	link
Hassan 2021	17	Faisal [20]	link
Hassan 2021	17	Giannini [6]	link
Hassan 2021	17	Gupta [14]	link
Hassan 2021	17	Khojandi [21]	link
Hassan 2021	17	Lu [17]	link
Hassan 2021	17	Lukaszewski [29]	link
Hassan 2021	17	Morrill [15]	link
Hassan 2021	17	Nemati [22]	link
Hassan 2021	17	Saqib [23]	link
Hassan 2021	17	Scherpf [18]	link
Hassan 2021	17	Sood [25]	link
Hassan 2021	17	Van [19]	link
Hassan 2021	17	Wang [28]	link
Huang 2022	13	Adly [24]	link
Huang 2022	13	Alodat [19]	link
Huang 2022	13	Alom [28]	link
Huang 2022	13	Bassam [20]	link
Huang 2022	13	Bohadana [29]	link
Huang 2022	13	Chae [26]	link
Huang 2022	13	Dawoodbohy [23]	link
Huang 2022	13	Faris [22]	link
Huang 2022	13	miyake [18] Glangetas [30]	link	ref18 duplicated in Table 1 -changed to ref30; reference section has #31 not in table?
Huang 2022	13	Keenan [25]	link
Huang 2022	13	Maghdid [27]	link
Huang 2022	13	miyake [18]	link
Huang 2022	13	Sherma [21]	link
Kaelin 2021	94	Adams [52]	link
Kaelin 2021	94	Alotaibi [81]	link
Kaelin 2021	94	Alnajjar [86]	link
Kaelin 2021	94	Altizer [121]	link
Kaelin 2021	94	Arman [112]	link
Kaelin 2021	94	Arpaia [155]	link
Kaelin 2021	94	Aslam [50]	link
Kaelin 2021	94	Barakova [78]	link
Kaelin 2021	94	Barnes [87]	link
Kaelin 2021	94	Beaudry [128]	link
Kaelin 2021	94	Bers [108]	link
Kaelin 2021	94	Besio [49]	link
Kaelin 2021	94	Bian [107]	link
Kaelin 2021	94	Black [126]	link
Kaelin 2021	94	Blanson [76]	link
Kaelin 2021	94	Boccanfuso [75]	link
Kaelin 2021	94	Bonarini [48]	link
Kaelin 2021	94	Bonney [115]	link
Kaelin 2021	94	Bortone [123]	link
Kaelin 2021	94	Buitrago [74]	link
Kaelin 2021	94	Bulgarelli [84]	link
Kaelin 2021	94	butchart [104]	link
Kaelin 2021	94	Byrne [124]	link
Kaelin 2021	94	Conchinha [46]	link
Kaelin 2021	94	Conn Welch [53]	link
Kaelin 2021	94	Cook [45]	link
Kaelin 2021	94	Cook [73]	link
Kaelin 2021	94	Costa [94]	link
Kaelin 2021	94	Encarnacao [72]	link
Kaelin 2021	94	Ferm [71]	link
Kaelin 2021	94	Fels [95]	link
Kaelin 2021	94	Feng [99]	link
Kaelin 2021	94	Gilliaux [44]	link
Kaelin 2021	94	Goldberg [110]	link
Kaelin 2021	94	Goodrich [43]	link
Kaelin 2021	94	Green [116]	link
Kaelin 2021	94	Haumont [70]	link
Kaelin 2021	94	Iacono [42]	link
Kaelin 2021	94	Ismail [89]	link
Kaelin 2021	94	Javed [40]	link
Kaelin 2021	94	Javed [41]	link
Kaelin 2021	94	Jung [68]	link
Kaelin 2021	94	Ke [118]	link
Kaelin 2021	94	Khamassi [67]	link
Kaelin 2021	94	Kim [66]	link
Kaelin 2021	94	Kim [96]	link
Kaelin 2021	94	Klein [37]	link
Kaelin 2021	94	Koch [65]	link
Kaelin 2021	94	Kolne [111]	link
Kaelin 2021	94	Kokkom [64]	link
Kaelin 2021	94	Kozima [39]	link
Kaelin 2021	94	Kozima [63]	link
Kaelin 2021	94	Lahiri [120]	link
Kaelin 2021	94	Lehmann [106]	link
Kaelin 2021	94	Lindsay [61]	link
Kaelin 2021	94	Lindsay [62]	link
Kaelin 2021	94	Ljunglof [105]	link
Kaelin 2021	94	Ludi [60]	link
Kaelin 2021	94	Ludi [102]	link
Kaelin 2021	94	Marti [59]	link
Kaelin 2021	94	Marti [80]	link
Kaelin 2021	94	Marti [91]	link
Kaelin 2021	94	Mei [122]	link
Kaelin 2021	94	Metatla [88]	link
Kaelin 2021	94	Miller [114]	link
Kaelin 2021	94	Mineo [117]	link
Kaelin 2021	94	Miyamoto [101]	link
Kaelin 2021	94	Neto [93]	link
Kaelin 2021	94	Newhard [51]	link
Kaelin 2021	94	Newhard [100]	link
Kaelin 2021	94	Otoom [127]	link
Kaelin 2021	94	Pioggia [69]	link
Kaelin 2021	94	Pliasa [57]	link
Kaelin 2021	94	Porayska-Pomsta [109]	link
Kaelin 2021	94	Pulido [56]	link
Kaelin 2021	94	Reid [119]	link
Kaelin 2021	94	Reid [113]	link
Kaelin 2021	94	Rios-Rincon [38]	link
Kaelin 2021	94	rRivas-Perez [125]	link
Kaelin 2021	94	Rudovic [58]	link
Kaelin 2021	94	Santaiwongchai [82]	link
Kaelin 2021	94	Silva [90]	link
Kaelin 2021	94	Schroeder [83]	link
Kaelin 2021	94	Shamsuddin [97]	link
Kaelin 2021	94	Silvera-Tawil [47]	link
Kaelin 2021	94	Simut[98]	link
Kaelin 2021	94	So [36]	link
Kaelin 2021	94	Soares [85]	link
Kaelin 2021	94	Stanton [55]	link
Kaelin 2021	94	Wainer [54]	link
Kaelin 2021	94	Weibel [92]	link
Kaelin 2021	94	Yee [35]	link
Kaelin 2021	94	Zhanatkyzy [103]	link
Khan 2020	113	skip - unable to ID studies	link	unable to identify the studies usted in the review - skip
Kirk 2021	60	only 31 studies identified	link	only 31 of 60 studies listed in tables that could be extracted - skip remaining studies
Kirk 2021	60	Ahmadi [88]	link
Kirk 2021	60	Ahmadi [90]	link
Kirk 2021	60	Ahmadi [92]	link
Kirk 2021	60	Babajide [52]	link
Kirk 2021	60	Berry [4]	link
Kirk 2021	60	Chowdhury [86]	link
Kirk 2021	60	Chowdhury [93]	link
Kirk 2021	60	Colmenar [28]	link
Kirk 2021	60	Fridolfsson [95]	link
Kirk 2021	60	Gbaek [57]	link
Kirk 2021	60	Hall [46]	link
Kirk 2021	60	Jones [94]	link
Kirk 2021	60	Kim [53]	link
Kirk 2021	60	Kingsley [96]	link
Kirk 2021	60	Korem [47]	link
Kirk 2021	60	Lopez [48]	link
Kirk 2021	60	Mendes-Soares [14]	link
Kirk 2021	60	Mendes-Soares [49]	link
Kirk 2021	60	Montanez [54]	link
Kirk 2021	60	Montanez [55]	link
Kirk 2021	60	O'Driscoll [89]	link
Kirk 2021	60	Pavey [87]	link
Kirk 2021	60	Ramyaa [26]	link
Kirk 2021	60	Rodriguez-Pardo [56]	link
Kirk 2021	60	Shiao [15]	link
Kirk 2021	60	Sowah [50]	link
Kirk 2021	60	Thaiss [97]	link
Kirk 2021	60	Trost [91]	link
Kirk 2021	60	Wu [51]	link
Kirk 2021	60	Zeevi [5]	link
Kirk 2021	60	Zellerbach [27]	link
Kirk 2021	60	Zhang [58]	link
Loveys 2022	31	Banks [13]	link
Loveys 2022	31	Barrett [30]	link
Loveys 2022	31	Bemelmans [31]	link
Loveys 2022	31	Broadbent [14]	link
Loveys 2022	31	Chen [32]	link
Loveys 2022	31	Cohen [15]	link
Loveys 2022	31	D'Onofrio [33]	link
Loveys 2022	31	Fields [34]	link
Loveys 2022	31	Joranson [16]	link
Loveys 2022	31	Joranson [17]	link
Loveys 2022	31	Koh [35]	link
Loveys 2022	31	Lane [36]	link
Loveys 2022	31	Lazarou [37]	link
Loveys 2022	31	Liang [18]	link
Loveys 2022	31	Libin [19]	link
Loveys 2022	31	Merilahti [38]	link
Loveys 2022	31	Mihailidis [39]	link
Loveys 2022	31	Moyle [20]	link
Loveys 2022	31	Moyle [21]	link
Loveys 2022	31	Moyle [22]	link
Loveys 2022	31	Obayashi [40]	link
Loveys 2022	31	Pu [23]	link
Loveys 2022	31	Rantz [24]	link
Loveys 2022	31	Rantz [25]	link
Loveys 2022	31	Robinson [26]	link
Loveys 2022	31	Robinson [41]	link
Loveys 2022	31	Robinson [42]	link
Loveys 2022	31	Sung [43]	link
Loveys 2022	31	Thodberg [27]	link
Loveys 2022	31	Valenti-Soler [28]	link
Loveys 2022	31	Wilmink [20]	link
Morch 2021	178	skip -study titles missing	link	skip this review as supplementary file 3 does not include title of study
Payedimarri 2021	8	Wang [27]	link
Payedimarri 2021	8	Delen Zengul [22]	link	Delen is not the first author; changed to first author in ref 22
Payedimarri 2021	8	Pasayat [24]	link
Payedimarri 2021	8	Kumar [21]	link
Payedimarri 2021	8	Dandekar [28]	link
Payedimarri 2021	8	Marini [25]	link
Payedimarri 2021	8	Qiu [26]	link
Payedimarri 2021	8	Shao [23]	link
Popesco 2022	134	only table 4 included	link	review only included most important studies in table 4 - 31 out of 134 studies
Popesco 2022	134	Adegim [123]	link
Popesco 2022	134	Adegun [53]	link
Popesco 2022	134	Ahmad [39]	link
Popesco 2022	134	Ain [124]	link
Popesco 2022	134	Albahli [88]	link
Popesco 2022	134	Almaraz-Damian [43]	link
Popesco 2022	134	Al-Marni [41]	link
Popesco 2022	134	Baghersalimi [121]	link
Popesco 2022	134	Bakheet [125]	link
Popesco 2022	134	Banerjee [89]	link
Popesco 2022	134	Barata [122]	link
Popesco 2022	134	El-Khatib [5]	link
Popesco 2022	134	Harangi [45]	link
Popesco 2022	134	Ichim [6]	link
Popesco 2022	134	Iqbal [129]	link
Popesco 2022	134	Jiahao [79]	link
Popesco 2022	134	Lucius [47]	link
Popesco 2022	134	Maron [130]	link
Popesco 2022	134	Nida [113]	link
Popesco 2022	134	Perez [131]	link
Popesco 2022	134	Sanjar [58]	link
Popesco 2022	134	Tan [128]	link
Popesco 2022	134	Tang [118]	link
Popesco 2022	134	Togacar [87]	link
Popesco 2022	134	Tong [24]	link
Popesco 2022	134	Unver [90]	link
Popesco 2022	134	Wu [132]	link
Popesco 2022	134	Xie [127]	link
Popesco 2022	134	Zhang [126]	link
Popesco 2022	134	Zhang [133]	link
Popesco 2022	134	Zhao [71]	link
Rahimi 2021	90	Abdel-Aal97 [100]	link
Rahimi 2021	90	Aberdeen19 [] - missing ref	link	missing reference in review
Rahimi 2021	90	Abramoff18 [85]	link
Rahimi 2021	90	Adams19 [] - missing ref	link	missing reference in review
Rahimi 2021	90	Afzal13 [63]	link
Rahimi 2021	90	Anderson15 [88]	link
Rahimi 2021	90	Arroyo-Gallego18 [73]	link
Rahimi 2021	90	Balas96 [50]	link
Rahimi 2021	90	Ben-Sasson18 [94]	link
Rahimi 2021	90	Betancourt-Hernandez18 [70]	link
Rahimi 2021	90	Bindels01 [] - missing ref	link	missing reference in review
Rahimi 2021	90	Braido18 [64]	link
Rahimi 2021	90	Burton19 [57]	link
Rahimi 2021	90	Chaudhry18 [40]	link
Rahimi 2021	90	Chen19 [98]	link
Rahimi 2021	90	Denny12 [78]	link
Rahimi 2021	90	Doukidid90 [90]	link
Rahimi 2021	90	Du18 [] - missing ref	link	missing reference in review
Rahimi 2021	90	Erickson18 [] - missing ref	link	missing reference in review
Rahimi 2021	90	Gannod18 [] - missing ref	link	missing reference in review
Rahimi 2021	90	Gautier96 [65]	link
Rahimi 2021	90	Goldstein04 [41]	link
Rahimi 2021	90	Gu15 [51]	link
Rahimi 2021	90	Haslam93 [82]	link
Rahimi 2021	90	Herroijs18 [58]	link
Rahimi 2021	90	Hill19 [42]	link
Rahimi 2021	90	Hoogendoorm16 [79]	link
Rahimi 2021	90	Hoving06 [35]	link
Rahimi 2021	90	Huang17 [] - missing ref	link	missing reference in review
Rahimi 2021	90	Hung98 [66]	link
Rahimi 2021	90	Janssen12 [96]	link
Rahimi 2021	90	Jarvik18 [71]	link
Rahimi 2021	90	Jordan18 [89]	link
Rahimi 2021	90	Kanagasingam18 [86]	link
Rahimi 2021	90	Karystianis16 [] - missing	link	missing reference in review
Rahimi 2021	90	Kerr15 [72]	link
Rahimi 2021	90	Klann13 [67]	link
Rahimi 2021	90	Klausner14 [] - missing ref	link	missing reference in review
Rahimi 2021	90	Kop16 [80]	link
Rahimi 2021	90	Knab01 [102]	link
Rahimi 2021	90	Ladstatter10- [] - missing	link	missing reference in review
Rahimi 2021	90	Lappenschaar13 [59]	link
Rahimi 2021	90	Lau18 [81]	link
Rahimi 2021	90	Lee18 [74]	link
Rahimi 2021	90	Levy18 [76]	link
Rahimi 2021	90	Lin12 [99]	link
Rahimi 2021	90	Lin18 [83]	link
Rahimi 2021	90	Luo13 [92]	link
Rahimi 2021	90	MacRae15 [52]	link
Rahimi 2021	90	MacRae15 [68]	link
Rahimi 2021	90	Maizels08 [101]	link
Rahimi 2021	90	McFadden16 [36]	link
Rahimi 2021	90	Monahan18 [49]	link
Rahimi 2021	90	Morales18 [69]	link
Rahimi 2021	90	Moreno17 [60]	link
Rahimi 2021	90	Murtaugh15 [] - missing ref	link	missing reference in review
Rahimi 2021	90	Pakhomov08 [43]	link
Rahimi 2021	90	Patel15 [84]	link
Rahimi 2021	90	Penny12 [104]	link
Rahimi 2021	90	Perveen19 [61]	link
Rahimi 2021	90	Pesko18 [44]	link
Rahimi 2021	90	Press15 [45]	link
Rahimi 2021	90	Rennie09 [55]	link
Rahimi 2021	90	Ridderkihoff97 [] - missing	link	missing reference in review
Rahimi 2021	90	Safarova16 [46]	link
Rahimi 2021	90	Sayadi17 [62]	link
Rahimi 2021	90	Selskyy18 [47]	link
Rahimi 2021	90	Smith00 [] - missing ref	link	missing reference in review
Rahimi 2021	90	Tandon06 [75]	link
Rahimi 2021	90	Tariq17 [108]	link
Rahimi 2021	90	Taylo02 [97]	link
Rahimi 2021	90	Thabtah18 [95]	link
Rahimi 2021	90	Thakur18 [91]	link
Rahimi 2021	90	Ting10 [] - missing ref	link	missing reference in review
Rahimi 2021	90	Ting11 [] - missing ref	link	missing reference in review
Rahimi 2021	90	Tou18 [54]	link
Rahimi 2021	90	Tran18 [105]	link
Rahimi 2021	90	Turner18 [5]	link
Rahimi 2021	90	Ursenbach19 [77]	link
Rahimi 2021	90	Verbraak19 [87]	link
Rahimi 2021	90	Vijayakrishnan14 [48]	link
Rahimi 2021	90	Wang18 [] - missing ref	link	missing reference in review
Rahimi 2021	90	Witteman07 [] - missing ref	link	missing reference in review
Rahimi 2021	90	Wong20 [] - missing ref	link	missing reference in review
Rahimi 2021	90	Xu16 [93]	link
Rahimi 2021	90	Zayas16 [] - missing ref	link	missing reference in review
Rahimi 2021	90	Zheng18 [56]	link
Rahimi 2021	90	Zhou11 [] - missing ref	link	missing reference in review
Rahimi 2021	90	Zhou16 [39]	link
Rahimi 2021	90	Zhu07 [] - missing ref	link	missing reference in review
Sahu 2022	10	Escobar [25]	link
Sahu 2022	10	Fell [31]	link
Sahu 2022	10	Goldberg [22]	link
Sahu 2022	10	Helgueraet [27]	link
Sahu 2022	10	Huang [23]	link
Sahu 2022	10	Martinez [26]	link
Sahu 2022	10	Puopolo [24]	link
Sahu 2022	10	Stanculescu [28]	link
Sahu 2022	10	Thakur [29]	link
Sahu 2022	10	Thakur [30]	link
Sapri 2020	26	Alonso-Silverio18 [29]	link
Sapri 2020	26	Beregi18 [34]	link
Sapri 2020	26	Boulet19 [24]	link
Sapri 2020	26	Bowyer08 [22]	link
Sapri 2020	26	Candell03 [20]	link
Sapri 2020	26	Chan19 [15]	link
Sapri 2020	26	Chary18 [19]	link
Sapri 2020	26	Chin-Yee17 [37]	link
Sapri 2020	26	Conde09 [25]	link
Sapri 2020	26	Frize00 [17]	link
Sapri 2020	26	Guimaraes17 [21]	link
Sapri 2020	26	Kabassi08 [26]	link
Sapri 2020	26	klar90 [27]	link
Sapri 2020	26	Kolachalama18 [30]	link
Sapri 2020	26	Lillehang98 [16]	link
Sapri 2020	26	Mastesr19 [36]	link
Sapri 2020	26	Paranjape19 [39]	link
Sapri 2020	26	Park19 [31]	link
Sapri 2020	26	Santos19 [38]	link
Sapri 2020	26	Sitterding19 [23]	link
Sapri 2020	26	Tang18 [35]	link
Sapri 2020	26	Wartman19 [33]	link
Sapri 2020	26	Wartnan18 [32]	link
Sapri 2020	26	Winkler-Schwartz19 [14]	link
Sapri 2020	26	Yang19 [28]	link
Sapri 2020	26	Zhao18 [18]	link
Sarker 2021	147	only 70 studies in tables 1-7	link	only 70 studies in tables 1-7
Sarker 2021	147	Abdulaal20 [80]	link
Sarker 2021	147	Ahmed21 [106]	link
Sarker 2021	147	Al-antari20 [41]	link
Sarker 2021	147	Al-Falluji21 [48]	link
Sarker 2021	147	Alqudah20	link
Sarker 2021	147	Ardakani20 [20]	link
Sarker 2021	147	Bacik20 [120]	link
Sarker 2021	147	baidu21URL [107]	link
Sarker 2021	147	Battineni20 [110]	link
Sarker 2021	147	Brickwood21 [144]	link
Sarker 2021	147	Brunese20 [43]	link
Sarker 2021	147	Chen20 [119]	link
Sarker 2021	147	Chiu20 [34]	link
Sarker 2021	147	Chowdhury20 [49]	link
Sarker 2021	147	Civit-Masot20	link
Sarker 2021	147	DeCaprio20 [74]	link
Sarker 2021	147	Elgendi20 [40]	link
Sarker 2021	147	Erazo20 [111]	link
Sarker 2021	147	Ge21 [161]	link
Sarker 2021	147	Gupta20 [47]	link
Sarker 2021	147	Haritha20 [37]	link
Sarker 2021	147	Hassan20 [65]	link
Sarker 2021	147	Hassantabar20 [58]	link
Sarker 2021	147	How-URL [102]	link
Sarker 2021	147	Huang20 [23]	link
Sarker 2021	147	Imran20 [67]	link
Sarker 2021	147	Jawad20 [108]	link
Sarker 2021	147	Jiang20 [86]	link
Sarker 2021	147	Jumper20 [155]	link
Sarker 2021	147	Kamil21 [62]	link
Sarker 2021	147	Ko20 [82]	link
Sarker 2021	147	Kumar21 [122]	link
Sarker 2021	147	Laguarta20 [66]	link
Sarker 2021	147	Lai20 [85]	link
Sarker 2021	147	Lamptey20 [129]	link
Sarker 2021	147	Li17 [124]	link
Sarker 2021	147	Li20 [24]	link
Sarker 2021	147	Loey20 [19]	link
Sarker 2021	147	Mantas20 [26]	link
Sarker 2021	147	Medrek21 [101]	link
Sarker 2021	147	Mei20 [28]	link
Sarker 2021	147	Mushtaq20 [84]	link
Sarker 2021	147	Muthugala20 [142]	link
Sarker 2021	147	Omoniyi21 [59]	link
Sarker 2021	147	Orozco-del [73]	link
Sarker 2021	147	Ouchicha20 [53]	link
Sarker 2021	147	Padma20 [42]	link
Sarker 2021	147	Qjidaa20 [33]	link
Sarker 2021	147	Richardson20 [158]	link
Sarker 2021	147	Sayed20 [141]	link
Sarker 2021	147	Scudellari21 [103]	link
Sarker 2021	147	Shankar20 [44]	link
Sarker 2021	147	Sharma20 [50]	link
Sarker 2021	147	Sotoudeh20 [32]	link
Sarker 2021	147	Staff21 [139]	link
Sarker 2021	147	Techmetics-URL [127]	link
Sarker 2021	147	Tiwari20 [39]	link
Sarker 2021	147	Togacar20 [57]	link
Sarker 2021	147	Wan19 [160]	link
Sarker 2021	147	Wang21 [118]	link
Sarker 2021	147	Wang21 [25]	link
Sarker 2021	147	Wehbe21 [54]	link
Sarker 2021	147	Wu20 [117]	link
Sarker 2021	147	Yang20 [31]	link
Sarker 2021	147	Yasar20 [46]	link
Sarker 2021	147	Youibot21-URL [143]	link
Sarker 2021	147	Zhang20 [159]	link
Sarker 2021	147	Zhang21 [56]	link
Sarker 2021	147	Zhou20 [18]	link
Sarker 2021	147	Zhu20 [79]	link
Seibert 2021	292	Abd06 [36]	link	ref# taken from app2
Seibert 2021	292	Abdullah20 [29]	link	ref# taken from app2
Seibert 2021	292	Adlassnig09 [233]	link	ref# taken from app2
Seibert 2021	292	Ala-Kitula17 [18]	link	ref# taken from app2
Seibert 2021	292	Alam16 [116]	link	ref# taken from app2
Seibert 2021	292	Alam19 [97]	link	ref# taken from app2
Seibert 2021	292	Albina18 [117]	link	ref# taken from app2
Seibert 2021	292	Alderden19 [1]	link	ref# taken from app2
Seibert 2021	292	Alnosayan14 [242]	link	ref# taken from app2
Seibert 2021	292	Al-Shaqi16 [280]	link	ref# taken from app2
Seibert 2021	292	Alwan09 [27]	link	ref# taken from app2
Seibert 2021	292	Amato18 [30]	link	ref# taken from app2
Seibert 2021	292	Ambagtsheer20 [12]	link	ref# taken from app2
Seibert 2021	292	An12 [172]	link	ref# taken from app2
Seibert 2021	292	Annangi16 [37]	link	ref# taken from app2
Seibert 2021	292	Annicchiarico08 [275]	link	ref# taken from app2
Seibert 2021	292	Antink16 [38]	link	ref# taken from app2
Seibert 2021	292	Antoniadi20 [2]	link	ref# taken from app2
Seibert 2021	292	Arif17 [234]	link	ref# taken from app2
Seibert 2021	292	Asif20 [228]	link	ref# taken from app2
Seibert 2021	292	Augustyniak13 [245]	link	ref# taken from app2
Seibert 2021	292	Au-Yeung19 [39]	link	ref# taken from app2
Seibert 2021	292	Aziz16 [230]	link	ref# taken from app2
Seibert 2021	292	Aziz17 [98]	link	ref# taken from app2
Seibert 2021	292	Babic16 [128]	link	ref# taken from app2
Seibert 2021	292	Bajo08 [17]	link	ref# taken from app2
Seibert 2021	292	Bakola14 [129]	link	ref# taken from app2
Seibert 2021	292	Batata18 [205]	link	ref# taken from app2
Seibert 2021	292	Baxter05 [235]	link	ref# taken from app2
Seibert 2021	292	Becker06 [130]	link	ref# taken from app2
Seibert 2021	292	Belshaw11 [231]	link	ref# taken from app2
Seibert 2021	292	Bickmore09 [31]	link	ref# taken from app2
Seibert 2021	292	Bizjak18 [131]	link	ref# taken from app2
Seibert 2021	292	Bleda18 [257]	link	ref# taken from app2
Seibert 2021	292	Bono07 [276]	link	ref# taken from app2
Seibert 2021	292	Bouchard08 [263]	link	ref# taken from app2
Seibert 2021	292	Brom20 [3]	link	ref# taken from app2
Seibert 2021	292	Campos16 [281]	link	ref# taken from app2
Seibert 2021	292	Carros20 [32]	link	ref# taken from app2
Seibert 2021	292	Celi08 [40]	link	ref# taken from app2
Seibert 2021	292	Cesta05 [269]	link	ref# taken from app2
Seibert 2021	292	Cetin19 [78]	link	ref# taken from app2
Seibert 2021	292	Chen07 [13]	link	ref# taken from app2
Seibert 2021	292	Chen12 [243]	link	ref# taken from app2
Seibert 2021	292	Chen17 [173]	link	ref# taken from app2
Seibert 2021	292	Cheng15 [174]	link	ref# taken from app2
Seibert 2021	292	Cho13 [4]	link	ref# taken from app2
Seibert 2021	292	Chouvarda14 [255]	link	ref# taken from app2
Seibert 2021	292	Cismondi12 [41]	link	ref# taken from app2
Seibert 2021	292	Clark15 [175]	link	ref# taken from app2
Seibert 2021	292	Clavelle19 [42]	link	ref# taken from app2
Seibert 2021	292	Cramer19 [43]	link	ref# taken from app2
Seibert 2021	292	Cresswll20 [284]	link	ref# taken from app2
Seibert 2021	292	Crump09 [44]	link	ref# taken from app2
Seibert 2021	292	Cufoglu15 [99]	link	ref# taken from app2
Seibert 2021	292	Cyras20 [229]	link	ref# taken from app2
Seibert 2021	292	Davoudi19 [5]	link	ref# taken from app2
Seibert 2021	292	Demmer17 [207]	link	ref# taken from app2
Seibert 2021	292	Di Pietro10 [201]	link	ref# taken from app2
Seibert 2021	292	Ding17 [236]	link	ref# taken from app2
Seibert 2021	292	Dingli08 [239]	link	ref# taken from app2
Seibert 2021	292	Durieux18 [45]	link	ref# taken from app2
Seibert 2021	292	Easton19 [118]	link	ref# taken from app2
Seibert 2021	292	Eerikainen16 [46]	link	ref# taken from app2
Seibert 2021	292	Esfaham20 [208]	link	ref# taken from app2
Seibert 2021	292	Evans14 [25]	link	ref# taken from app2
Seibert 2021	292	Fan19 [132]	link	ref# taken from app2
Seibert 2021	292	Feng14 [134]	link	ref# taken from app2
Seibert 2021	292	Feng20 [47]	link	ref# taken from app2
Seibert 2021	292	Fernandes19 [237]	link	ref# taken from app2
Seibert 2021	292	Fleury10 [134]	link	ref# taken from app2
Seibert 2021	292	Fodeh18 [209]	link	ref# taken from app2
Seibert 2021	292	Freed16 [176]	link	ref# taken from app2
Seibert 2021	292	Frize05 [289]	link	ref# taken from app2
Seibert 2021	292	Ganesh19 [135]	link	ref# taken from app2
Seibert 2021	292	Gannod18 [100]	link	ref# taken from app2
Seibert 2021	292	Gargees17 [101]	link	ref# taken from app2
Seibert 2021	292	Gerka18 [48]	link	ref# taken from app2
Seibert 2021	292	Gerke20 [287]	link	ref# taken from app2
Seibert 2021	292	Ghose15 [123]	link	ref# taken from app2
Seibert 2021	292	Ghosh19 [182]	link	ref# taken from app2
Seibert 2021	292	Goehoo18 [136]	link	ref# taken from app2
Seibert 2021	292	Gomes19 [206]	link	ref# taken from app2
Seibert 2021	292	Gomez-Sebastia16 [137]	link	ref# taken from app2
Seibert 2021	292	Gonzalez-Usach17 [34]	link	ref# taken from app2
Seibert 2021	292	Grgurie19 [138]	link	ref# taken from app2
Seibert 2021	292	Haigh06 [139]	link	ref# taken from app2
Seibert 2021	292	Hever19 [49]	link	ref# taken from app2
Seibert 2021	292	Hiissa07 [50]	link	ref# taken from app2
Seibert 2021	292	Hirdes08 [28]	link	ref# taken from app2
Seibert 2021	292	Howcroft17 [140]	link	ref# taken from app2
Seibert 2021	292	Hsu09 [141]	link	ref# taken from app2
Seibert 2021	292	Hsu09 [246]	link	ref# taken from app2
Seibert 2021	292	Hsu17 [210]	link	ref# taken from app2
Seibert 2021	292	Hu20 [142]	link	ref# taken from app2
Seibert 2021	292	Huimin08 [211]	link	ref# taken from app2
Seibert 2021	292	Hunter08 [96]	link	ref# taken from app2
Seibert 2021	292	Inoue19 [183]	link	ref# taken from app2
Seibert 2021	292	Jalal14 [184]	link	ref# taken from app2
Seibert 2021	292	Jin12 [185]	link	ref# taken from app2
Seibert 2021	292	Jing17 [102]	link	ref# taken from app2
Seibert 2021	292	Johnson06 [212]	link	ref# taken from app2
Seibert 2021	292	Jordan10 [238]	link	ref# taken from app2
Seibert 2021	292	Juang13 [143]	link	ref# taken from app2
Seibert 2021	292	Juang15 [144]	link	ref# taken from app2
Seibert 2021	292	Jung16 [177]	link	ref# taken from app2
Seibert 2021	292	Jung19 [260]	link	ref# taken from app2
Seibert 2021	292	Kaewprag15 [51]	link	ref# taken from app2
Seibert 2021	292	Kahn18 [285]	link	ref# taken from app2
Seibert 2021	292	Kalidas16 [52]	link	ref# taken from app2
Seibert 2021	292	Kang12 [145]	link	ref# taken from app2
Seibert 2021	292	Kao18 [53]	link	ref# taken from app2
Seibert 2021	292	Kasteren10 [146]	link	ref# taken from app2
Seibert 2021	292	Khan17 [186]	link	ref# taken from app2
Seibert 2021	292	Khosla13 [103]	link	ref# taken from app2
Seibert 2021	292	Kingetsu19 [104]	link	ref# taken from app2
Seibert 2021	292	Kobayashi12 [105]	link	ref# taken from app2
Seibert 2021	292	Krishnan14 [282]	link	ref# taken from app2
Seibert 2021	292	Kruger17 [106]	link	ref# taken from app2
Seibert 2021	292	Kubota08 [107]	link	ref# taken from app2
Seibert 2021	292	Kumar19 [187]	link	ref# taken from app2
Seibert 2021	292	Kundu08 [54]	link	ref# taken from app2
Seibert 2021	292	Kuspinar19 [119]	link	ref# taken from app2
Seibert 2021	292	Lea13 [55]	link	ref# taken from app2
Seibert 2021	292	Lee17 [ 213]	link	ref# taken from app2
Seibert 2021	292	Lehman18 [56]	link	ref# taken from app2
Seibert 2021	292	Lei19 [147]	link	ref# taken from app2
Seibert 2021	292	Li12 [82]	link	ref# taken from app2
Seibert 2021	292	Li17 [57]	link	ref# taken from app2
Seibert 2021	292	Li18 [180]	link	ref# taken from app2
Seibert 2021	292	Liao15 [83]	link	ref# taken from app2
Seibert 2021	292	Lim11 [247]	link	ref# taken from app2
Seibert 2021	292	Liu18 [188]	link	ref# taken from app2
Seibert 2021	292	Lo07 [58]	link	ref# taken from app2
Seibert 2021	292	Lodhi17 [84]	link	ref# taken from app2
Seibert 2021	292	Lu06 [262]	link	ref# taken from app2
Seibert 2021	292	Luo18 [214]	link	ref# taken from app2
Seibert 2021	292	Luo19 [59]	link	ref# taken from app2
Seibert 2021	292	Luperto18 [254]	link	ref# taken from app2
Seibert 2021	292	Lustrek12 [265]	link	ref# taken from app2
Seibert 2021	292	Luu17 [215]	link	ref# taken from app2
Seibert 2021	292	Machanje19 [189]	link	ref# taken from app2
Seibert 2021	292	Magyar19 [216]	link	ref# taken from app2
Seibert 2021	292	Manmun14 [60]	link	ref# taken from app2
Seibert 2021	292	Manna19 [85]	link	ref# taken from app2
Seibert 2021	292	Mano18 [120]	link	ref# taken from app2
Seibert 2021	292	Marafino15 [86]	link	ref# taken from app2
Seibert 2021	292	Marschollek08 [6]	link	ref# taken from app2
Seibert 2021	292	Masafumi10 [217]	link	ref# taken from app2
Seibert 2021	292	Matsuyama09 [22]	link	ref# taken from app2
Seibert 2021	292	McCradden20 [291]	link	ref# taken from app2
Seibert 2021	292	Merico13 [248]	link	ref# taken from app2
Seibert 2021	292	Mervin18 [33]	link	ref# taken from app2
Seibert 2021	292	Mihailidis07 [218]	link	ref# taken from app2
Seibert 2021	292	Mitabe17 [219]	link	ref# taken from app2
Seibert 2021	292	Mitabe18 [ 220]	link	ref# taken from app2
Seibert 2021	292	Miyawaki05 [61]	link	ref# taken from app2
Seibert 2021	292	Mori13 [190]	link	ref# taken from app2
Seibert 2021	292	Morita15 [221]	link	ref# taken from app2
Seibert 2021	292	Morita18 [108]	link	ref# taken from app2
Seibert 2021	292	Muckell17 [109]	link	ref# taken from app2
Seibert 2021	292	Naya11 [62]	link	ref# taken from app2
Seibert 2021	292	Nguyen-Truong18 [122]	link	ref# taken from app2
Seibert 2021	292	Nie19 [256]	link	ref# taken from app2
Seibert 2021	292	Nii07 [63]	link	ref# taken from app2
Seibert 2021	292	Nii08 [64]	link	ref# taken from app2
Seibert 2021	292	Nii09 [258]	link	ref# taken from app2
Seibert 2021	292	Nii10 [66]	link	ref# taken from app2
Seibert 2021	292	Nii13 [65]	link	ref# taken from app2
Seibert 2021	292	Nii14 [ 193]	link	ref# taken from app2
Seibert 2021	292	Nii14 [192]	link	ref# taken from app2
Seibert 2021	292	Nii15 [194]	link	ref# taken from app2
Seibert 2021	292	Nii16 [195]	link	ref# taken from app2
Seibert 2021	292	Niiuchi18 [148]	link	ref# taken from app2
Seibert 2021	292	Nishio20 [67]	link	ref# taken from app2
Seibert 2021	292	Nouira12 [68]	link	ref# taken from app2
Seibert 2021	292	Nuii17 [191]	link	ref# taken from app2
Seibert 2021	292	Nuutinen17 [149]	link	ref# taken from app2
Seibert 2021	292	O'Brien20 [278]	link	ref# taken from app2
Seibert 2021	292	Ohura19 [178]	link	ref# taken from app2
Seibert 2021	292	Okano13 [150]	link	ref# taken from app2
Seibert 2021	292	Ongenae12 [196]	link	ref# taken from app2
Seibert 2021	292	Ostojic20 [87]	link	ref# taken from app2
Seibert 2021	292	Pahi15 [151]	link	ref# taken from app2
Seibert 2021	292	Papageorgiou17 [7]	link	ref# taken from app2
Seibert 2021	292	Park11 [244]	link	ref# taken from app2
Seibert 2021	292	Park20 [69]	link	ref# taken from app2
Seibert 2021	292	Park20 [88]	link	ref# taken from app2
Seibert 2021	292	Pascual08 [270]	link	ref# taken from app2
Seibert 2021	292	Patrick11 [89]	link	ref# taken from app2
Seibert 2021	292	Patterson19 [70]	link	ref# taken from app2
Seibert 2021	292	Paul14 [170]	link	ref# taken from app2
Seibert 2021	292	Peirce19 [292]	link	ref# taken from app2
Seibert 2021	292	Pessemier13 [197]	link	ref# taken from app2
Seibert 2021	292	Phan19 [198]	link	ref# taken from app2
Seibert 2021	292	Portacolone20 [290]	link	ref# taken from app2
Seibert 2021	292	Ramanujam19 [199]	link	ref# taken from app2
Seibert 2021	292	Richter13 [152]	link	ref# taken from app2
Seibert 2021	292	Robben15 [268]	link	ref# taken from app2
Seibert 2021	292	Rouleau17 [283]	link	ref# taken from app2
Seibert 2021	292	Sadahiro07 [267]	link	ref# taken from app2
Seibert 2021	292	Sadreazami19 [153]	link	ref# taken from app2
Seibert 2021	292	Sadreazami19 [154]	link	ref# taken from app2
Seibert 2021	292	Sadreazami19 [155]	link	ref# taken from app2
Seibert 2021	292	Sakakibara17 [156]	link	ref# taken from app2
Seibert 2021	292	Samra16 [232]	link	ref# taken from app2
Seibert 2021	292	Scalzo13 [71]	link	ref# taken from app2
Seibert 2021	292	Scalzo13 [90]	link	ref# taken from app2
Seibert 2021	292	Sharma20 [91]	link	ref# taken from app2
Seibert 2021	292	Shen13 [121]	link	ref# taken from app2
Seibert 2021	292	Shieh13 [249]	link	ref# taken from app2
Seibert 2021	292	Shillan19 [279]	link	ref# taken from app2
Seibert 2021	292	Si07 [222]	link	ref# taken from app2
Seibert 2021	292	Si07 [223]	link	ref# taken from app2
Seibert 2021	292	Singh17 [92]	link	ref# taken from app2
Seibert 2021	292	Sinn17 [204]	link	ref# taken from app2
Seibert 2021	292	Soni19 [157]	link	ref# taken from app2
Seibert 2021	292	Steins13 [72]	link	ref# taken from app2
Seibert 2021	292	Stiglie05 [179]	link	ref# taken from app2
Seibert 2021	292	Su14 [124]	link	ref# taken from app2
Seibert 2021	292	Suryadevara12 [159]	link	ref# taken from app2
Seibert 2021	292	Suryadevara14 [158]	link	ref# taken from app2
Seibert 2021	292	Suzuki11 [160]	link	ref# taken from app2
Seibert 2021	292	Swangnetr13 [110]	link	ref# taken from app2
Seibert 2021	292	Takadama10 [224]	link	ref# taken from app2
Seibert 2021	292	Tamamizu16 [250]	link	ref# taken from app2
Seibert 2021	292	Tang19 [14]	link	ref# taken from app2
Seibert 2021	292	Tapia09 [240]	link	ref# taken from app2
Seibert 2021	292	Tapia10 [26]	link	ref# taken from app2
Seibert 2021	292	Tawfik20 [8]	link	ref# taken from app2
Seibert 2021	292	Tejaswim18 [73]	link	ref# taken from app2
Seibert 2021	292	Thomas13 [251]	link	ref# taken from app2
Seibert 2021	292	Tian18 [200]	link	ref# taken from app2
Seibert 2021	292	Toda19 [111]	link	ref# taken from app2
Seibert 2021	292	Todorovic13 [74]	link	ref# taken from app2
Seibert 2021	292	Tokunaga16 [161]	link	ref# taken from app2
Seibert 2021	292	Tseng13 [241]	link	ref# taken from app2
Seibert 2021	292	Urashima12 [75]	link	ref# taken from app2
Seibert 2021	292	Uronen20 [126]	link	ref# taken from app2
Seibert 2021	292	Vairktarakis15 [259]	link	ref# taken from app2
Seibert 2021	292	Vaquerizo11 [76]	link	ref# taken from app2
Seibert 2021	292	Vazquez13 [77]	link	ref# taken from app2
Seibert 2021	292	Veyron19 [171]	link	ref# taken from app2
Seibert 2021	292	Viswanathan12 [35]	link	ref# taken from app2
Seibert 2021	292	Volrathongchai05 [112]	link	ref# taken from app2
Seibert 2021	292	Vuono18 [127]	link	ref# taken from app2
Seibert 2021	292	Wai09 [202]	link	ref# taken from app2
Seibert 2021	292	Wai10 [15]	link	ref# taken from app2
Seibert 2021	292	Wai11 [252]	link	ref# taken from app2
Seibert 2021	292	Wang10 [271]	link	ref# taken from app2
Seibert 2021	292	Wangmo19 [288]	link	ref# taken from app2
Seibert 2021	292	Wei13 [225]	link	ref# taken from app2
Seibert 2021	292	Weimin10 [162]	link	ref# taken from app2
Seibert 2021	292	Weisenberg08 [272]	link	ref# taken from app2
Seibert 2021	292	Westra16 [277]	link	ref# taken from app2
Seibert 2021	292	Wickramasinghe17 [203]	link	ref# taken from app2
Seibert 2021	292	Wingrave12 [253]	link	ref# taken from app2
Seibert 2021	292	Wiratanaya07 [226]	link	ref# taken from app2
Seibert 2021	292	Wong17 [163]	link	ref# taken from app2
Seibert 2021	292	Wu16 [164]	link	ref# taken from app2
Seibert 2021	292	Wu18 [113]	link	ref# taken from app2
Seibert 2021	292	Xiong19 [16]	link	ref# taken from app2
Seibert 2021	292	Xu16 [273]	link	ref# taken from app2
Seibert 2021	292	Yamada17 [227]	link	ref# taken from app2
Seibert 2021	292	Yamamoto20 [24]	link	ref# taken from app2
Seibert 2021	292	Yamazaki16 [114]	link	ref# taken from app2
Seibert 2021	292	Yang13 [261]	link	ref# taken from app2
Seibert 2021	292	Yang16 [181]	link	ref# taken from app2
Seibert 2021	292	Yang17 [266]	link	ref# taken from app2
Seibert 2021	292	Yang19 [23]	link	ref# taken from app2
Seibert 2021	292	Ye20 [9]	link	ref# taken from app2
Seibert 2021	292	Yeung19 [93]	link	ref# taken from app2
Seibert 2021	292	Yokoa17 [79]	link	ref# taken from app2
Seibert 2021	292	Yokota16 [80]	link	ref# taken from app2
Seibert 2021	292	Yousefi11 [81]	link	ref# taken from app2
Seibert 2021	292	Yu12 [166]	link	ref# taken from app2
Seibert 2021	292	Yu13 [115]	link	ref# taken from app2
Seibert 2021	292	Yu13 [167]	link	ref# taken from app2
Seibert 2021	292	Yu17 [165]	link	ref# taken from app2
Seibert 2021	292	Yu19 [94]	link	ref# taken from app2
Seibert 2021	292	Yu20 [95]	link	ref# taken from app2
Seibert 2021	292	Yuan17 [125]	link	ref# taken from app2
Seibert 2021	292	Zahia20 [286]	link	ref# taken from app2
Seibert 2021	292	Zampieri19 [11]	link	ref# taken from app2
Seibert 2021	292	Zejda10 [274]	link	ref# taken from app2
Seibert 2021	292	Zeng16 [168]	link	ref# taken from app2
Seibert 2021	292	Zhang07 [10]	link	ref# taken from app2
Seibert 2021	292	Zhou06 [19]	link	ref# taken from app2
Seibert 2021	292	Zhou11 [264]	link	ref# taken from app2
Seibert 2021	292	Zhu07 [20]	link	ref# taken from app2
Seibert 2021	292	Zhu07 [21]	link	ref# taken from app2
Syeda 2021	130	Abdelmageed20 [69]	link
Syeda 2021	130	Al-Najjar20 [131]	link
Syeda 2021	130	Apostolopoulos20 [91]	link
Syeda 2021	130	Apostolopoulos20 [92]	link
Syeda 2021	130	Ardakani20 [93]	link
Syeda 2021	130	Arora20 [23]	link
Syeda 2021	130	Ayyoubzadeh20 [24]	link
Syeda 2021	130	Bai20 [94]	link
Syeda 2021	130	Beck20 [16]	link
Syeda 2021	130	Benbrahim20 [95]	link
Syeda 2021	130	Burian20 [132]	link
Syeda 2021	130	Car20 [25]	link
Syeda 2021	130	Carrillo-Larco20 [26]	link
Syeda 2021	130	Chaganti30 [96]	link
Syeda 2021	130	Chan20 [133]	link
Syeda 2021	130	Chatterjee20 [27]	link
Syeda 2021	130	Cheng20 [134]	link
Syeda 2021	130	Cheng20 [135]	link
Syeda 2021	130	Chimmula20 [28]	link
Syeda 2021	130	Chowdhury20 [29]	link
Syeda 2021	130	Cobb20 [30]	link
Syeda 2021	130	Das20 [97]	link
Syeda 2021	130	Delen20 [31]	link
Syeda 2021	130	Demirci20 [70]	link
Syeda 2021	130	Du20 [136]	link
Syeda 2021	130	El Asnaou30 [98]	link
Syeda 2021	130	Elaziz20 [113]	link
Syeda 2021	130	Fong20 [32]	link
Syeda 2021	130	Fong20 [33]	link
Syeda 2021	130	Fronza20 [34]	link
Syeda 2021	130	Fu20 [16]	link
Syeda 2021	130	Gao20 [71]	link
Syeda 2021	130	Gao20 [72]	link
Syeda 2021	130	Golde20 [35]	link
Syeda 2021	130	Gussow20 [73]	link
Syeda 2021	130	Haghshenas20 [36]	link
Syeda 2021	130	Han20 [90]	link
Syeda 2021	130	Heo20 [74]	link
Syeda 2021	130	Hurt20 [114]	link
Syeda 2021	130	Ismail20 [37]	link
Syeda 2021	130	Ji20 [137]	link
Syeda 2021	130	Jiang20 [138]	link
Syeda 2021	130	Joshi20 [115]	link
Syeda 2021	130	Kang20 [116]	link
Syeda 2021	130	Ke20 [75]	link
Syeda 2021	130	Khan20 [117]	link
Syeda 2021	130	Khuzani20 [118]	link
Syeda 2021	130	Kim20 [76]	link
Syeda 2021	130	Klein20 [38]	link
Syeda 2021	130	Ko20 [119]	link
Syeda 2021	130	Li20 [120]	link
Syeda 2021	130	Li20 [139]	link
Syeda 2021	130	Li20 [63]	link
Syeda 2021	130	Liu20 [39]	link
Syeda 2021	130	Liu20 [40]	link
Syeda 2021	130	Liu20 [77]	link
Syeda 2021	130	Mackey20 [41]	link
Syeda 2021	130	Mahoud20 [64]	link
Syeda 2021	130	McRae20 [140]	link
Syeda 2021	130	Mei20 [121]	link
Syeda 2021	130	Melin20 [42]	link
Syeda 2021	130	Melin20 [43]	link
Syeda 2021	130	Mick20 [78]	link
Syeda 2021	130	Mirabelli20 [79]	link
Syeda 2021	130	Moftakhar20 [44]	link
Syeda 2021	130	Mollalo20 [45]	link
Syeda 2021	130	Murphy20 [122]	link
Syeda 2021	130	Nguyen20 ]80]	link
Syeda 2021	130	Obeid20 [65]	link
Syeda 2021	130	Oh20 [123]	link
Syeda 2021	130	Ong20 [81]	link
Syeda 2021	130	Ozturk20 [102]	link
Syeda 2021	130	Panwar20 [124]	link
Syeda 2021	130	Pathan20 [82]	link
Syeda 2021	130	Peng20 [66]	link
Syeda 2021	130	Pirouz20 [46]	link
Syeda 2021	130	Pourghasemi20 [47]	link
Syeda 2021	130	Pu20 [125]	link
Syeda 2021	130	Qiang20 [83]	link
Syeda 2021	130	Qiu20 [48]	link
Syeda 2021	130	Raamkumar20 [18]	link
Syeda 2021	130	Rahimzadeh20 [126]	link
Syeda 2021	130	Rajaraman20 [127]	link
Syeda 2021	130	Ramalingam20 [67]	link
Syeda 2021	130	Randhawa20 [84]	link
Syeda 2021	130	Rao20 [49]	link
Syeda 2021	130	Ribeiso20 [50]	link
Syeda 2021	130	Roy20 [128]	link
Syeda 2021	130	Saba20 [51]	link
Syeda 2021	130	Saiz20 [129]	link
Syeda 2021	130	Sear20 [14]	link
Syeda 2021	130	Shashikumar20 [141]	link
Syeda 2021	130	Shen20 [142]	link
Syeda 2021	130	Shen20 [52]	link
Syeda 2021	130	Simsek20 [53]	link
Syeda 2021	130	Singh20 [130]	link
Syeda 2021	130	Singh20 [99]	link
Syeda 2021	130	Song20 [100]	link
Syeda 2021	130	Song20 [85]	link
Syeda 2021	130	Sujath20 [54]	link
Syeda 2021	130	Tang20 [86]	link
Syeda 2021	130	Tang20 [87]	link
Syeda 2021	130	Tiwari20 [55]	link
Syeda 2021	130	Toacar20 [101]	link
Syeda 2021	130	Tomar20 [56]	link
Syeda 2021	130	Tuncer20 [103]	link
Syeda 2021	130	Ucar20 [104]	link
Syeda 2021	130	Vaid20 [105]	link
Syeda 2021	130	Vaid20 [57]	link
Syeda 2021	130	Waheed20 [106]	link
Syeda 2021	130	Wang20 [143]	link
Syeda 2021	130	Wang20 [144]	link
Syeda 2021	130	Wang20 [145]	link
Syeda 2021	130	Warman20 [107]	link
Syeda 2021	130	Wen20 [58]	link
Syeda 2021	130	Wollenstein20 [148]	link
Syeda 2021	130	WSahbeh20 [68]	link
Syeda 2021	130	Wu20 [108]	link
Syeda 2021	130	Wu20 [88]	link
Syeda 2021	130	Xie20 [109]	link
Syeda 2021	130	Xu20 [110]	link
Syeda 2021	130	Yadaw20 [146]	link
Syeda 2021	130	Yang20 [111]	link
Syeda 2021	130	Yang20 [59]	link
Syeda 2021	130	Yi20 [112]	link
Syeda 2021	130	Zhang20 [147]	link
Syeda 2021	130	Zhang20 [89]	link
Syeda 2021	130	Zheng20 [60]	link
Syeda 2021	130	Zhou20 [61]	link
Syeda 2021	130	Zhu20 [62]	link
Talpur 2022	12	Casalegno18 [18]	link
Talpur 2022	12	Devito08 [19]	link
Talpur 2022	12	Duong21 [] - missing ref	link	missing reference in review
Talpur 2022	12	Geetha20 [21]	link
Talpur 2022	12	Hung19 [29]	link
Talpur 2022	12	Javed19 [31]	link
Talpur 2022	12	Kuhnisch22 [25]	link
Talpur 2022	12	Lee18 [26] - 2 spellings	link	2 spellings Lee and Leea, with ref 26 spelled Lee
Talpur 2022	12	Mayank17 [] - missing ref	link	missing reference in review
Talpur 2022	12	Moutselos19 [27]	link
Talpur 2022	12	Patil19 [17]	link
Talpur 2022	12	Zanella18 [30]	link
Velez 2021	30+4	Abdul17 [25]	link
Velez 2021	30+4	Al Bakri18 [42]	link
Velez 2021	30+4	Asokan19 [41]	link
Velez 2021	30+4	Chen18 [38]	link
Velez 2021	30+4	Chen20 [49]	link
Velez 2021	30+4	Chonnaparamutt16 [23]	link
Velez 2021	30+4	Christensen19 [54]	link
Velez 2021	30+4	Di Febbo18 [33]	link
Velez 2021	30+4	Guo20 [40]	link
Velez 2021	30+4	Kim17 [55]	link
Velez 2021	30+4	Kumar17 [52]	link
Velez 2021	30+4	Kumar19 [53]	link
Velez 2021	30+4	Lambelet17 [29]	link
Velez 2021	30+4	Lei19 [43]	link
Velez 2021	30+4	Li20 [48]	link
Velez 2021	30+4	Liu18 [37]	link
Velez 2021	30+4	Miao18 [35]	link
Velez 2021	30+4	Rehmat18 [30]	link
Velez 2021	30+4	Rosales18 [31]	link
Velez 2021	30+4	Samper-Escudero20 [50]	link
Velez 2021	30+4	Sangha16 [22]	link
Velez 2021	30+4	Seeland17 [27]	link
Velez 2021	30+4	Shamroukh17 [28]	link
Velez 2021	30+4	Siu18 [32]	link
Velez 2021	30+4	Sui17 [24]	link
Velez 2021	30+4	Tageldeen16 [26]	link
Velez 2021	30+4	Taha19 [45]	link
Velez 2021	30+4	Varghese20 [51]	link
Velez 2021	30+4	Velez-Guerrero19 [46]	link
Velez 2021	30+4	Wang19 [39]	link
Velez 2021	30+4	Wang20 [47]	link
Velez 2021	30+4	Zaroug19 [44]	link
Velez 2021	30+4	Zhang18 [34]	link
Velez 2021	30+4	Zhao18 [36]	link
Welch 2022	19	Bilecci18 [20]	link
Welch 2022	19	Bilecci16 [21]	link
Welch 2022	19	Di Palma17 [22]	link
Welch 2022	19	Faedda16 [23]	link
Welch 2022	19	Fioriello20 [24]	link
Welch 2022	19	Gayet14 [25]	link
Welch 2022	19	Goodwin19 [26]	link
Welch 2022	19	Krupa16 [27]	link
Welch 2022	19	Kushki15 [28]	link
Welch 2022	19	Leikauf21 [29]	link
Welch 2022	19	Lin20 [30]	link
Welch 2022	19	McGinnis21 [31]	link
Welch 2022	19	McGinnis19 [32]	link
Welch 2022	19	Min11 [33]	link
Welch 2022	19	Munoz-Organero19 [34]	link
Welch 2022	19	Ouyang20 [35]	link
Welch 2022	19	Pfeiffer19 [36]	link
Welch 2022	19	Redd20 [37]	link
Welch 2022	19	Wilson21 [38]	link
Zhao 2021	29	Barbieri20 [40]	link
Zhao 2021	29	Bernier15 [37]	link
Zhao 2021	29	Chan20 [41]	link
Zhao 2021	29	Cho20 [34]	link
Zhao 2021	29	De Jong19 [30]	link
Zhao 2021	29	De Montjoye20 [36]	link
Zhao 2021	29	Degeling19 [21]	link
Zhao 2021	29	Degeling20 [17]	link
Zhao 2021	29	Degeling20 [19]	link
Zhao 2021	29	Denecke17 [27]	link
Zhao 2021	29	Fraser20 [33]	link
Zhao 2021	29	Garattini19 [2]	link
Zhao 2021	29	Garg20 [26]	link
Zhao 2021	29	Gilbert19 [6]	link
Zhao 2021	29	Ienca20 [38]	link
Zhao 2021	29	Katapally20 [24]	link
Zhao 2021	29	Kind20 [31]	link
Zhao 2021	29	Klenk20 [35]	link
Zhao 2021	29	Kostkova18 [28]	link
Zhao 2021	29	Kun21 [18]	link
Zhao 2021	29	Mbunge20 [25]	link
Zhao 2021	29	Park20 [32]	link
Zhao 2021	29	Parker20 [3]	link
Zhao 2021	29	Peter20 [42]	link
Zhao 2021	29	Schwalbe20 [23]	link
Zhao 2021	29	Sweeney20 [22]	link
Zhao 2021	29	Thomas20 [20]	link
Zhao 2021	29	Vayena15 [29]	link
Zhao 2021	29	Yaska20 [39]	link
Zheng 2022	8	Ganz14 [37]	link
Zheng 2022	8	Li19 [34]	link
Zheng 2022	8	Loughiin18 [32]	link
Zheng 2022	8	Misra-Hebert20 [35]	link
Zheng 2022	8	Nunes16 [31]	link
Zheng 2022	8	Nunes17 [29]	link
Zheng 2022	8	Pettus19 [33]	link
Zheng 2022	8	Uzoigw20 [36]	link
Zidaru 2020	144	Aji19 [101]	link
Zidaru 2020	144	Alhuwail20 [104]	link
Zidaru 2020	144	Allan19 [192]	link
Zidaru 2020	144	Baig17 [176]	link
Zidaru 2020	144	Basma11 [131]	link
Zidaru 2020	144	Bauer15 [167]	link
Zidaru 2020	144	Bedi15 [127]	link
Zidaru 2020	144	Ben-Zeev16 [97]	link
Zidaru 2020	144	Bergin20 [177]	link
Zidaru 2020	144	Berrouiguet18 [118]	link
Zidaru 2020	144	Bevan20 [206]	link
Zidaru 2020	144	Bevan20 [67]	link
Zidaru 2020	144	BGucci18 [94]	link
Zidaru 2020	144	Blanco19 [61]	link
Zidaru 2020	144	Boydell18 [181]	link
Zidaru 2020	144	Brice15 [166]	link
Zidaru 2020	144	Brown19 [169]	link
Zidaru 2020	144	Bruns16 [173]	link
Zidaru 2020	144	Bucci19 [26]	link
Zidaru 2020	144	Buitenweg19 [174]	link
Zidaru 2020	144	Cao17 [128]	link
Zidaru 2020	144	Caswell20 [175]	link
Zidaru 2020	144	Chancellor19 [116]	link
Zidaru 2020	144	Cho19 [87]	link
Zidaru 2020	144	Christie19 [184]	link
Zidaru 2020	144	Cirillo20 [148]	link
Zidaru 2020	144	Cohen20 [113]	link
Zidaru 2020	144	Conlon20 [164]	link
Zidaru 2020	144	Conlon20 [165]	link
Zidaru 2020	144	Coppersmith14 [123]	link
Zidaru 2020	144	Coviello14 [124]	link
Zidaru 2020	144	Craven19 [66]	link
Zidaru 2020	144	Crosby20 [152]	link
Zidaru 2020	144	Davis20 [133]	link
Zidaru 2020	144	Deng16 [132]	link
Zidaru 2020	144	Dodd17 [183]	link
Zidaru 2020	144	Doukani20 [190]	link
Zidaru 2020	144	Easton19 [64]	link
Zidaru 2020	144	Fairburn15 [139]	link
Zidaru 2020	144	Firth17 [102]	link
Zidaru 2020	144	Fiske19 [21]	link
Zidaru 2020	144	Fleming18 [103]	link
Zidaru 2020	144	Gajecki14 [91]	link
Zidaru 2020	144	Gault19 [188]	link
Zidaru 2020	144	Gindidis19 [92]	link
Zidaru 2020	144	Gonsalves19 [73]	link
Zidaru 2020	144	Goodyear17 [147]	link
Zidaru 2020	144	Graham20 [207]	link
Zidaru 2020	144	Gumley20 [69]	link
Zidaru 2020	144	Hackett18 [77]	link
Zidaru 2020	144	Hensel19 [146]	link
Zidaru 2020	144	Henshall19 [130]	link
Zidaru 2020	144	Hodson19 [135]	link
Zidaru 2020	144	Husebo20 [158]	link
Zidaru 2020	144	Jacobson20 [161]	link
Zidaru 2020	144	Jones16 [111]	link
Zidaru 2020	144	Kidd19 [90]	link
Zidaru 2020	144	Kipping16 [182]	link
Zidaru 2020	144	Klein14 [143]	link
Zidaru 2020	144	Knoll17 [156]	link
Zidaru 2020	144	Kreyenbuhi19 [168]	link
Zidaru 2020	144	Kruczek19 [120]	link
Zidaru 2020	144	Kumar19 [142]	link
Zidaru 2020	144	Kuru20 [178]	link
Zidaru 2020	144	Landhuis17 [204]	link
Zidaru 2020	144	Larsen19 [108]	link
Zidaru 2020	144	Lawn18 [68]	link
Zidaru 2020	144	Lea18 [162]	link
Zidaru 2020	144	Lee14 [79]	link
Zidaru 2020	144	Leorin19 [63]	link
Zidaru 2020	144	Liu16 [136]	link
Zidaru 2020	144	Lucas14 [95]	link
Zidaru 2020	144	Lupton14 [151]	link
Zidaru 2020	144	Martel19 [155]	link
Zidaru 2020	144	Matthews16 [70]	link
Zidaru 2020	144	McCauley19 [96]	link
Zidaru 2020	144	McClelland18 [72]	link
Zidaru 2020	144	McCosker20 [126]	link
Zidaru 2020	144	Mehmet20 [144]	link
Zidaru 2020	144	Merchant19 [110]	link
Zidaru 2020	144	Meyer18 [65]	link
Zidaru 2020	144	Mikal16 [85]	link
Zidaru 2020	144	Mizen19 [157]	link
Zidaru 2020	144	Murphy20 [60]	link
Zidaru 2020	144	Nasir17 [129]	link
Zidaru 2020	144	Ng18 [59]	link
Zidaru 2020	144	Nicholas15 [109]	link
Zidaru 2020	144	Nurmi20 [134]	link
Zidaru 2020	144	Ospina-Pinillos19 [153]	link
Zidaru 2020	144	Ospina-Pinillos20 [154]	link
Zidaru 2020	144	Paay18 [191]	link
Zidaru 2020	144	Padrez16 [99]	link
Zidaru 2020	144	Patel20 [189]	link
Zidaru 2020	144	Pennous19 [117]	link
Zidaru 2020	144	Pickersgill19 [40]	link
Zidaru 2020	144	Pickersgill19 [41]	link
Zidaru 2020	144	Powell19 [78]	link
Zidaru 2020	144	Pratt20 [80]	link
Zidaru 2020	144	Proudfoot10 [84]	link
Zidaru 2020	144	Realpe20 [138]	link
Zidaru 2020	144	Robillard19 [105]	link
Zidaru 2020	144	Sadilek14 [125]	link
Zidaru 2020	144	Satinsky18 [83]	link
Zidaru 2020	144	Sin19 [140]	link
Zidaru 2020	144	Sin20 [141]	link
Zidaru 2020	144	Sin20 [205]	link
Zidaru 2020	144	Spencer16 [163]	link
Zidaru 2020	144	Strudwick20 [159]	link
Zidaru 2020	144	Sturt18 [150]	link
Zidaru 2020	144	Tabbaa19 [137]	link
Zidaru 2020	144	Tazawa20 [98]	link
Zidaru 2020	144	Terp16 [54]	link
Zidaru 2020	144	Thabrew17 [180]	link
Zidaru 2020	144	Thabrew18 [179]	link
Zidaru 2020	144	Thompson20 [93]	link
Zidaru 2020	144	Thorstad19 [122]	link
Zidaru 2020	144	Topol13 [1]	link
Zidaru 2020	144	Topol19 [71]	link
Zidaru 2020	144	Torenholt20 [171]	link
Zidaru 2020	144	Torous17 [62]	link
Zidaru 2020	144	Torous19 [119]	link
Zidaru 2020	144	Torous19 [56]	link
Zidaru 2020	144	Tucker19 [160]	link
Zidaru 2020	144	Turvey19 [114]	link
Zidaru 2020	144	Vacca19 [186]	link
Zidaru 2020	144	van Os14 [115]	link
Zidaru 2020	144	Vereenoogne19 [149]	link
Zidaru 2020	144	Villani17 [86]	link
Zidaru 2020	144	Wang20 [106]	link
Zidaru 2020	144	waycott18 [172]	link

## Sheet: by study
Review	Count	Review-Studies	URL	Comment
Adb-Alrazaq 2020	82	Abbas [36]	link
Seibert 2021	292	Abd06 [36]	link	ref# taken from app2
Adamidi 2021	101	Abdani [30]	link
Rahimi 2021	90	Abdel-Aal97 [100]	link
Adb-Alrazaq 2020	82	Abdelmageed [64]	link
Syeda 2021	130	Abdelmageed20 [69]	link
Chew 2022	26	Abdi [28]	link
Velez 2021	30+4	Abdul17 [25]	link
Adamidi 2021	101	Abdulaal [91]	link
Sarker 2021	147	Abdulaal20 [80]	link
Chew 2022	26	Abdullah [29]	link
Seibert 2021	292	Abdullah20 [29]	link	ref# taken from app2
Rahimi 2021	90	Aberdeen19 [] - missing ref	link	missing reference in review
Rahimi 2021	90	Abramoff18 [85]	link
Buchanan 2020	118+13	Ackerman [37]	link
Kaelin 2021	94	Adams [52]	link
Rahimi 2021	90	Adams19 [] - missing ref	link	missing reference in review
Popesco 2022	134	Adegim [123]	link
Popesco 2022	134	Adegun [53]	link
Seibert 2021	292	Adlassnig09 [233]	link	ref# taken from app2
Huang 2022	13	Adly [24]	link
Glaz 2021	58	Afshar [81] [75]	link	app2 ref# different from reference in article -> #75
Buchanan 2021	27	Afzal [25]	link
Rahimi 2021	90	Afzal13 [63]	link
Eldaly 2022	15	agarwal [23]	link
Adamidi 2021	101	Ahammed [5]	link
Buchanan 2020	118+13	AHC-URL [89]	link
Popesco 2022	134	Ahmad [39]	link
Kirk 2021	60	Ahmadi [88]	link
Kirk 2021	60	Ahmadi [90]	link
Kirk 2021	60	Ahmadi [92]	link
Sarker 2021	147	Ahmed21 [106]	link
Popesco 2022	134	Ain [124]	link
Zidaru 2020	144	Aji19 [101]	link
Choudhury 2020a	35	Aki [93]	link
Velez 2021	30+4	Al Bakri18 [42]	link
Battineni 2022	18	Alaa [36]	link
Seibert 2021	292	Ala-Kitula17 [18]	link	ref# taken from app2
Seibert 2021	292	Alam16 [116]	link	ref# taken from app2
Seibert 2021	292	Alam19 [97]	link	ref# taken from app2
Sarker 2021	147	Al-antari20 [41]	link
Popesco 2022	134	Albahli [88]	link
Seibert 2021	292	Albina18 [117]	link	ref# taken from app2
Seibert 2021	292	Alderden19 [1]	link	ref# taken from app2
Sarker 2021	147	Al-Falluji21 [48]	link
Battineni 2022	18	Alfaro-Almagro [38]	link
Zidaru 2020	144	Alhuwail20 [104]	link
Battineni 2022	18	Alipanahi [47]	link
Choudhury 2020a	35	Al-Jarrah [94]	link
Battineni 2022	18	Alkaabi [40]	link
Zidaru 2020	144	Allan19 [192]	link
Popesco 2022	134	Almaraz-Damian [43]	link
Popesco 2022	134	Al-Marni [41]	link
Kaelin 2021	94	Alnajjar [86]	link
Syeda 2021	130	Al-Najjar20 [131]	link
Seibert 2021	292	Alnosayan14 [242]	link	ref# taken from app2
Huang 2022	13	Alodat [19]	link
Huang 2022	13	Alom [28]	link
Sapri 2020	26	Alonso-Silverio18 [29]	link
Kaelin 2021	94	Alotaibi [81]	link
Adb-Alrazaq 2020	82	Al-Qaness [72][75]	link	incorrect reference number
Sarker 2021	147	Alqudah20	link
Bhatt 2022	37	Alrumayh [89]	link
Seibert 2021	292	Al-Shaqi16 [280]	link	ref# taken from app2
Kaelin 2021	94	Altizer [121]	link
Seibert 2021	292	Alwan09 [27]	link	ref# taken from app2
Seibert 2021	292	Amato18 [30]	link	ref# taken from app2
Seibert 2021	292	Ambagtsheer20 [12]	link	ref# taken from app2
Glaz 2021	58	Ambalavan [100] [87]	link	app2 ref# different from reference in article -> #87
Seibert 2021	292	An12 [172]	link	ref# taken from app2
Rahimi 2021	90	Anderson15 [88]	link
Choudhury 2020a	35	Andrews [95]	link
Seibert 2021	292	Annangi16 [37]	link	ref# taken from app2
Seibert 2021	292	Annicchiarico08 [275]	link	ref# taken from app2
Choudhury 2020b	53	Ansari [58]	link
Choudhury 2020b	53	Antink [60]	link
Seibert 2021	292	Antink16 [38]	link	ref# taken from app2
Seibert 2021	292	Antoniadi20 [2]	link	ref# taken from app2
Bhatt 2022	37	Antoniadou [54]	link
Adb-Alrazaq 2020	82	Apostolopoulos [37]	link	mentioned explainability in limitations on p11
Syeda 2021	130	Apostolopoulos20 [91]	link
Syeda 2021	130	Apostolopoulos20 [92]	link
Buchanan 2020	118+13	Archibald [42]	link
Sarker 2021	147	Ardakani20 [20]	link
Syeda 2021	130	Ardakani20 [93]	link
Seibert 2021	292	Arif17 [234]	link	ref# taken from app2
Kaelin 2021	94	Arman [112]	link
Choudhury 2020a	35	Armananzas [96]	link
Eldaly 2022	15	Arnold [12]	link
Syeda 2021	130	Arora20 [23]	link
Kaelin 2021	94	Arpaia [155]	link
Rahimi 2021	90	Arroyo-Gallego18 [73]	link
Bertini 2022	31	Artzi 2020	link
Choudhury 2020a	35	Ashraf [97]	link
Seibert 2021	292	Asif20 [228]	link	ref# taken from app2
Kaelin 2021	94	Aslam [50]	link
Velez 2021	30+4	Asokan19 [41]	link
Adamidi 2021	101	Assaf [116]	link
Battineni 2022	18	Attar [42]	link
Seibert 2021	292	Augustyniak13 [245]	link	ref# taken from app2
Seibert 2021	292	Au-Yeung19 [39]	link	ref# taken from app2
Syeda 2021	130	Ayyoubzadeh20 [24]	link
Seibert 2021	292	Aziz16 [230]	link	ref# taken from app2
Seibert 2021	292	Aziz17 [98]	link	ref# taken from app2
Kirk 2021	60	Babajide [52]	link
Seibert 2021	292	Babic16 [128]	link	ref# taken from app2
Adamidi 2021	101	Babukarthik [74]	link
Hassan 2021	17	Back [26]	link
Sarker 2021	147	Bacik20 [120]	link
Buchanan 2020	118+13	Backonja [65]	link
Kirk 2021	60	Baek [57]	link
Glaz 2021	58	Baggott [66] [65]	link	app2 ref# different from reference in article -> #65
Popesco 2022	134	Baghersalimi [121]	link
Adb-Alrazaq 2020	82	Bai [95][98]	link	link in [98] wrong, had to search for correct paper
Syeda 2021	130	Bai20 [94]	link
Sarker 2021	147	baidu21URL [107]	link
Zidaru 2020	144	Baig17 [176]	link
Seibert 2021	292	Bajo08 [17]	link	ref# taken from app2
Popesco 2022	134	Bakheet [125]	link
Seibert 2021	292	Bakola14 [129]	link	ref# taken from app2
Rahimi 2021	90	Balas96 [50]	link
Chew 2022	26	Baldauf [30]	link
Adamidi 2021	101	Banerjee [61]	link
Popesco 2022	134	Banerjee [89]	link
Loveys 2022	31	Banks [13]	link
Kaelin 2021	94	Barakova [78]	link
Popesco 2022	134	Barata [122]	link
Zhao 2021	29	Barbieri20 [40]	link
Kaelin 2021	94	Barnes [87]	link
Loveys 2022	31	Barrett [30]	link
Glaz 2021	58	Barroilhet [98] [85]	link	app2 ref# different from reference in article -> #85
Adb-Alrazaq 2020	82	Barstugan [21][24]	link	incorrect reference number
Adamidi 2021	101	Barstugan [31]	link
Zidaru 2020	144	Basma11 [131]	link
Huang 2022	13	Bassam [20]	link
Seibert 2021	292	Batata18 [205]	link	ref# taken from app2
Adamidi 2021	101	Batista [8]	link
Sarker 2021	147	Battineni20 [110]	link
Zidaru 2020	144	Bauer15 [167]	link
Seibert 2021	292	Baxter05 [235]	link	ref# taken from app2
Choudhury 2020b	53	Bean [88]	link
Kaelin 2021	94	Beaudry [128]	link
Buchanan 2020	118+13	Beck [23]	link
Adb-Alrazaq 2020	82	Beck [61]	link
Syeda 2021	130	Beck20 [16]	link
Seibert 2021	292	Becker06 [130]	link	ref# taken from app2
Glaz 2021	58	Bedi [82] [39]	link	app2 ref# different from reference in article -> #39
Zidaru 2020	144	Bedi15 [127]	link
Choudhury 2020a	35	Beheshti [98]	link
Seibert 2021	292	Belshaw11 [231]	link	ref# taken from app2
Buchanan 2020	118+13	Bemelmans [16]	link
Loveys 2022	31	Bemelmans [31]	link
Buchanan 2020	118+13	Bemelmans [78]	link
Syeda 2021	130	Benbrahim20 [95]	link
Rahimi 2021	90	Ben-Sasson18 [94]	link
Bhatt 2022	37	Bent [63]	link
Zidaru 2020	144	Ben-Zeev16 [97]	link
Buchanan 2020	118+13	Beran [9]	link
Sapri 2020	26	Beregi18 [34]	link
Zidaru 2020	144	Bergin20 [177]	link
Zhao 2021	29	Bernier15 [37]	link
Zidaru 2020	144	Berrouiguet18 [118]	link
Kirk 2021	60	Berry [4]	link
Kaelin 2021	94	Bers [108]	link
Adamidi 2021	101	Bertsimas [80]	link
Kaelin 2021	94	Besio [49]	link
Rahimi 2021	90	Betancourt-Hernandez18 [70]	link
Zidaru 2020	144	Bevan20 [206]	link
Zidaru 2020	144	Bevan20 [67]	link
Zidaru 2020	144	BGucci18 [94]	link
Choudhury 2020a	35	Bhagwar [99]	link
Kaelin 2021	94	Bian [107]	link
Seibert 2021	292	Bickmore09 [31]	link	ref# taken from app2
Welch 2022	19	Bilecci16 [21]	link
Welch 2022	19	Bilecci18 [20]	link
Rahimi 2021	90	Bindels01 [] - missing ref	link	missing reference in review
Buchanan 2020	118+13	Birks [12]	link
Glaz 2021	58	Bittard [101] Bittar [88]	link	app2 ref# different from reference in article -> #88 & different author spelling Bittar
Seibert 2021	292	Bizjak18 [131]	link	ref# taken from app2
Kaelin 2021	94	Black [126]	link
Zidaru 2020	144	Blanco19 [61]	link
Kaelin 2021	94	Blanson [76]	link
Seibert 2021	292	Bleda18 [257]	link	ref# taken from app2
Hassan 2021	17	Bloch [16]	link
Kaelin 2021	94	Boccanfuso [75]	link
Choudhury 2020a	35	Bogunovic [100]	link
Huang 2022	13	Bohadana [29]	link
Bertini 2022	31	Boland 2017	link
Kaelin 2021	94	Bonarini [48]	link
Kaelin 2021	94	Bonney [115]	link
Seibert 2021	292	Bono07 [276]	link	ref# taken from app2
Buchanan 2020	118+13	Booth [2]	link
Adamidi 2021	101	Borkowski [47]	link
Bertini 2022	31	Borowska 2018	link
Kaelin 2021	94	Bortone [123]	link
Seibert 2021	292	Bouchard08 [263]	link	ref# taken from app2
Sapri 2020	26	Boulet19 [24]	link
Buchanan 2020	118+13	Boumans [17]	link
Sapri 2020	26	Bowyer08 [22]	link
Zidaru 2020	144	Boydell18 [181]	link
Rahimi 2021	90	Braido18 [64]	link
Zidaru 2020	144	Brice15 [166]	link
Sarker 2021	147	Brickwood21 [144]	link
Loveys 2022	31	Broadbent [14]	link
Bhatt 2022	37	Brohman [60]	link
Seibert 2021	292	Brom20 [3]	link	ref# taken from app2
Zidaru 2020	144	Brown19 [169]	link
Sarker 2021	147	Brunese20 [43]	link
Zidaru 2020	144	Bruns16 [173]	link
Zidaru 2020	144	Bucci19 [26]	link
Zidaru 2020	144	Buitenweg19 [174]	link
Kaelin 2021	94	Buitrago [74]	link
Adb-Alrazaq 2020	82	Bukhari [38]	link
Kaelin 2021	94	Bulgarelli [84]	link
Adamidi 2021	101	Burdick [82]	link
Syeda 2021	130	Burian20 [132]	link
Rahimi 2021	90	Burton19 [57]	link
Choudhury 2020a	35	Buscema [101]	link
Kaelin 2021	94	butchart [104]	link
Bhatt 2022	37	Buvik [84]	link
Kaelin 2021	94	Byrne [124]	link
Buchanan 2020	118+13	Byrne [58]	link
Adamidi 2021	101	Cabitza [64]	link
Choudhury 2020a	35	Cabral [102]	link
Adamidi 2021	101	Cai [10]	link
Choudhury 2020b	53	Cai [101]	link
Adamidi 2021	101	Cai [83]	link
Barboi 2022	20	Caicedo-Tores [38]	link
Hassan 2021	17	Calvert [27]	link
Seibert 2021	292	Campos16 [281]	link	ref# taken from app2
Sapri 2020	26	Candell03 [20]	link
Zidaru 2020	144	Cao17 [128]	link
Syeda 2021	130	Car20 [25]	link
Glaz 2021	58	Carrell [80] [74]	link	app2 ref# different from reference in article -> #74
Choudhury 2020b	53	Carrell [98]	link
Buchanan 2020	118+13	Carriere [104]	link
Syeda 2021	130	Carrillo-Larco20 [26]	link
Buchanan 2020	118+13	Carroll [68]	link
Buchanan 2020	118+13	Carroll [94]	link
Buchanan 2020	118+13	Carroll [95]	link
Seibert 2021	292	Carros20 [32]	link	ref# taken from app2
Glaz 2021	58	Carson [105] [38]	link	app2 ref# different from reference in article -> #38
Buchanan 2020	118+13	Carter-Templeton [98]	link
Talpur 2022	12	Casalegno18 [18]	link
Adamidi 2021	101	Casiraghi [107]	link
Chew 2022	26	Castagno [43]	link
Adamidi 2021	101	Castiglioni [76]	link
Glaz 2021	58	Castro [39] [37]	link	app2 ref# different from reference in article -> #37
Zidaru 2020	144	Caswell20 [175]	link
Seibert 2021	292	Celi08 [40]	link	ref# taken from app2
Seibert 2021	292	Cesta05 [269]	link	ref# taken from app2
Seibert 2021	292	Cetin19 [78]	link	ref# taken from app2
Huang 2022	13	Chae [26]	link
Syeda 2021	130	Chaganti30 [96]	link
Bhatt 2022	37	Chan [55]	link
Sapri 2020	26	Chan19 [15]	link
Syeda 2021	130	Chan20 [133]	link
Zhao 2021	29	Chan20 [41]	link
Zidaru 2020	144	Chancellor19 [116]	link
Choudhury 2020b	53	Chapman [105]	link
Glaz 2021	58	Chary [67] [66]	link	app2 ref# different from reference in article -> #66
Glaz 2021	58	Chary [78] [72]	link	app2 ref# different from reference in article -> #72
Sapri 2020	26	Chary18 [19]	link
Adamidi 2021	101	Chassagnon [45]	link
Syeda 2021	130	Chatterjee20 [27]	link
Bhatt 2022	37	Chau [76]	link
Rahimi 2021	90	Chaudhry18 [40]	link
Eldaly 2022	15	Chausiaux [20]	link
Loveys 2022	31	Chen [32]	link
Choudhury 2020b	53	chen [57]	link
Buchanan 2020	118+13	Chen [79]	link
Adamidi 2021	101	Chen [92]	link
Bertini 2022	31	Chen 2019	link
Adb-Alrazaq 2020	82	Chen J [22]	link
Adb-Alrazaq 2020	82	Chen X [89]	link
Seibert 2021	292	Chen07 [13]	link	ref# taken from app2
Seibert 2021	292	Chen12 [243]	link	ref# taken from app2
Seibert 2021	292	Chen17 [173]	link	ref# taken from app2
Velez 2021	30+4	Chen18 [38]	link
Rahimi 2021	90	Chen19 [98]	link
Sarker 2021	147	Chen20 [119]	link
Velez 2021	30+4	Chen20 [49]	link
Choudhury 2020a	35	Cheng [103]	link
Adamidi 2021	101	Cheng [78]	link
Seibert 2021	292	Cheng15 [174]	link	ref# taken from app2
Syeda 2021	130	Cheng20 [134]	link
Syeda 2021	130	Cheng20 [135]	link
Eldaly 2022	15	Chiang [13]	link
Syeda 2021	130	Chimmula20 [28]	link
Sapri 2020	26	Chin-Yee17 [37]	link
Sarker 2021	147	Chiu20 [34]	link
Seibert 2021	292	Cho13 [4]	link	ref# taken from app2
Zidaru 2020	144	Cho19 [87]	link
Zhao 2021	29	Cho20 [34]	link
Choudhury 2020a	35	Choi [104]	link
Choudhury 2020b	53	Chondrogiannis [70]	link
Velez 2021	30+4	Chonnaparamutt16 [23]	link
Seibert 2021	292	Chouvarda14 [255]	link	ref# taken from app2
Adb-Alrazaq 2020	82	Chowdhury [39]	link
Kirk 2021	60	Chowdhury [86]	link
Kirk 2021	60	Chowdhury [93]	link
Syeda 2021	130	Chowdhury20 [29]	link
Sarker 2021	147	Chowdhury20 [49]	link
Velez 2021	30+4	Christensen19 [54]	link
Zidaru 2020	144	Christie19 [184]	link
Choudhury 2020a	35	Christopher [105]	link
Zidaru 2020	144	Cirillo20 [148]	link
Seibert 2021	292	Cismondi12 [41]	link	ref# taken from app2
Sarker 2021	147	Civit-Masot20	link
Glaz 2021	58	Clark [75] [70]	link	app2 ref# different from reference in article -> #70
Seibert 2021	292	Clark15 [175]	link	ref# taken from app2
Buchanan 2020	118+13	Clavelle [90]	link
Seibert 2021	292	Clavelle19 [42]	link	ref# taken from app2
Buchanan 2021	27	Clipper [18]	link
Buchanan 2020	118+13	Clipper [41]	link
Buchanan 2020	118+13	Coahran [128]	link
Syeda 2021	130	Cobb20 [30]	link
Buchanan 2020	118+13	Coco [76]	link
Loveys 2022	31	Cohen [15]	link
Adamidi 2021	101	Cohen [36]	link
Zidaru 2020	144	Cohen20 [113]	link
Kirk 2021	60	Colmenar [28]	link
Bertini 2022	31	Comert 2018	link
Kaelin 2021	94	Conchinha [46]	link
Sapri 2020	26	Conde09 [25]	link
Zidaru 2020	144	Conlon20 [164]	link
Zidaru 2020	144	Conlon20 [165]	link
Kaelin 2021	94	Conn Welch [53]	link
Kaelin 2021	94	Cook [45]	link
Glaz 2021	58	Cook [61]	link
Kaelin 2021	94	Cook [73]	link
Glaz 2021	58	Coppersmith [?]	link	app2 did not identify ref#, from article it is assumed to be ref76
Glaz 2021	58	Coppersmith [84] [77]	link	app2 ref# different from reference in article -> #77
Zidaru 2020	144	Coppersmith14 [123]	link
Glaz 2021	58	Corcoran [109] [95]	link	app2 ref# different from reference in article -> #95
Kaelin 2021	94	Costa [94]	link
Zidaru 2020	144	Coviello14 [124]	link
Buchanan 2020	118+13	Cramer [4]	link
Seibert 2021	292	Cramer19 [43]	link	ref# taken from app2
Zidaru 2020	144	Craven19 [66]	link
Seibert 2021	292	Cresswll20 [284]	link	ref# taken from app2
Zidaru 2020	144	Crosby20 [152]	link
Seibert 2021	292	Crump09 [44]	link	ref# taken from app2
Seibert 2021	292	Cufoglu15 [99]	link	ref# taken from app2
Seibert 2021	292	Cyras20 [229]	link	ref# taken from app2
Glaz 2021	58	Dai [87] [80]	link	app2 ref# different from reference in article -> #80
Choudhury 2020b	53	Dandala [102]	link
Payedimarri 2021	8	Dandekar [28]	link
Adb-Alrazaq 2020	82	Dandekar [73]	link
Glaz 2021	58	Danielsen [103] [90]	link	app2 ref# different from reference in article -> #90
Hassan 2021	17	Danner [24]	link
Syeda 2021	130	Das20 [97]	link
Zidaru 2020	144	Davis20 [133]	link
Seibert 2021	292	Davoudi19 [5]	link	ref# taken from app2
Huang 2022	13	Dawoodbohy [23]	link
Buchanan 2020	118+13	de Fatima [80]	link
Zhao 2021	29	De Jong19 [30]	link
Zhao 2021	29	De Montjoye20 [36]	link
Buchanan 2020	118+13	Deavoudi [57]	link
Adb-Alrazaq 2020	82	DeCapprio [96]	link
Sarker 2021	147	DeCaprio20 [74]	link
Zhao 2021	29	Degeling19 [21]	link
Zhao 2021	29	Degeling20 [17]	link
Zhao 2021	29	Degeling20 [19]	link
Payedimarri 2021	8	Delen Zengul [22]	link	Delen is not the first author; changed to first author in ref 22
Syeda 2021	130	Delen20 [31]	link
Buchanan 2020	118+13	Demange [7]	link
Syeda 2021	130	Demirci20 [70]	link
Seibert 2021	292	Demmer17 [207]	link	ref# taken from app2
Choudhury 2020b	53	Denecke [74]	link
Zhao 2021	29	Denecke17 [27]	link
Zidaru 2020	144	Deng16 [132]	link
Rahimi 2021	90	Denny12 [78]	link
Eldaly 2022	15	Deribe [14]	link
Buchanan 2020	118+13	Dermody [70]	link
Barboi 2022	20	Deshmukh [39]	link
Talpur 2022	12	Devito08 [19]	link
Choudhury 2020b	53	Dey [103]	link
Velez 2021	30+4	Di Febbo18 [33]	link
Welch 2022	19	Di Palma17 [22]	link
Seibert 2021	292	Di Pietro10 [201]	link	ref# taken from app2
Choudhury 2020a	35	Dias [106]	link
Buchanan 2020	118+13	Ding [45]	link
Seibert 2021	292	Ding17 [236]	link	ref# taken from app2
Seibert 2021	292	Dingli08 [239]	link	ref# taken from app2
Battineni 2022	18	Dinsdale [46]	link
Glaz 2021	58	Doan [41]	link
Zidaru 2020	144	Dodd17 [183]	link
Loveys 2022	31	D'Onofrio [33]	link
Zidaru 2020	144	Doukani20 [190]	link
Rahimi 2021	90	Doukidid90 [90]	link
Choudhury 2020a	35	Du [107]	link
Rahimi 2021	90	Du18 [] - missing ref	link	missing reference in review
Syeda 2021	130	Du20 [136]	link
Talpur 2022	12	Duong21 [] - missing ref	link	missing reference in review
Seibert 2021	292	Durieux18 [45]	link	ref# taken from app2
Adb-Alrazaq 2020	82	Dutta [74]	link
Chew 2022	26	Easton [31]	link
Seibert 2021	292	Easton19 [118]	link	ref# taken from app2
Zidaru 2020	144	Easton19 [64]	link
Seibert 2021	292	Eerikainen16 [46]	link	ref# taken from app2
Choudhury 2020b	53	Eerikainen [61]	link
Buchanan 2020	118+13	Effken [112]	link
Syeda 2021	130	El Asnaou30 [98]	link
Choudhury 2020b	53	El Messiry [69]	link
Adamidi 2021	101	Elaziz [21]	link
Syeda 2021	130	Elaziz20 [113]	link
Sarker 2021	147	Elgendi20 [40]	link
Popesco 2022	134	El-Khatib [5]	link
Barboi 2022	20	El-Rashidy [36]	link
Kaelin 2021	94	Encarnacao [72]	link
Eldaly 2022	15	Eneanya [15]	link
Eldaly 2022	15	Eneanya [15] [17]	link	Labelled as ref15 in table 1 but should be ref17 for 2019 article
Buchanan 2021	27	EOHSP-URL [20]	link
Sarker 2021	147	Erazo20 [111]	link
Rahimi 2021	90	Erickson18 [] - missing ref	link	missing reference in review
Sahu 2022	10	Escobar [25]	link
Seibert 2021	292	Esfaham20 [208]	link	ref# taken from app2
Choudhury 2020b	53	Evans [75]	link
Seibert 2021	292	Evans14 [25]	link	ref# taken from app2
Adamidi 2021	101	Ezzat [34]	link
Welch 2022	19	Faedda16 [23]	link
Zidaru 2020	144	Fairburn15 [139]	link
Hassan 2021	17	Faisal [20]	link
Adamidi 2021	101	Fakhafkh [42]	link
Seibert 2021	292	Fan19 [132]	link	ref# taken from app2
Adamidi 2021	101	Fang [43]	link
Huang 2022	13	Faris [22]	link
Adb-Alrazaq 2020	82	Fast [68]	link
Sahu 2022	10	Fell [31]	link
Kaelin 2021	94	Fels [95]	link
Bhatt 2022	37	Feng [48]	link
Adb-Alrazaq 2020	82	Feng [49]	link
Adamidi 2021	101	Feng [59]	link
Bhatt 2022	37	Feng [91]	link
Kaelin 2021	94	Feng [99]	link
Seibert 2021	292	Feng14 [134]	link	ref# taken from app2
Seibert 2021	292	Feng20 [47]	link	ref# taken from app2
Bertini 2022	31	Fergus 2018	link
Kaelin 2021	94	Ferm [71]	link
Buchanan 2021	27	Fernandes [6]	link
Glaz 2021	58	Fernandes [60]	link
Seibert 2021	292	Fernandes19 [237]	link	ref# taken from app2
Loveys 2022	31	Fields [34]	link
Glaz 2021	58	Filannino [76] [71]	link	app2 ref# different from reference in article -> #71
Welch 2022	19	Fioriello20 [24]	link
Buchanan 2020	118+13	Fiorini [72]	link
Zidaru 2020	144	Firth17 [102]	link
Zidaru 2020	144	Fiske19 [21]	link
Bhatt 2022	37	Flagg [64]	link
Zidaru 2020	144	Fleming18 [103]	link
Seibert 2021	292	Fleury10 [134]	link	ref# taken from app2
Seibert 2021	292	Fodeh18 [209]	link	ref# taken from app2
Buchanan 2020	118+13	Foley [60]	link
Buchanan 2021	27	Foley [9]	link
Choudhury 2020b	53	Fong [68]	link
Choudhury 2020b	53	Fong [84]	link
Syeda 2021	130	Fong20 [32]	link
Syeda 2021	130	Fong20 [33]	link
Adb-Alrazaq 2020	82	Fong-a [75]	link
Adb-Alrazaq 2020	82	Fong-b [76]	link
Zhao 2021	29	Fraser20 [33]	link
Buchanan 2020	118+13	Frazier [106]	link
Seibert 2021	292	Freed16 [176]	link	ref# taken from app2
Kirk 2021	60	Fridolfsson [95]	link
Buchanan 2020	118+13	Frith [130]	link
Buchanan 2021	27	Fritz [22]	link
Buchanan 2020	118+13	Fritz [61]	link
Sapri 2020	26	Frize00 [17]	link
Seibert 2021	292	Frize05 [289]	link	ref# taken from app2
Syeda 2021	130	Fronza20 [34]	link
Buchanan 2020	118+13	Frotz [62]	link
Eldaly 2022	15	Fu [16]	link
Adb-Alrazaq 2020	82	Fu [23]	link
Syeda 2021	130	Fu20 [16]	link
Adb-Alrazaq 2020	82	Gaal [90]	link
Zidaru 2020	144	Gajecki14 [91]	link
Buchanan 2020	118+13	Gallagher [88]	link
Buchanan 2020	118+13	Ganapathy [100]	link
Seibert 2021	292	Ganesh19 [135]	link	ref# taken from app2
Buchanan 2020	118+13	Gannod [46]	link
Rahimi 2021	90	Gannod18 [] - missing ref	link	missing reference in review
Seibert 2021	292	Gannod18 [100]	link	ref# taken from app2
Zheng 2022	8	Ganz14 [37]	link
Chew 2022	26	Gao [22]	link
Adb-Alrazaq 2020	82	Gao [52]	link
Adamidi 2021	101	Gao [71]	link
Bertini 2022	31	Gao 2019	link
Syeda 2021	130	Gao20 [71]	link
Syeda 2021	130	Gao20 [72]	link
Zhao 2021	29	Garattini19 [2]	link
Barboi 2022	20	Garcia-Gallo [35]	link
Zhao 2021	29	Garg20 [26]	link
Seibert 2021	292	Gargees17 [101]	link	ref# taken from app2
Zidaru 2020	144	Gault19 [188]	link
Rahimi 2021	90	Gautier96 [65]	link
Welch 2022	19	Gayet14 [25]	link
Adb-Alrazaq 2020	82	Ge [53]	link
Sarker 2021	147	Ge21 [161]	link
Talpur 2022	12	Geetha20 [21]	link
Buchanan 2021	27	Gephart [1]	link
Adamidi 2021	101	Gerevini [15]	link
Seibert 2021	292	Gerka18 [48]	link	ref# taken from app2
Seibert 2021	292	Gerke20 [287]	link	ref# taken from app2
Seibert 2021	292	Ghose15 [123]	link	ref# taken from app2
Seibert 2021	292	Ghosh19 [182]	link	ref# taken from app2
Adb-Alrazaq 2020	82	Ghoshal [40]	link
Hassan 2021	17	Giannini [6]	link
Zhao 2021	29	Gilbert19 [6]	link
Kaelin 2021	94	Gilliaux [44]	link
Zidaru 2020	144	Gindidis19 [92]	link
Buchanan 2020	118+13	Ginestra [121]	link
Huang 2022	13	miyake [18] Glangetas [30]	link	ref18 duplicated in Table 1 -changed to ref30; reference section has #31 not in table?
Buchanan 2021	27	Glasgow [13]	link
Buchanan 2020	118+13	Glasgow [63]	link
Buchanan 2020	118+13	Glauser [44]	link
Glaz 2021	58	Glauser [95] [82]	link	app2 ref# different from reference in article -> #82
Seibert 2021	292	Goehoo18 [136]	link	ref# taken from app2
Choudhury 2020a	35	Goldbaum [108]	link
Kaelin 2021	94	Goldberg [110]	link
Sahu 2022	10	Goldberg [22]	link
Syeda 2021	130	Golde20 [35]	link
Rahimi 2021	90	Goldstein04 [41]	link
Seibert 2021	292	Gomes19 [206]	link	ref# taken from app2
Seibert 2021	292	Gomez-Sebastia16 [137]	link	ref# taken from app2
Adamidi 2021	101	Gong [90]	link
Adb-Alrazaq 2020	82	Gong [97]	link
Zidaru 2020	144	Gonsalves19 [73]	link
Seibert 2021	292	Gonzalez-Usach17 [34]	link	ref# taken from app2
Kaelin 2021	94	Goodrich [43]	link
Glaz 2021	58	Goodwin [59]	link
Welch 2022	19	Goodwin19 [26]	link
Zidaru 2020	144	Goodyear17 [147]	link
Adb-Alrazaq 2020	82	Gozes [24]	link
Adamidi 2021	101	Gozes [26]	link
Zidaru 2020	144	Graham20 [207]	link
Kaelin 2021	94	Green [116]	link
Seibert 2021	292	Grgurie19 [138]	link	ref# taken from app2
Chew 2022	26	Griffin [25]	link
Rahimi 2021	90	Gu15 [51]	link
Bhatt 2022	37	Gudur [88]	link
Buchanan 2020	118+13	Guidi [116]	link
Sapri 2020	26	Guimaraes17 [21]	link
Zidaru 2020	144	Gumley20 [69]	link
Glaz 2021	58	Guntuku [96] [83]	link	app2 ref# different from reference in article -> #83
Adb-Alrazaq 2020	82	Guo [86]	link
Bertini 2022	31	Guo 2020	link
Velez 2021	30+4	Guo20 [40]	link
Hassan 2021	17	Gupta [14]	link
Choudhury 2020b	53	Gupta [66]	link
Sarker 2021	147	Gupta20 [47]	link
Syeda 2021	130	Gussow20 [73]	link
Buchanan 2020	118+13	Gustafsson [28]	link
Zidaru 2020	144	Hackett18 [77]	link
Syeda 2021	130	Haghshenas20 [36]	link
Seibert 2021	292	Haigh06 [139]	link	ref# taken from app2
Kirk 2021	60	Hall [46]	link
Bertini 2022	31	Hamilton 2020	link
Choudhury 2020b	53	Hammann [87]	link
Syeda 2021	130	Han20 [90]	link
Adamidi 2021	101	Hao [48]	link
Popesco 2022	134	Harangi [45]	link
Sarker 2021	147	Haritha20 [37]	link
Glaz 2021	58	Hart [94] [81]	link	app2 ref# different from reference in article -> #81
Choudhury 2020b	53	Hasan [92]	link
Rahimi 2021	90	Haslam93 [82]	link
Sarker 2021	147	Hassan20 [65]	link
Sarker 2021	147	Hassantabar20 [58]	link
Choudhury 2020a	35	Hatton [109]	link
Kaelin 2021	94	Haumont [70]	link
Glaz 2021	58	He [47]	link
Buchanan 2020	118+13	HEE-URL [51]	link
Sahu 2022	10	Helgueraet [27]	link
Adb-Alrazaq 2020	82	Hemdan [41]	link
Buchanan 2021	27	Henly [17]	link
Zidaru 2020	144	Hensel19 [146]	link
Zidaru 2020	144	Henshall19 [130]	link
Adb-Alrazaq 2020	82	Heo [69]	link
Syeda 2021	130	Heo20 [74]	link
Buchanan 2020	118+13	Hernandez [87]	link
Rahimi 2021	90	Herroijs18 [58]	link
Seibert 2021	292	Hever19 [49]	link	ref# taken from app2
Seibert 2021	292	Hiissa07 [50]	link	ref# taken from app2
Rahimi 2021	90	Hill19 [42]	link
Buchanan 2020	118+13	HIMSS-URL [52]	link
Buchanan 2020	118+13	HIMSS-URL [53]	link
Seibert 2021	292	Hirdes08 [28]	link	ref# taken from app2
Zidaru 2020	144	Hodson19 [135]	link
Adb-Alrazaq 2020	82	Hofmarcher [54]	link
Barboi 2022	20	Holmgren [34]	link
Glaz 2021	58	Hoogendoorm [112] [98]	link	app2 ref# different from reference in article -> #98
Rahimi 2021	90	Hoogendoorm16 [79]	link
Rahimi 2021	90	Hoving06 [35]	link
Seibert 2021	292	Howcroft17 [140]	link	ref# taken from app2
Sarker 2021	147	How-URL [102]	link
Seibert 2021	292	Hsu09 [141]	link	ref# taken from app2
Seibert 2021	292	Hsu09 [246]	link	ref# taken from app2
Seibert 2021	292	Hsu17 [210]	link	ref# taken from app2
Choudhury 2020b	53	Hu [64]	link
Choudhury 2020b	53	Hu [89]	link
Choudhury 2020b	53	Hu [91]	link
Seibert 2021	292	Hu20 [142]	link	ref# taken from app2
Adb-Alrazaq 2020	82	Hu-a [62]	link
Choudhury 2020b	53	Huang [107]	link
Sahu 2022	10	Huang [23]	link
Adb-Alrazaq 2020	82	Huang C [79]	link
Adb-Alrazaq 2020	82	Huang L [91]	link
Rahimi 2021	90	Huang17 [] - missing ref	link	missing reference in review
Sarker 2021	147	Huang20 [23]	link
Adb-Alrazaq 2020	82	Hu-b [77]	link
Adb-Alrazaq 2020	82	Hu-c [78]	link
Choudhury 2020a	35	Hubenthal [110]	link
Bhatt 2022	37	Huckins [74]	link
Bhatt 2022	37	Huckins [75]	link
Seibert 2021	292	Huimin08 [211]	link	ref# taken from app2
Buchanan 2020	118+13	Huisman [15]	link
Talpur 2022	12	Hung19 [29]	link
Rahimi 2021	90	Hung98 [66]	link
Seibert 2021	292	Hunter08 [96]	link	ref# taken from app2
Syeda 2021	130	Hurt20 [114]	link
Zidaru 2020	144	Husebo20 [158]	link
Kaelin 2021	94	Iacono [42]	link
Popesco 2022	134	Ichim [6]	link
Zhao 2021	29	Ienca20 [38]	link
Sarker 2021	147	Imran20 [67]	link
Bhatt 2022	37	Imteaj [80]	link
Seibert 2021	292	Inoue19 [183]	link	ref# taken from app2
Glaz 2021	58	Iqbal [115] [101]	link	app2 ref# different from reference in article -> #101
Popesco 2022	134	Iqbal [129]	link
Buchanan 2020	118+13	Ishiguro [103]	link
Kaelin 2021	94	Ismail [89]	link
Syeda 2021	130	Ismail20 [37]	link
Adamidi 2021	101	Iwendi [27]	link
Adamidi 2021	101	Izquierdo [86]	link
Glaz 2021	58	Jackson [79] [73]	link	app2 ref# different from reference in article -> #73
Zidaru 2020	144	Jacobson20 [161]	link
Seibert 2021	292	Jalal14 [184]	link	ref# taken from app2
Choudhury 2020a	35	James [111]	link
Buchanan 2020	118+13	Jamieson [113]	link
Rahimi 2021	90	Janssen12 [96]	link
Rahimi 2021	90	Jarvik18 [71]	link
Kaelin 2021	94	Javed [40]	link
Kaelin 2021	94	Javed [41]	link
Talpur 2022	12	Javed19 [31]	link
Sarker 2021	147	Jawad20 [108]	link
Bertini 2022	31	Jhee 2019	link
Syeda 2021	130	Ji20 [137]	link
Popesco 2022	134	Jiahao [79]	link
Bhatt 2022	37	Jiang [56]	link
Adamidi 2021	101	Jiang [88]	link
Syeda 2021	130	Jiang20 [138]	link
Sarker 2021	147	Jiang20 [86]	link
Buchanan 2020	118+13	Jibb [8]	link
Battineni 2022	18	Jimenez-Solem [33]	link
Adamidi 2021	101	Jimenez-Solem [81]	link
Adamidi 2021	101	Jin [96]	link
Adb-Alrazaq 2020	82	Jin C [25]	link
Adb-Alrazaq 2020	82	Jin S [26]	link
Seibert 2021	292	Jin12 [185]	link	ref# taken from app2
Seibert 2021	292	Jing17 [102]	link	ref# taken from app2
Buchanan 2020	118+13	Joerin [38]	link
Barboi 2022	20	Johnson [33]	link
Seibert 2021	292	Johnson06 [212]	link	ref# taken from app2
Buchanan 2020	118+13	Jones [18]	link
Kirk 2021	60	Jones [94]	link
Zidaru 2020	144	Jones16 [111]	link
Loveys 2022	31	Joranson [16]	link
Loveys 2022	31	Joranson [17]	link
Seibert 2021	292	Jordan10 [238]	link	ref# taken from app2
Rahimi 2021	90	Jordan18 [89]	link
Syeda 2021	130	Joshi20 [115]	link
Bhatt 2022	37	Ju [57]	link
Seibert 2021	292	Juang13 [143]	link	ref# taken from app2
Seibert 2021	292	Juang15 [144]	link	ref# taken from app2
Sarker 2021	147	Jumper20 [155]	link
Kaelin 2021	94	Jung [68]	link
Seibert 2021	292	Jung16 [177]	link	ref# taken from app2
Seibert 2021	292	Jung19 [260]	link	ref# taken from app2
Sapri 2020	26	Kabassi08 [26]	link
Seibert 2021	292	Kaewprag15 [51]	link	ref# taken from app2
Seibert 2021	292	Kahn18 [285]	link	ref# taken from app2
Seibert 2021	292	Kalidas16 [52]	link	ref# taken from app2
Sarker 2021	147	Kamil21 [62]	link
Buchanan 2020	118+13	Kaminski [96]	link
Rahimi 2021	90	Kanagasingam18 [86]	link
Barboi 2022	20	Kang [32]	link
Seibert 2021	292	Kang12 [145]	link	ref# taken from app2
Syeda 2021	130	Kang20 [116]	link
Seibert 2021	292	Kao18 [53]	link	ref# taken from app2
Adamidi 2021	101	Karthikeyan [106]	link
Rahimi 2021	90	Karystianis16 [] - missing	link	missing reference in review
Seibert 2021	292	Kasteren10 [146]	link	ref# taken from app2
Zhao 2021	29	Katapally20 [24]	link
Kaelin 2021	94	Ke [118]	link
Syeda 2021	130	Ke20 [75]	link
Huang 2022	13	Keenan [25]	link
Bhatt 2022	37	Kerr [81]	link
Rahimi 2021	90	Kerr15 [72]	link
Kaelin 2021	94	Khamassi [67]	link
Seibert 2021	292	Khan17 [186]	link	ref# taken from app2
Syeda 2021	130	Khan20 [117]	link
Bertini 2022	31	Khatibi 2019	link
Bhatt 2022	37	Kheirkhahan [82]	link
Hassan 2021	17	Khojandi [21]	link
Seibert 2021	292	Khosla13 [103]	link	ref# taken from app2
Syeda 2021	130	Khuzani20 [118]	link
Zidaru 2020	144	Kidd19 [90]	link
Buchanan 2020	118+13	Kim [111]	link
Kirk 2021	60	Kim [53]	link
Kaelin 2021	94	Kim [66]	link
Adamidi 2021	101	Kim [79]	link
Kaelin 2021	94	Kim [96]	link
Velez 2021	30+4	Kim17 [55]	link
Syeda 2021	130	Kim20 [76]	link
Zhao 2021	29	Kind20 [31]	link
Seibert 2021	292	Kingetsu19 [104]	link	ref# taken from app2
Kirk 2021	60	Kingsley [96]	link
Zidaru 2020	144	Kipping16 [182]	link
Eldaly 2022	15	Kistenev [18]	link
Adamidi 2021	101	Klann [102]	link
Rahimi 2021	90	Klann13 [67]	link
Sapri 2020	26	klar90 [27]	link
Rahimi 2021	90	Klausner14 [] - missing ref	link	missing reference in review
Kaelin 2021	94	Klein [37]	link
Buchanan 2020	118+13	Klein [71]	link
Zidaru 2020	144	Klein14 [143]	link
Syeda 2021	130	Klein20 [38]	link
Zhao 2021	29	Klenk20 [35]	link
Choudhury 2020b	53	Klock [47]	link
Rahimi 2021	90	Knab01 [102]	link
Zidaru 2020	144	Knoll17 [156]	link
Adamidi 2021	101	Ko [29]	link
Syeda 2021	130	Ko20 [119]	link
Sarker 2021	147	Ko20 [82]	link
Seibert 2021	292	Kobayashi12 [105]	link	ref# taken from app2
Kaelin 2021	94	Koch [65]	link
Loveys 2022	31	Koh [35]	link
Kaelin 2021	94	Kokkom [64]	link
Sapri 2020	26	Kolachalama18 [30]	link
Kaelin 2021	94	Kolne [111]	link
Choudhury 2020a	35	Konig [112]	link
Rahimi 2021	90	Kop16 [80]	link
Kirk 2021	60	Korem [47]	link
Zhao 2021	29	Kostkova18 [28]	link
Kaelin 2021	94	Kozima [39]	link
Kaelin 2021	94	Kozima [63]	link
Zidaru 2020	144	Kreyenbuhi19 [168]	link
Buchanan 2020	118+13	Kriegel [24]	link
Barboi 2022	20	Krishnan [31]	link
Seibert 2021	292	Krishnan14 [282]	link	ref# taken from app2
Zidaru 2020	144	Kruczek19 [120]	link
Seibert 2021	292	Kruger17 [106]	link	ref# taken from app2
Welch 2022	19	Krupa16 [27]	link
Seibert 2021	292	Kubota08 [107]	link	ref# taken from app2
Bertini 2022	31	Kuhle 2018	link
Talpur 2022	12	Kuhnisch22 [25]	link
Payedimarri 2021	8	Kumar [21]	link
Adb-Alrazaq 2020	82	Kumar [80]	link
Velez 2021	30+4	Kumar17 [52]	link
Zidaru 2020	144	Kumar19 [142]	link
Seibert 2021	292	Kumar19 [187]	link	ref# taken from app2
Velez 2021	30+4	Kumar19 [53]	link
Sarker 2021	147	Kumar21 [122]	link
Chew 2022	26	Kun [47]	link
Zhao 2021	29	Kun21 [18]	link
Seibert 2021	292	Kundu08 [54]	link	ref# taken from app2
Choudhury 2020a	35	Kuo [113]	link
Zidaru 2020	144	Kuru20 [178]	link
Welch 2022	19	Kushki15 [28]	link
Seibert 2021	292	Kuspinar19 [119]	link	ref# taken from app2
Buchanan 2021	27	Kutafina [24]	link
Buchanan 2020	118+13	Kuziemsky [40]	link
Eldaly 2022	15	Kwarteng [21]	link
Buchanan 2020	118+13	Kwon [115]	link
Choudhury 2020b	53	Kwon [65]	link
Choudhury 2020b	53	Labovitz [93]	link
Rahimi 2021	90	Ladstatter10- [] - missing	link	missing reference in review
Sarker 2021	147	Laguarta20 [66]	link
Kaelin 2021	94	Lahiri [120]	link
Chew 2022	26	Lai [41]	link
Sarker 2021	147	Lai20 [85]	link
Velez 2021	30+4	Lambelet17 [29]	link
Sarker 2021	147	Lamptey20 [129]	link
Zidaru 2020	144	Landhuis17 [204]	link
Loveys 2022	31	Lane [36]	link
Battineni 2022	18	Langner [41]	link
Rahimi 2021	90	Lappenschaar13 [59]	link
Choudhury 2020a	35	Lara [114]	link
Zidaru 2020	144	Larsen19 [108]	link
Rahimi 2021	90	Lau18 [81]	link
Buchanan 2020	118+13	Law [73]	link
Zidaru 2020	144	Lawn18 [68]	link
Loveys 2022	31	Lazarou [37]	link
Seibert 2021	292	Lea13 [55]	link	ref# taken from app2
Zidaru 2020	144	Lea18 [162]	link
Choudhury 2020a	35	Lee [115]	link
Buchanan 2020	118+13	Lee [123]	link
Buchanan 2020	118+13	Lee [75]	link
Zidaru 2020	144	Lee14 [79]	link
Seibert 2021	292	Lee17 [ 213]	link	ref# taken from app2
Talpur 2022	12	Lee18 [26] - 2 spellings	link	2 spellings Lee and Leea, with ref 26 spelled Lee
Rahimi 2021	90	Lee18 [74]	link
Seibert 2021	292	Lehman18 [56]	link	ref# taken from app2
Kaelin 2021	94	Lehmann [106]	link
Seibert 2021	292	Lei19 [147]	link	ref# taken from app2
Velez 2021	30+4	Lei19 [43]	link
Welch 2022	19	Leikauf21 [29]	link
Zidaru 2020	144	Leorin19 [63]	link
Glaz 2021	58	Leroy [58]	link
Rahimi 2021	90	Levy18 [76]	link
Adamidi 2021	101	Li [16]	link
Adamidi 2021	101	Li [2]	link
Chew 2022	26	Li [32]	link
Buchanan 2020	118+13	Li [55]	link
Adamidi 2021	101	Li [63]	link
Choudhury 2020b	53	Li [77]	link
Adamidi 2021	101	Li [97]	link
Choudhury 2020b	53	Li [97]	link
Adb-Alrazaq 2020	82	Li L [27]	link
Adb-Alrazaq 2020	82	Li M [81]	link
Seibert 2021	292	Li12 [82]	link	ref# taken from app2
Sarker 2021	147	Li17 [124]	link
Seibert 2021	292	Li17 [57]	link	ref# taken from app2
Seibert 2021	292	Li18 [180]	link	ref# taken from app2
Zheng 2022	8	Li19 [34]	link
Syeda 2021	130	Li20 [120]	link
Syeda 2021	130	Li20 [139]	link
Sarker 2021	147	Li20 [24]	link
Velez 2021	30+4	Li20 [48]	link
Syeda 2021	130	Li20 [63]	link
Choudhury 2020b	53	Lian [106]	link
Buchanan 2020	118+13	Liang [13]	link
Loveys 2022	31	Liang [18]	link
Buchanan 2021	27	Liang [27]	link
Choudhury 2020b	53	Liang [71]	link
Adamidi 2021	101	Liang [89]	link
Buchanan 2020	118+13	Liao [39]	link
Seibert 2021	292	Liao15 [83]	link	ref# taken from app2
Loveys 2022	31	Libin [19]	link
Sapri 2020	26	Lillehang98 [16]	link
Seibert 2021	292	Lim11 [247]	link	ref# taken from app2
Buchanan 2020	118+13	Lin [118]	link
Barboi 2022	20	Lin [30]	link
Rahimi 2021	90	Lin12 [99]	link
Rahimi 2021	90	Lin18 [83]	link
Welch 2022	19	Lin20 [30]	link
Kaelin 2021	94	Lindsay [61]	link
Kaelin 2021	94	Lindsay [62]	link
Buchanan 2021	27	Linnen [14]	link
Buchanan 2020	118+13	Linnen [48]	link
Choudhury 2020a	35	Lins [116]	link
Bertini 2022	31	Lipschuetz 2020	link
Adamidi 2021	101	Liu [24]	link
Chew 2022	26	Liu [34]	link
Bhatt 2022	37	Liu [38]	link
Chew 2022	26	Liu [39]	link
Adamidi 2021	101	Liu [44]	link
Bhatt 2022	37	Liu [72]	link
Bertini 2022	31	Liu 2019	link
Zidaru 2020	144	Liu16 [136]	link
Seibert 2021	292	Liu18 [188]	link	ref# taken from app2
Velez 2021	30+4	Liu18 [37]	link
Syeda 2021	130	Liu20 [39]	link
Syeda 2021	130	Liu20 [40]	link
Syeda 2021	130	Liu20 [77]	link
Chew 2022	26	Liyanage [44]	link
Kaelin 2021	94	Ljunglof [105]	link
Buchanan 2020	118+13	Lo [114]	link
Seibert 2021	292	Lo07 [58]	link	ref# taken from app2
Buchanan 2020	118+13	Locsin [131]	link
Buchanan 2020	118+13	Lodhi [125]	link
Seibert 2021	292	Lodhi17 [84]	link	ref# taken from app2
Sarker 2021	147	Loey20 [19]	link
Adamidi 2021	101	Lokwani [95]	link
Choudhury 2020b	53	Long [94]	link
Kirk 2021	60	Lopez [48]	link
Adb-Alrazaq 2020	82	Lopez-Rincon [50]	link
Zheng 2022	8	Loughiin18 [32]	link
Hassan 2021	17	Lu [17]	link
Seibert 2021	292	Lu06 [262]	link	ref# taken from app2
Zidaru 2020	144	Lucas14 [95]	link
Popesco 2022	134	Lucius [47]	link
Kaelin 2021	94	Ludi [102]	link
Kaelin 2021	94	Ludi [60]	link
Hassan 2021	17	Lukaszewski [29]	link
Glaz 2021	58	Luo [48] [42]	link	app2 ref# different from reference in article -> #42
Bhatt 2022	37	Luo [83]	link
Rahimi 2021	90	Luo13 [92]	link
Seibert 2021	292	Luo18 [214]	link	ref# taken from app2
Seibert 2021	292	Luo19 [59]	link	ref# taken from app2
Seibert 2021	292	Luperto18 [254]	link	ref# taken from app2
Zidaru 2020	144	Lupton14 [151]	link
Seibert 2021	292	Lustrek12 [265]	link	ref# taken from app2
Seibert 2021	292	Luu17 [215]	link	ref# taken from app2
Buchanan 2020	118+13	Luxton [21]	link
Buchanan 2020	118+13	Lynn [36]	link
Buchanan 2021	27	Lynn [8]	link
Bhatt 2022	37	Lyon [68]	link
Adamidi 2021	101	Ma [85]	link
Buchanan 2020	118+13	Maalouf [5]	link
Seibert 2021	292	Machanje19 [189]	link	ref# taken from app2
Syeda 2021	130	Mackey20 [41]	link
Rahimi 2021	90	MacRae15 [52]	link
Rahimi 2021	90	MacRae15 [68]	link
Adb-Alrazaq 2020	82	Magar [55]	link
Huang 2022	13	Maghdid [27]	link
Glaz 2021	58	Maguen [63]	link
Seibert 2021	292	Magyar19 [216]	link	ref# taken from app2
Adamidi 2021	101	Mahmud [25]	link
Syeda 2021	130	Mahoud20 [64]	link
Rahimi 2021	90	Maizels08 [101]	link
Bertini 2022	31	Malacova 2020	link
Bertini 2022	31	Malath-Pokomy 2015	link
Buchanan 2020	118+13	Mandal [50]	link
Seibert 2021	292	Manmun14 [60]	link	ref# taken from app2
Seibert 2021	292	Manna19 [85]	link	ref# taken from app2
Buchanan 2021	27	Mano [23]	link
Seibert 2021	292	Mano18 [120]	link	ref# taken from app2
Sarker 2021	147	Mantas20 [26]	link
Seibert 2021	292	Marafino15 [86]	link	ref# taken from app2
Choudhury 2020b	53	Marella [82]	link
Adb-Alrazaq 2020	82	Marini [82]	link
Payedimarri 2021	8	Marini [25]	link
Popesco 2022	134	Maron [130]	link
Seibert 2021	292	Marschollek08 [6]	link	ref# taken from app2
Zidaru 2020	144	Martel19 [155]	link
Kaelin 2021	94	Marti [59]	link
Kaelin 2021	94	Marti [80]	link
Kaelin 2021	94	Marti [91]	link
Sahu 2022	10	Martinez [26]	link
Seibert 2021	292	Masafumi10 [217]	link	ref# taken from app2
Sapri 2020	26	Mastesr19 [36]	link
Seibert 2021	292	Matsuyama09 [22]	link	ref# taken from app2
Zidaru 2020	144	Matthews16 [70]	link
Talpur 2022	12	Mayank17 [] - missing ref	link	missing reference in review
Barboi 2022	20	Mayaud [41]	link
Eldaly 2022	15	Mayfield [19]	link
Zhao 2021	29	Mbunge20 [25]	link
Zidaru 2020	144	McCauley19 [96]	link
Zidaru 2020	144	McClelland18 [72]	link
Zidaru 2020	144	McCosker20 [126]	link
Chew 2022	26	McCradden [36]	link
Chew 2022	26	McCradden [37]	link
Seibert 2021	292	McCradden20 [291]	link	ref# taken from app2
Rahimi 2021	90	McFadden16 [36]	link
Welch 2022	19	McGinnis19 [32]	link
Welch 2022	19	McGinnis21 [31]	link
Buchanan 2020	118+13	McGrow [47]	link
Choudhury 2020b	53	McKnight [81]	link
Syeda 2021	130	McRae20 [140]	link
Battineni 2022	18	Mdabbah [35]	link
Sarker 2021	147	Medrek21 [101]	link
Buchanan 2020	118+13	Meetoo [97]	link
Zidaru 2020	144	Mehmet20 [144]	link
Kaelin 2021	94	Mei [122]	link
Adamidi 2021	101	Mei [65]	link
Syeda 2021	130	Mei20 [121]	link
Sarker 2021	147	Mei20 [28]	link
Barboi 2022	20	Meiring [7]	link
Syeda 2021	130	Melin20 [42]	link
Syeda 2021	130	Melin20 [43]	link
Choudhury 2020b	53	Menard [62]	link
Kirk 2021	60	Mendes-Soares [14]	link
Kirk 2021	60	Mendes-Soares [49]	link
Adb-Alrazaq 2020	82	Meng [48]	link
Bhatt 2022	37	Menictas [79]	link
Buchanan 2020	118+13	Menon [129]	link
Glaz 2021	58	Menzuk [104] [91]	link	app2 ref# different from reference in article -> #91
Zidaru 2020	144	Merchant19 [110]	link
Seibert 2021	292	Merico13 [248]	link	ref# taken from app2
Loveys 2022	31	Merilahti [38]	link
Seibert 2021	292	Mervin18 [33]	link	ref# taken from app2
Kaelin 2021	94	Metatla [88]	link
Glaz 2021	58	Metzger [57]	link
Buchanan 2020	118+13	Metzler [35]	link
Barboi 2022	20	Meyer [29]	link
Zidaru 2020	144	Meyer18 [65]	link
Velez 2021	30+4	Miao18 [35]	link
Syeda 2021	130	Mick20 [78]	link
Loveys 2022	31	Mihailidis [39]	link
Seibert 2021	292	Mihailidis07 [218]	link	ref# taken from app2
Zidaru 2020	144	Mikal16 [85]	link
Kaelin 2021	94	Miller [114]	link
Buchanan 2020	118+13	Miller [20]	link
Chew 2022	26	Milne-Ives [23]	link
Welch 2022	19	Min11 [33]	link
Adamidi 2021	101	Minaee [20]	link
Kaelin 2021	94	Mineo [117]	link
Syeda 2021	130	Mirabelli20 [79]	link
Zheng 2022	8	Misra-Hebert20 [35]	link
Seibert 2021	292	Mitabe17 [219]	link	ref# taken from app2
Seibert 2021	292	Mitabe18 [ 220]	link	ref# taken from app2
Huang 2022	13	miyake [18]	link
Kaelin 2021	94	Miyamoto [101]	link
Seibert 2021	292	Miyawaki05 [61]	link	ref# taken from app2
Zidaru 2020	144	Mizen19 [157]	link
Adb-Alrazaq 2020	82	Mizumoto [83]	link
Glaz 2021	58	Moessner [110] [96]	link	app2 ref# different from reference in article -> #96
Syeda 2021	130	Moftakhar20 [44]	link
Syeda 2021	130	Mollalo20 [45]	link
Rahimi 2021	90	Monahan18 [49]	link
Kirk 2021	60	Montanez [54]	link
Kirk 2021	60	Montanez [55]	link
Buchanan 2020	118+13	Monteiro [85]	link
Choudhury 2020a	35	Morabiro [117]	link
Rahimi 2021	90	Morales18 [69]	link
Eldaly 2022	15	Moreira [11]	link
Bertini 2022	31	Moreira 2016a	link
Bertini 2022	31	Moreira 2016b	link
Bhatt 2022	37	Moren-Munoz [73]	link
Rahimi 2021	90	Moreno17 [60]	link
Seibert 2021	292	Mori13 [190]	link	ref# taken from app2
Seibert 2021	292	Morita15 [221]	link	ref# taken from app2
Seibert 2021	292	Morita18 [108]	link	ref# taken from app2
Buchanan 2020	118+13	Morley [93]	link
Hassan 2021	17	Morrill [15]	link
Talpur 2022	12	Moutselos19 [27]	link
Loveys 2022	31	Moyle [20]	link
Loveys 2022	31	Moyle [21]	link
Loveys 2022	31	Moyle [22]	link
Buchanan 2020	118+13	Moyle [30]	link
Buchanan 2020	118+13	Moyle [33]	link
Buchanan 2020	118+13	Moyle [82]	link
Seibert 2021	292	Muckell17 [109]	link	ref# taken from app2
Adamidi 2021	101	Muhammad [9]	link
Bertini 2022	31	Munchel 2020	link
Welch 2022	19	Munoz-Organero19 [34]	link
Choudhury 2020b	53	Murff [78]	link
Syeda 2021	130	Murphy20 [122]	link
Zidaru 2020	144	Murphy20 [60]	link
Buchanan 2021	27	Murray [2]	link
Rahimi 2021	90	Murtaugh15 [] - missing ref	link	missing reference in review
Sarker 2021	147	Mushtaq20 [84]	link
Sarker 2021	147	Muthugala20 [142]	link
Chew 2022	26	Nadarzynski [26]	link
Bertini 2022	31	Nair 2018	link
Buchanan 2020	118+13	Nairn [83]	link
Battineni 2022	18	Naito [45]	link
Adamidi 2021	101	Nan [57]	link
Barboi 2022	20	Nanyakkara [28]	link
Adb-Alrazaq 2020	82	Narin [42]	link
Zidaru 2020	144	Nasir17 [129]	link
Choudhury 2020a	35	Naushad [118]	link
Buchanan 2020	118+13	Nauta [127]	link
Adamidi 2021	101	Navlakha [103]	link
Seibert 2021	292	Naya11 [62]	link	ref# taken from app2
Hassan 2021	17	Nemati [22]	link
Adamidi 2021	101	Nemati [110]	link
Kaelin 2021	94	Neto [93]	link
Kaelin 2021	94	Newhard [100]	link
Kaelin 2021	94	Newhard [51]	link
Buchanan 2020	118+13	Newland [86]	link
Zidaru 2020	144	Ng18 [59]	link
Syeda 2021	130	Nguyen20 ]80]	link
Buchanan 2020	118+13	Nguyen-Truong [110]	link
Seibert 2021	292	Nguyen-Truong18 [122]	link	ref# taken from app2
Buchanan 2021	27	NHS-URL [10]	link
Buchanan 2020	118+13	NHSX-URL [54]	link
Zidaru 2020	144	Nicholas15 [109]	link
Popesco 2022	134	Nida [113]	link
Seibert 2021	292	Nie19 [256]	link	ref# taken from app2
Barboi 2022	20	Nielsen [24]	link
Buchanan 2020	118+13	Nieto [10]	link
Seibert 2021	292	Nii07 [63]	link	ref# taken from app2
Seibert 2021	292	Nii08 [64]	link	ref# taken from app2
Seibert 2021	292	Nii09 [258]	link	ref# taken from app2
Seibert 2021	292	Nii10 [66]	link	ref# taken from app2
Seibert 2021	292	Nii13 [65]	link	ref# taken from app2
Seibert 2021	292	Nii14 [ 193]	link	ref# taken from app2
Seibert 2021	292	Nii14 [192]	link	ref# taken from app2
Seibert 2021	292	Nii15 [194]	link	ref# taken from app2
Seibert 2021	292	Nii16 [195]	link	ref# taken from app2
Seibert 2021	292	Niiuchi18 [148]	link	ref# taken from app2
Barboi 2022	20	Nimgaonkar [25]	link
Seibert 2021	292	Nishio20 [67]	link	ref# taken from app2
Eldaly 2022	15	Notash [22]	link
Seibert 2021	292	Nouira12 [68]	link	ref# taken from app2
Seibert 2021	292	Nuii17 [191]	link	ref# taken from app2
Zheng 2022	8	Nunes16 [31]	link
Zheng 2022	8	Nunes17 [29]	link
Zidaru 2020	144	Nurmi20 [134]	link
Seibert 2021	292	Nuutinen17 [149]	link	ref# taken from app2
Buchanan 2020	118+13	Nwosu [81]	link
Loveys 2022	31	Obayashi [40]	link
Syeda 2021	130	Obeid20 [65]	link
Seibert 2021	292	O'Brien20 [278]	link	ref# taken from app2
Kirk 2021	60	O'Driscoll [89]	link
Syeda 2021	130	Oh20 [123]	link
Seibert 2021	292	Ohura19 [178]	link	ref# taken from app2
Seibert 2021	292	Okano13 [150]	link	ref# taken from app2
Chew 2022	26	Okolo [42]	link
Buchanan 2020	118+13	Olling [49]	link
Sarker 2021	147	Omoniyi21 [59]	link
Choudhury 2020b	53	Onay [100]	link
Adb-Alrazaq 2020	82	Ong [65]	link
Choudhury 2020b	53	Ong [72]	link
Syeda 2021	130	Ong20 [81]	link
Buchanan 2020	118+13	Ongenae [119]	link
Seibert 2021	292	Ongenae12 [196]	link	ref# taken from app2
Kirk 2021	60	only 31 studies identified	link	only 31 of 60 studies listed in tables that could be extracted - skip remaining studies
Sarker 2021	147	only 70 studies in tables 1-7	link	only 70 studies in tables 1-7
Popesco 2022	134	only table 4 included	link	review only included most important studies in table 4 - 31 out of 134 studies
Sarker 2021	147	Orozco-del [73]	link
Choudhury 2020a	35	Ortiz [119]	link
Zidaru 2020	144	Ospina-Pinillos19 [153]	link
Zidaru 2020	144	Ospina-Pinillos20 [154]	link
Seibert 2021	292	Ostojic20 [87]	link	ref# taken from app2
Kaelin 2021	94	Otoom [127]	link
Adamidi 2021	101	Ouchicha [40]	link
Sarker 2021	147	Ouchicha20 [53]	link
Welch 2022	19	Ouyang20 [35]	link
Adamidi 2021	101	Ozturk [35]	link
Adb-Alrazaq 2020	82	Ozturk [43]	link
Syeda 2021	130	Ozturk20 [102]	link
Zidaru 2020	144	Paay18 [191]	link
Adamidi 2021	101	Padma [23]	link
Sarker 2021	147	Padma20 [42]	link
Zidaru 2020	144	Padrez16 [99]	link
Seibert 2021	292	Pahi15 [151]	link	ref# taken from app2
Rahimi 2021	90	Pakhomov08 [43]	link
Chew 2022	26	Palmnica [27]	link
Bertini 2022	31	Pan 2017	link
Adb-Alrazaq 2020	82	Pandey [102]	link
Syeda 2021	130	Panwar20 [124]	link
Buchanan 2020	118+13	Papadopoulos [43]	link
Buchanan 2020	118+13	Papadopoulos [67]	link
Seibert 2021	292	Papageorgiou17 [7]	link	ref# taken from app2
Sapri 2020	26	Paranjape19 [39]	link
Buchanan 2020	118+13	Park [120]	link
Choudhury 2020a	35	Park [120]	link
Seibert 2021	292	Park11 [244]	link	ref# taken from app2
Sapri 2020	26	Park19 [31]	link
Zhao 2021	29	Park20 [32]	link
Seibert 2021	292	Park20 [69]	link	ref# taken from app2
Seibert 2021	292	Park20 [88]	link	ref# taken from app2
Zhao 2021	29	Parker20 [3]	link
Glaz 2021	58	Parthipan [106]	link	app2 ref# different from reference in article -> #92
Payedimarri 2021	8	Pasayat [24]	link
Seibert 2021	292	Pascual08 [270]	link	ref# taken from app2
Adb-Alrazaq 2020	82	Patankar [56]	link
Glaz 2021	58	Patel [114] [100]	link	app2 ref# different from reference in article -> #100
Glaz 2021	58	Patel [116] [102]	link	app2 ref# different from reference in article -> #102
Rahimi 2021	90	Patel15 [84]	link
Zidaru 2020	144	Patel20 [189]	link
Syeda 2021	130	Pathan20 [82]	link
Talpur 2022	12	Patil19 [17]	link
Seibert 2021	292	Patrick11 [89]	link	ref# taken from app2
Seibert 2021	292	Patterson19 [70]	link	ref# taken from app2
Seibert 2021	292	Paul14 [170]	link	ref# taken from app2
Buchanan 2020	118+13	Paulson [102]	link
Kirk 2021	60	Pavey [87]	link
Bertini 2022	31	Paydar 2017	link
Bhatt 2022	37	Payrovnazin [102] [101]	link	Appendix says ref 102 but reference section has only 101 refs so changed to ref 101
Choudhury 2020a	35	Pedois [121]	link
Buchanan 2020	118+13	Peirce [107]	link
Seibert 2021	292	Peirce19 [292]	link	ref# taken from app2
Battineni 2022	18	Peng [39]	link
Adamidi 2021	101	Peng [62]	link
Syeda 2021	130	Peng20 [66]	link
Zidaru 2020	144	Pennous19 [117]	link
Rahimi 2021	90	Penny12 [104]	link
Buchanan 2020	118+13	Pepito [26]	link
Buchanan 2021	27	Pepito [5]	link
Popesco 2022	134	Perez [131]	link
Glaz 2021	58	Perlis [55]	link
Buchanan 2020	118+13	Perry [108]	link
Rahimi 2021	90	Perveen19 [61]	link
Rahimi 2021	90	Pesko18 [44]	link
Seibert 2021	292	Pessemier13 [197]	link	ref# taken from app2
Glaz 2021	58	Pestian [62]	link
Zhao 2021	29	Peter20 [42]	link
Zheng 2022	8	Pettus19 [33]	link
Buchanan 2020	118+13	Pfadenhauer [29]	link
Welch 2022	19	Pfeiffer19 [36]	link
Seibert 2021	292	Phan19 [198]	link	ref# taken from app2
Zidaru 2020	144	Pickersgill19 [40]	link
Zidaru 2020	144	Pickersgill19 [41]	link
Kaelin 2021	94	Pioggia [69]	link
Adb-Alrazaq 2020	82	Pirouz [84]	link
Syeda 2021	130	Pirouz20 [46]	link
Barboi 2022	20	Pirracchio [1]	link
Kaelin 2021	94	Pliasa [57]	link
Buchanan 2020	118+13	Poncette [91]	link
Kaelin 2021	94	Porayska-Pomsta [109]	link
Seibert 2021	292	Portacolone20 [290]	link	ref# taken from app2
Glaz 2021	58	Posada [74] [69]	link	app2 ref# different from reference in article -> #69
Buchanan 2020	118+13	Poulsen [74]	link
Syeda 2021	130	Pourghasemi20 [47]	link
Adamidi 2021	101	Pourhomayoun [70]	link
Adb-Alrazaq 2020	82	Pourhomayoun [98]	link
Zidaru 2020	144	Powell19 [78]	link
Chew 2022	26	Prakash [24]	link
Zidaru 2020	144	Pratt20 [80]	link
Rahimi 2021	90	Press15 [45]	link
Zidaru 2020	144	Proudfoot10 [84]	link
Loveys 2022	31	Pu [23]	link
Syeda 2021	130	Pu20 [125]	link
Kaelin 2021	94	Pulido [56]	link
Sahu 2022	10	Puopolo [24]	link
Barboi 2022	20	Purushotham [27]	link
Adb-Alrazaq 2020	82	Qi [101]	link
Adamidi 2021	101	Qi [67]	link
Adb-Alrazaq 2020	82	Qiang [87]	link
Syeda 2021	130	Qiang20 [83]	link
Adb-Alrazaq 2020	82	Qiao [70]	link
Payedimarri 2021	8	Qiu [26]	link
Syeda 2021	130	Qiu20 [48]	link
Adamidi 2021	101	Qjidaa [19]	link
Sarker 2021	147	Qjidaa20 [33]	link
Syeda 2021	130	Raamkumar20 [18]	link
Bhatt 2022	37	Ragav [77]	link
Adamidi 2021	101	Rahimzadeh [33]	link
Syeda 2021	130	Rahimzadeh20 [126]	link
Adb-Alrazaq 2020	82	Rahman [66]	link
Syeda 2021	130	Rajaraman20 [127]	link
Syeda 2021	130	Ramalingam20 [67]	link
Seibert 2021	292	Ramanujam19 [199]	link	ref# taken from app2
Kirk 2021	60	Ramyaa [26]	link
Adb-Alrazaq 2020	82	Randhawa [88]	link
Syeda 2021	130	Randhawa20 [84]	link
Buchanan 2020	118+13	Rantanen [77]	link
Loveys 2022	31	Rantz [24]	link
Loveys 2022	31	Rantz [25]	link
Syeda 2021	130	Rao20 [49]	link
Bhatt 2022	37	Rauber [69]	link
Adamidi 2021	101	Razavian [115]	link
Zidaru 2020	144	Realpe20 [138]	link
Welch 2022	19	Redd20 [37]	link
Choudhury 2020b	53	Reddy [95]	link
Velez 2021	30+4	Rehmat18 [30]	link
Kaelin 2021	94	Reid [113]	link
Kaelin 2021	94	Reid [119]	link
Battineni 2022	18	Reinbolt [44]	link
Adamidi 2021	101	Ren [11]	link
Rahimi 2021	90	Rennie09 [55]	link
Syeda 2021	130	Ribeiso20 [50]	link
Sarker 2021	147	Richardson20 [158]	link
Seibert 2021	292	Richter13 [152]	link	ref# taken from app2
Rahimi 2021	90	Ridderkihoff97 [] - missing	link	missing reference in review
Battineni 2022	18	Rim [34]	link
Kaelin 2021	94	Rios-Rincon [38]	link
Buchanan 2021	27	Risling [12]	link
Buchanan 2021	27	Risling [3]	link
Buchanan 2021	27	Risling [4]	link
Buchanan 2020	118+13	Risling [66]	link
Buchanan 2020	118+13	Risling [69]	link
Bertini 2022	31	Rittenhouse 2019	link
Seibert 2021	292	Robben15 [268]	link	ref# taken from app2
Buchanan 2020	118+13	Robert [1]	link
Zidaru 2020	144	Robillard19 [105]	link
Buchanan 2020	118+13	Robinson [14]	link
Loveys 2022	31	Robinson [26]	link
Loveys 2022	31	Robinson [41]	link
Loveys 2022	31	Robinson [42]	link
Kirk 2021	60	Rodriguez-Pardo [56]	link
Bertini 2022	31	Romeo 2019	link
Velez 2021	30+4	Rosales18 [31]	link
Choudhury 2020b	53	Rosenbaum [80]	link
Seibert 2021	292	Rouleau17 [283]	link	ref# taken from app2
Glaz 2021	58	Roy [40]	link
Adamidi 2021	101	Roy [72]	link
Syeda 2021	130	Roy20 [128]	link
Glaz 2021	58	Roysden [56]	link
Kaelin 2021	94	rRivas-Perez [125]	link
Kaelin 2021	94	Rudovic [58]	link
Adamidi 2021	101	Ryan [118]	link
Barboi 2022	20	Ryan [40]	link
Syeda 2021	130	Saba20 [51]	link
Adb-Alrazaq 2020	82	Saçar demirci [71]	link
Seibert 2021	292	Sadahiro07 [267]	link	ref# taken from app2
Bertini 2022	31	Sadi-Ahmed 2017	link
Zidaru 2020	144	Sadilek14 [125]	link
Seibert 2021	292	Sadreazami19 [153]	link	ref# taken from app2
Seibert 2021	292	Sadreazami19 [154]	link	ref# taken from app2
Seibert 2021	292	Sadreazami19 [155]	link	ref# taken from app2
Rahimi 2021	90	Safarova16 [46]	link
Syeda 2021	130	Saiz20 [129]	link
Seibert 2021	292	Sakakibara17 [156]	link	ref# taken from app2
Adamidi 2021	101	Salman [22]	link
Adamidi 2021	101	Salvatore [69]	link
Buchanan 2021	27	Salzmann-Erikson [16]	link
Buchanan 2020	118+13	Salzmann-Erikson [59]	link
Velez 2021	30+4	Samper-Escudero20 [50]	link
Seibert 2021	292	Samra16 [232]	link	ref# taken from app2
Velez 2021	30+4	Sangha16 [22]	link
Popesco 2022	134	Sanjar [58]	link
Kaelin 2021	94	Santaiwongchai [82]	link
Sapri 2020	26	Santos19 [38]	link
Hassan 2021	17	Saqib [23]	link
Adb-Alrazaq 2020	82	Sarkar B [67]	link
Adb-Alrazaq 2020	82	Sarkar J [100]	link
Zidaru 2020	144	Satinsky18 [83]	link
Rahimi 2021	90	Sayadi17 [62]	link
Sarker 2021	147	Sayed20 [141]	link
Seibert 2021	292	Scalzo13 [71]	link	ref# taken from app2
Seibert 2021	292	Scalzo13 [90]	link	ref# taken from app2
Chew 2022	26	Scheetz [35]	link
Hassan 2021	17	Scherpf [18]	link
Glaz 2021	58	Scheurwegs [73] [68]	link	app2 ref# different from reference in article -> #68
Choudhury 2020b	53	Schiff [96]	link
Choudhury 2020a	35	Schmidt-Erfurth [122]	link
Kaelin 2021	94	Schroeder [83]	link
Battineni 2022	18	Schulz [48]	link
Adamidi 2021	101	Schwab [109]	link
Zhao 2021	29	Schwalbe20 [23]	link
Sarker 2021	147	Scudellari21 [103]	link
Syeda 2021	130	Sear20 [14]	link
Velez 2021	30+4	Seeland17 [27]	link
Choudhury 2020b	53	Segal [63]	link
Rahimi 2021	90	Selskyy18 [47]	link
Buchanan 2020	118+13	Sensmeier [56]	link
Adb-Alrazaq 2020	82	Sethy [44]	link
Velez 2021	30+4	Shamroukh17 [28]	link
Kaelin 2021	94	Shamsuddin [97]	link
Adb-Alrazaq 2020	82	Shan [92]	link
Sarker 2021	147	Shankar20 [44]	link
Payedimarri 2021	8	Shao [23]	link
Sarker 2021	147	Sharma20 [50]	link
Seibert 2021	292	Sharma20 [91]	link	ref# taken from app2
Glaz 2021	58	To [97] Sharma [84]	link	no aurhto To in article - Inferred it to be Sharma [84] and corrected
Buchanan 2020	118+13	Sharts-Hopko [105]	link
Buchanan 2021	27	Sharts-Hopko [15]	link
Adamidi 2021	101	Shashikumar [104]	link
Syeda 2021	130	Shashikumar20 [141]	link
Seibert 2021	292	Shen13 [121]	link	ref# taken from app2
Syeda 2021	130	Shen20 [142]	link
Syeda 2021	130	Shen20 [52]	link
Huang 2022	13	Sherma [21]	link
Buchanan 2020	118+13	Sherry [99]	link
Adb-Alrazaq 2020	82	Shi [18]	link
Kirk 2021	60	Shiao [15]	link
Seibert 2021	292	Shieh13 [249]	link	ref# taken from app2
Bertini 2022	31	Shigemi 2019	link
Seibert 2021	292	Shillan19 [279]	link	ref# taken from app2
Glaz 2021	58	Shiner [64]	link
Buchanan 2021	27	Shorey [21]	link
Buchanan 2020	118+13	Shorey [64]	link
Seibert 2021	292	Si07 [222]	link	ref# taken from app2
Seibert 2021	292	Si07 [223]	link	ref# taken from app2
Buchanan 2020	118+13	Sicurella [19]	link
Buchanan 2020	118+13	Sikka [117]	link
Barboi 2022	20	Silva [37]	link
Kaelin 2021	94	Silva [90]	link
Kaelin 2021	94	Silvera-Tawil [47]	link
Choudhury 2020b	53	Simon [85]	link
Syeda 2021	130	Simsek20 [53]	link
Kaelin 2021	94	Simut[98]	link
Zidaru 2020	144	Sin19 [140]	link
Zidaru 2020	144	Sin20 [141]	link
Zidaru 2020	144	Sin20 [205]	link
Seibert 2021	292	Singh17 [92]	link	ref# taken from app2
Syeda 2021	130	Singh20 [130]	link
Syeda 2021	130	Singh20 [99]	link
Seibert 2021	292	Sinn17 [204]	link	ref# taken from app2
Buchanan 2021	27	Sitterding [26]	link
Sapri 2020	26	Sitterding19 [23]	link
Velez 2021	30+4	Siu18 [32]	link
Buchanan 2020	118+13	Skiba [101]	link
Buchanan 2021	27	Skiba [19]	link
Guo 2021	794	skip - too many studies	link	skip - too many original studies to check
Khan 2020	113	skip - unable to ID studies	link	unable to identify the studies usted in the review - skip
Morch 2021	178	skip -study titles missing	link	skip this review as supplementary file 3 does not include title of study
Rahimi 2021	90	Smith00 [] - missing ref	link	missing reference in review
Kaelin 2021	94	So [36]	link
Adamidi 2021	101	Soares [58]	link
Kaelin 2021	94	Soares [85]	link
Glaz 2021	58	Sohn [117] [103]	link	app2 ref# different from reference in article -> #103
Adamidi 2021	101	Soltan [3]	link
Bhatt 2022	37	Son [65]	link
Choudhury 2020b	53	Song [86]	link
Syeda 2021	130	Song20 [100]	link
Syeda 2021	130	Song20 [85]	link
Seibert 2021	292	Soni19 [157]	link	ref# taken from app2
Hassan 2021	17	Sood [25]	link
Sarker 2021	147	Sotoudeh20 [32]	link
Kirk 2021	60	Sowah [50]	link
Buchanan 2020	118+13	Sparks [126]	link
Bhatt 2022	37	Spathis [78]	link
Zidaru 2020	144	Spencer16 [163]	link
Buchanan 2021	27	SSHSC-URL [11]	link
Buchanan 2020	118+13	SSHSC-URL [3]	link
Sarker 2021	147	Staff21 [139]	link
Chew 2022	26	Stai [45]	link
Sahu 2022	10	Stanculescu [28]	link
Kaelin 2021	94	Stanton [55]	link
Seibert 2021	292	Steins13 [72]	link	ref# taken from app2
Seibert 2021	292	Stiglie05 [179]	link	ref# taken from app2
Zidaru 2020	144	Strudwick20 [159]	link
Zidaru 2020	144	Sturt18 [150]	link
Seibert 2021	292	Su14 [124]	link	ref# taken from app2
Velez 2021	30+4	Sui17 [24]	link
Syeda 2021	130	Sujath20 [54]	link
Buchanan 2020	118+13	Sullivan [122]	link
Adamidi 2021	101	Sun [114]	link
Chew 2022	26	Sun [40]	link
Adamidi 2021	101	Sun [98]	link
Bertini 2022	31	Sun 2019	link
Loveys 2022	31	Sung [43]	link
Seibert 2021	292	Suryadevara12 [159]	link	ref# taken from app2
Seibert 2021	292	Suryadevara14 [158]	link	ref# taken from app2
Seibert 2021	292	Suzuki11 [160]	link	ref# taken from app2
Seibert 2021	292	Swangnetr13 [110]	link	ref# taken from app2
Zhao 2021	29	Sweeney20 [22]	link
Zidaru 2020	144	Tabbaa19 [137]	link
Velez 2021	30+4	Tageldeen16 [26]	link
Choudhury 2020b	53	Taggart [73]	link
Velez 2021	30+4	Taha19 [45]	link
Bhatt 2022	37	Tailor [61]	link
Seibert 2021	292	Takadama10 [224]	link	ref# taken from app2
Glaz 2021	58	Takano [111] [97]	link	app2 shown as #111, article cited as #63 on p13 but listed ref as #97 -> #97
Seibert 2021	292	Tamamizu16 [250]	link	ref# taken from app2
Chew 2022	26	Tam-Seto [38]	link
Popesco 2022	134	Tan [128]	link
Glaz 2021	58	Tanana [43]	link
Rahimi 2021	90	Tandon06 [75]	link
Popesco 2022	134	Tang [118]	link
Bhatt 2022	37	Tang [59]	link
Bhatt 2022	37	Tang [90]	link
Choudhury 2020b	53	Tang [90]	link
Adb-Alrazaq 2020	82	Tang B [57]	link
Adb-Alrazaq 2020	82	Tang Z [93]	link
Sapri 2020	26	Tang18 [35]	link
Seibert 2021	292	Tang19 [14]	link	ref# taken from app2
Syeda 2021	130	Tang20 [86]	link
Syeda 2021	130	Tang20 [87]	link
Buchanan 2020	118+13	Tanioka [11]	link
Buchanan 2020	118+13	Tanioka [22]	link
Buchanan 2020	118+13	Tanioka [27]	link
Buchanan 2021	27	Tanioka [7]	link
Seibert 2021	292	Tapia09 [240]	link	ref# taken from app2
Seibert 2021	292	Tapia10 [26]	link	ref# taken from app2
Rahimi 2021	90	Tariq17 [108]	link
Seibert 2021	292	Tawfik20 [8]	link	ref# taken from app2
Rahimi 2021	90	Taylo02 [97]	link
Zidaru 2020	144	Tazawa20 [98]	link
Sarker 2021	147	Techmetics-URL [127]	link
Seibert 2021	292	Tejaswim18 [73]	link	ref# taken from app2
Zidaru 2020	144	Terp16 [54]	link
Adamidi 2021	101	Ter-Sarkisov [93]	link
Zidaru 2020	144	Thabrew17 [180]	link
Zidaru 2020	144	Thabrew18 [179]	link
Rahimi 2021	90	Thabtah18 [95]	link
Kirk 2021	60	Thaiss [97]	link
Sahu 2022	10	Thakur [29]	link
Sahu 2022	10	Thakur [30]	link
Rahimi 2021	90	Thakur18 [91]	link
Loveys 2022	31	Thodberg [27]	link
Seibert 2021	292	Thomas13 [251]	link	ref# taken from app2
Zhao 2021	29	Thomas20 [20]	link
Zidaru 2020	144	Thompson20 [93]	link
Zidaru 2020	144	Thorstad19 [122]	link
Choudhury 2020a	35	Thung [123]	link
Battineni 2022	18	Tian [37]	link
Seibert 2021	292	Tian18 [200]	link	ref# taken from app2
Rahimi 2021	90	Ting10 [] - missing ref	link	missing reference in review
Rahimi 2021	90	Ting11 [] - missing ref	link	missing reference in review
Choudhury 2020b	53	Tinoco [99]	link
Adb-Alrazaq 2020	82	Tiwari [85]	link
Sarker 2021	147	Tiwari20 [39]	link
Syeda 2021	130	Tiwari20 [55]	link
Syeda 2021	130	Toacar20 [101]	link
Seibert 2021	292	Toda19 [111]	link	ref# taken from app2
Seibert 2021	292	Todorovic13 [74]	link	ref# taken from app2
Popesco 2022	134	Togacar [87]	link
Sarker 2021	147	Togacar20 [57]	link
Seibert 2021	292	Tokunaga16 [161]	link	ref# taken from app2
Syeda 2021	130	Tomar20 [56]	link
Adb-Alrazaq 2020	82	Ton [58]	link
Popesco 2022	134	Tong [24]	link
Glaz 2021	58	Topaz [99] [86]	link	app2 ref# different from reference in article -> #86
Zidaru 2020	144	Topol13 [1]	link
Zidaru 2020	144	Topol19 [71]	link
Zidaru 2020	144	Torenholt20 [171]	link
Zidaru 2020	144	Torous17 [62]	link
Zidaru 2020	144	Torous19 [119]	link
Zidaru 2020	144	Torous19 [56]	link
Rahimi 2021	90	Tou18 [54]	link
Glaz 2021	58	Tran [72] [67]	link	app2 ref# different from reference in article -> #67
Rahimi 2021	90	Tran18 [105]	link
Choudhury 2020a	35	Treder [124]	link
Adamidi 2021	101	Trivedi [117]	link
Kirk 2021	60	Trost [91]	link
Seibert 2021	292	Tseng13 [241]	link	ref# taken from app2
Zidaru 2020	144	Tucker19 [160]	link
Buchanan 2020	118+13	Tuisku [6]	link
Syeda 2021	130	Tuncer20 [103]	link
Glaz 2021	58	Tung [113] [99]	link	app2 ref# different from reference in article -> #99
Buchanan 2020	118+13	Turja [124]	link
Rahimi 2021	90	Turner18 [5]	link
Zidaru 2020	144	Turvey19 [114]	link
Adb-Alrazaq 2020	82	Ucar [45]	link
Syeda 2021	130	Ucar20 [104]	link
Buchanan 2020	118+13	Ujike [92]	link
Battineni 2022	18	Ullah [49]	link
Popesco 2022	134	Unver [90]	link
Seibert 2021	292	Urashima12 [75]	link	ref# taken from app2
Seibert 2021	292	Uronen20 [126]	link	ref# taken from app2
Rahimi 2021	90	Ursenbach19 [77]	link
Zheng 2022	8	Uzoigw20 [36]	link
Zidaru 2020	144	Vacca19 [186]	link
Adamidi 2021	101	Vaid [112]	link
Adamidi 2021	101	Vaid [50]	link
Syeda 2021	130	Vaid20 [105]	link
Syeda 2021	130	Vaid20 [57]	link
Seibert 2021	292	Vairktarakis15 [259]	link	ref# taken from app2
Loveys 2022	31	Valenti-Soler [28]	link
Hassan 2021	17	Van [19]	link
Bhatt 2022	37	Van [62]	link
Glaz 2021	58	Van le [108] [94]	link	app2 ref# different from reference in article -> #94
Zidaru 2020	144	van Os14 [115]	link
Buchanan 2020	118+13	Vandemeulebrouchke [31]	link
Buchanan 2020	118+13	Vandemeulebroucke [25]	link
Buchanan 2020	118+13	Vandemeulebroucke [34]	link
Seibert 2021	292	Vaquerizo11 [76]	link	ref# taken from app2
Velez 2021	30+4	Varghese20 [51]	link
Glaz 2021	58	Vaucheret [107] [93]	link	app2 ref# different from reference in article -> #93
Zhao 2021	29	Vayena15 [29]	link
Seibert 2021	292	Vazquez13 [77]	link	ref# taken from app2
Bertini 2022	31	Veeramani 2016	link
Velez 2021	30+4	Velez-Guerrero19 [46]	link
Rahimi 2021	90	Verbraak19 [87]	link
Zidaru 2020	144	Vereenoogne19 [149]	link
Seibert 2021	292	Veyron19 [171]	link	ref# taken from app2
Eldaly 2022	15	Vicentini [24]	link
Rahimi 2021	90	Vijayakrishnan14 [48]	link
Zidaru 2020	144	Villani17 [86]	link
Seibert 2021	292	Viswanathan12 [35]	link	ref# taken from app2
Seibert 2021	292	Volrathongchai05 [112]	link	ref# taken from app2
Seibert 2021	292	Vuono18 [127]	link	ref# taken from app2
Syeda 2021	130	Waheed20 [106]	link
Seibert 2021	292	Wai09 [202]	link	ref# taken from app2
Seibert 2021	292	Wai10 [15]	link	ref# taken from app2
Seibert 2021	292	Wai11 [252]	link	ref# taken from app2
Kaelin 2021	94	Wainer [54]	link
Sarker 2021	147	Wan19 [160]	link
Adamidi 2021	101	Wang [17]	link
Payedimarri 2021	8	Wang [27]	link
Hassan 2021	17	Wang [28]	link
Adamidi 2021	101	Wang [56]	link
Choudhury 2020b	53	Wang [67]	link
Choudhury 2020b	53	Wang [76]	link
Adamidi 2021	101	Wang [77]	link
Choudhury 2020b	53	Wang [79]	link
Adamidi 2021	101	Wang [99]	link
Adb-Alrazaq 2020	82	Wang L [46]	link
Adb-Alrazaq 2020	82	Wang Shuai [29]	link
Adb-Alrazaq 2020	82	Wang Shuo [30]	link
Adb-Alrazaq 2020	82	Wang Y [51]	link
Adb-Alrazaq 2020	82	Wang Z [63]	link
Seibert 2021	292	Wang10 [271]	link	ref# taken from app2
Rahimi 2021	90	Wang18 [] - missing ref	link	missing reference in review
Velez 2021	30+4	Wang19 [39]	link
Zidaru 2020	144	Wang20 [106]	link
Syeda 2021	130	Wang20 [143]	link
Syeda 2021	130	Wang20 [144]	link
Syeda 2021	130	Wang20 [145]	link
Velez 2021	30+4	Wang20 [47]	link
Sarker 2021	147	Wang21 [118]	link
Sarker 2021	147	Wang21 [25]	link
Seibert 2021	292	Wangmo19 [288]	link	ref# taken from app2
Syeda 2021	130	Warman20 [107]	link
Sapri 2020	26	Wartman19 [33]	link
Sapri 2020	26	Wartnan18 [32]	link
Zidaru 2020	144	waycott18 [172]	link
Choudhury 2020a	35	Weakley [125]	link
Bertini 2022	31	Weber 2018	link
Sarker 2021	147	Wehbe21 [54]	link
Seibert 2021	292	Wei13 [225]	link	ref# taken from app2
Kaelin 2021	94	Weibel [92]	link
Seibert 2021	292	Weimin10 [162]	link	ref# taken from app2
Seibert 2021	292	Weisenberg08 [272]	link	ref# taken from app2
Syeda 2021	130	Wen20 [58]	link
Seibert 2021	292	Westra16 [277]	link	ref# taken from app2
Buchanan 2020	118+13	Whelton [84]	link
Seibert 2021	292	Wickramasinghe17 [203]	link	ref# taken from app2
Battineni 2022	18	Willett [43]	link
Loveys 2022	31	Wilmink [20]	link
Bhatt 2022	37	Wilmink [85]	link
Welch 2022	19	Wilson21 [38]	link
Seibert 2021	292	Wingrave12 [253]	link	ref# taken from app2
Sapri 2020	26	Winkler-Schwartz19 [14]	link
Seibert 2021	292	Wiratanaya07 [226]	link	ref# taken from app2
Rahimi 2021	90	Witteman07 [] - missing ref	link	missing reference in review
Syeda 2021	130	Wollenstein20 [148]	link
Adamidi 2021	101	Wollenstein-Betech [113]	link
Seibert 2021	292	Wong17 [163]	link	ref# taken from app2
Rahimi 2021	90	Wong20 [] - missing ref	link	missing reference in review
Buchanan 2020	118+13	Woods [109]	link
Syeda 2021	130	WSahbeh20 [68]	link
Popesco 2022	134	Wu [132]	link
Kirk 2021	60	Wu [51]	link
Adamidi 2021	101	Wu [55]	link
Adamidi 2021	101	Wu [60]	link
Adamidi 2021	101	Wu [84]	link
Adamidi 2021	101	Wu [87]	link
Seibert 2021	292	Wu16 [164]	link	ref# taken from app2
Seibert 2021	292	Wu18 [113]	link	ref# taken from app2
Syeda 2021	130	Wu20 [108]	link
Sarker 2021	147	Wu20 [117]	link
Syeda 2021	130	Wu20 [88]	link
Barboi 2022	20	Xia [26]	link
Chew 2022	26	Xiang [33]	link
Adamidi 2021	101	Xiao [68]	link
Popesco 2022	134	Xie [127]	link
Syeda 2021	130	Xie20 [109]	link
Adamidi 2021	101	Xiong [75]	link
Seibert 2021	292	Xiong19 [16]	link	ref# taken from app2
Adb-Alrazaq 2020	82	Xu [31]	link
Adamidi 2021	101	Xu [6]	link
Seibert 2021	292	Xu16 [273]	link	ref# taken from app2
Rahimi 2021	90	Xu16 [93]	link
Syeda 2021	130	Xu20 [110]	link
Adamidi 2021	101	Yadaw [101]	link
Syeda 2021	130	Yadaw20 [146]	link
Seibert 2021	292	Yamada17 [227]	link	ref# taken from app2
Seibert 2021	292	Yamamoto20 [24]	link	ref# taken from app2
Seibert 2021	292	Yamazaki16 [114]	link	ref# taken from app2
Glaz 2021	58	Yan [102] [89]	link	app2 ref# different from reference in article -> #89
Adamidi 2021	101	Yan [108]	link
Battineni 2022	18	Yan [32]	link
Adamidi 2021	101	Yan [94]	link
Adb-Alrazaq 2020	82	Yan [99]	link
Choudhury 2020b	53	Yang [104]	link
Choudhury 2020a	35	Yang [126]	link
Adamidi 2021	101	Yang [4]	link	[33] FDA proposed regulatory framework -> AI/ML software in medical device (SaMD)
Seibert 2021	292	Yang13 [261]	link	ref# taken from app2
Seibert 2021	292	Yang16 [181]	link	ref# taken from app2
Seibert 2021	292	Yang17 [266]	link	ref# taken from app2
Seibert 2021	292	Yang19 [23]	link	ref# taken from app2
Sapri 2020	26	Yang19 [28]	link
Syeda 2021	130	Yang20 [111]	link
Sarker 2021	147	Yang20 [31]	link
Syeda 2021	130	Yang20 [59]	link
Sarker 2021	147	Yasar20 [46]	link
Zhao 2021	29	Yaska20 [39]	link
Glaz 2021	58	Yazdavar [86] [79]	link	app2 ref# different from reference in article -> #79
Choudhury 2020b	53	Ye [83]	link
Seibert 2021	292	Ye20 [9]	link	ref# taken from app2
Kaelin 2021	94	Yee [35]	link
Seibert 2021	292	Yeung19 [93]	link	ref# taken from app2
Syeda 2021	130	Yi20 [112]	link
Adb-Alrazaq 2020	82	Ying [32]	link
Bertini 2022	31	Yoffe 2019	link
Seibert 2021	292	Yokoa17 [79]	link	ref# taken from app2
Seibert 2021	292	Yokota16 [80]	link	ref# taken from app2
Sarker 2021	147	Youibot21-URL [143]	link
Seibert 2021	292	Yousefi11 [81]	link	ref# taken from app2
Adamidi 2021	101	Youssef [105]	link
Glaz 2021	58	Yu [118] [104]	link	app2 ref# different from reference in article -> #104
Adb-Alrazaq 2020	82	Yu [94]	link
Seibert 2021	292	Yu12 [166]	link	ref# taken from app2
Seibert 2021	292	Yu13 [115]	link	ref# taken from app2
Seibert 2021	292	Yu13 [167]	link	ref# taken from app2
Seibert 2021	292	Yu17 [165]	link	ref# taken from app2
Seibert 2021	292	Yu19 [94]	link	ref# taken from app2
Seibert 2021	292	Yu20 [95]	link	ref# taken from app2
Seibert 2021	292	Yuan17 [125]	link	ref# taken from app2
Buchanan 2020	118+13	Zafrani [32]	link
Seibert 2021	292	Zahia20 [286]	link	ref# taken from app2
Seibert 2021	292	Zampieri19 [11]	link	ref# taken from app2
Eldaly 2022	15	Zanagnolo [9]	link
Talpur 2022	12	Zanella18 [30]	link
Velez 2021	30+4	Zaroug19 [44]	link
Rahimi 2021	90	Zayas16 [] - missing ref	link	missing reference in review
Kirk 2021	60	Zeevi [5]	link
Seibert 2021	292	Zejda10 [274]	link	ref# taken from app2
Kirk 2021	60	Zellerbach [27]	link
Seibert 2021	292	Zeng16 [168]	link	ref# taken from app2
Choudhury 2020a	35	Zhan [127]	link
Kaelin 2021	94	Zhanatkyzy [103]	link
Adamidi 2021	101	Zhang [100]	link
Popesco 2022	134	Zhang [126]	link
Popesco 2022	134	Zhang [133]	link
Chew 2022	26	Zhang [46]	link
Kirk 2021	60	Zhang [58]	link
Choudhury 2020b	53	Zhang [59]	link
Bhatt 2022	37	Zhang [66]	link
Adamidi 2021	101	Zhang [7]	link
Adb-Alrazaq 2020	82	Zhang H [59]	link
Adb-Alrazaq 2020	82	Zhang J [47]	link
Seibert 2021	292	Zhang07 [10]	link	ref# taken from app2
Velez 2021	30+4	Zhang18 [34]	link
Syeda 2021	130	Zhang20 [147]	link
Sarker 2021	147	Zhang20 [159]	link
Syeda 2021	130	Zhang20 [89]	link
Sarker 2021	147	Zhang21 [56]	link
Adb-Alrazaq 2020	82	Zhao [33]	link
Popesco 2022	134	Zhao [71]	link
Bertini 2022	31	Zhao 2019	link
Sapri 2020	26	Zhao18 [18]	link
Velez 2021	30+4	Zhao18 [36]	link
Adb-Alrazaq 2020	82	Zhavoronkov [60]	link
Adb-Alrazaq 2020	82	Zheng [34]	link
Rahimi 2021	90	Zheng18 [56]	link
Syeda 2021	130	Zheng20 [60]	link
Glaz 2021	58	Zhong [85] [78]	link	app2 ref# different from reference in article -> #78
Adb-Alrazaq 2020	82	Zhou [35]	link
Choudhury 2020b	53	Zhou [49]	link
Adamidi 2021	101	Zhou [73]	link
Seibert 2021	292	Zhou06 [19]	link	ref# taken from app2
Rahimi 2021	90	Zhou11 [] - missing ref	link	missing reference in review
Seibert 2021	292	Zhou11 [264]	link	ref# taken from app2
Rahimi 2021	90	Zhou16 [39]	link
Sarker 2021	147	Zhou20 [18]	link
Syeda 2021	130	Zhou20 [61]	link
Adamidi 2021	101	Zhu [111]	link
Adamidi 2021	101	Zhu [66]	link
Bhatt 2022	37	Zhu [86]	link
Bhatt 2022	37	Zhu [87]	link
Rahimi 2021	90	Zhu07 [] - missing ref	link	missing reference in review
Seibert 2021	292	Zhu07 [20]	link	ref# taken from app2
Seibert 2021	292	Zhu07 [21]	link	ref# taken from app2
Syeda 2021	130	Zhu20 [62]	link
Sarker 2021	147	Zhu20 [79]	link

## Sheet: by study-dups
Review	Count	Review-Studies	URL	Comment
Adb-Alrazaq 2020	82	Abbas [36]	link
Seibert 2021	292	Abd06 [36]	link	ref# taken from app2
Adamidi 2021	101	Abdani [30]	link
Rahimi 2021	90	Abdel-Aal97 [100]	link
Adb-Alrazaq 2020	82	Abdelmageed [64]	link	preprint of Syeda 2021[69]
Syeda 2021	130	Abdelmageed20 [69]	link
Chew 2022	26	Abdi [28]	link
Velez 2021	30+4	Abdul17 [25]	link
Adamidi 2021	101	Abdulaal [91]	link	djuplicate of Sarker 2021[80]
Sarker 2021	147	Abdulaal20 [80]	link
Chew 2022	26	Abdullah [29]	link	duplicate of Seibert 2021[29]
Seibert 2021	292	Abdullah20 [29]	link	ref# taken from app2
Rahimi 2021	90	Aberdeen19 [] - missing ref	link	missing reference in review
Rahimi 2021	90	Abramoff18 [85]	link
Buchanan 2020	118+13	Ackerman [37]	link
Kaelin 2021	94	Adams [52]	link
Rahimi 2021	90	Adams19 [] - missing ref	link	missing reference in review
Popesco 2022	134	Adegun20 [123]	link
Popesco 2022	134	Adegun19 [53]	link
Seibert 2021	292	Adlassnig09 [233]	link	ref# taken from app2
Huang 2022	13	Adly [24]	link
Glaz 2021	58	Afshar [81] [75]	link	app2 ref# different from reference in article -> #75
Buchanan 2021	27	Afzal [25] -> [40]	link	ref# taken from app2; article ref is #40; duplicate of Rahimi[63]
Rahimi 2021	90	Afzal13 [63]	link
Eldaly 2022	15	agarwal [23]	link
Adamidi 2021	101	Ahammed [5]	link
Buchanan 2020	118+13	AHC-URL [89]	link
Popesco 2022	134	Ahmad [39]	link
Kirk 2021	60	Ahmadi20 [88]	link
Kirk 2021	60	Ahmadi20 [90]	link
Kirk 2021	60	Ahmadi20 [92]	link
Sarker 2021	147	Ahmed21 [106]	link
Popesco 2022	134	Ain [124]	link
Zidaru 2020	144	Aji19 [101]	link
Choudhury 2020a	35	Aki [93]	link
Velez 2021	30+4	Al Bakri18 [42]	link
Battineni 2022	18	Alaa [36]	link
Seibert 2021	292	Ala-Kitula17 [18]	link	ref# taken from app2
Seibert 2021	292	Alam16 [116]	link	ref# taken from app2
Seibert 2021	292	Alam19 [97]	link	ref# taken from app2
Sarker 2021	147	Al-antari20 [41]	link
Popesco 2022	134	Albahli [88]	link
Seibert 2021	292	Albina18 [117]	link	ref# taken from app2
Seibert 2021	292	Alderden19 [1]	link	ref# taken from app2
Sarker 2021	147	Al-Falluji21 [48]	link
Battineni 2022	18	Alfaro-Almagro [38]	link
Zidaru 2020	144	Alhuwail20 [104]	link
Battineni 2022	18	Alipanahi [47]	link
Choudhury 2020a	35	Al-Jarrah [94]	link
Battineni 2022	18	Alkaabi [40]	link
Zidaru 2020	144	Allan19 [192]	link
Popesco 2022	134	Almaraz-Damian [43]	link
Popesco 2022	134	Al-Marni [41]	link
Kaelin 2021	94	Alnajjar [86]	link
Syeda 2021	130	Al-Najjar20 [131]	link
Seibert 2021	292	Alnosayan14 [242]	link	ref# taken from app2
Huang 2022	13	Alodat [19]	link
Huang 2022	13	Alom [28]	link
Sapri 2020	26	Alonso-Silverio18 [29]	link
Kaelin 2021	94	Alotaibi [81]	link
Adb-Alrazaq 2020	82	Al-Qaness [72][75]	link	incorrect reference number
Sarker 2021	147	Alqudah20	link
Bhatt 2022	37	Alrumayh [89]	link
Seibert 2021	292	Al-Shaqi16 [280]	link	ref# taken from app2
Kaelin 2021	94	Altizer [121]	link
Seibert 2021	292	Alwan09 [27]	link	ref# taken from app2
Seibert 2021	292	Amato18 [30]	link	ref# taken from app2
Seibert 2021	292	Ambagtsheer20 [12]	link	ref# taken from app2
Glaz 2021	58	Ambalavan [100] [87]	link	app2 ref# different from reference in article -> #87
Seibert 2021	292	An12 [172]	link	ref# taken from app2
Rahimi 2021	90	Anderson15 [88]	link
Choudhury 2020a	35	Andrews [95]	link
Seibert 2021	292	Annangi16 [37]	link	ref# taken from app2
Seibert 2021	292	Annicchiarico08 [275]	link	ref# taken from app2
Choudhury 2020b	53	Ansari [58]	link
Choudhury 2020b	53	Antink16 [60]	link	duplicate of Seibert 2021[38]
Seibert 2021	292	Antink16 [38]	link	ref# taken from app2
Seibert 2021	292	Antoniadi20 [2]	link	ref# taken from app2
Bhatt 2022	37	Antoniadou [54]	link
Adb-Alrazaq 2020	82	Apostolopoulos [37]	link	mentioned explainability in limitations on p11; duplicate ofsyeda 2021[91]
Syeda 2021	130	Apostolopoulos20 [91]	link
Syeda 2021	130	Apostolopoulos20 [92]	link
Buchanan 2020	118+13	Archibald [42]	link
Sarker 2021	147	Ardakani20 [20]	link	duplicate of Syeda 2021[93]
Syeda 2021	130	Ardakani20 [93]	link
Seibert 2021	292	Arif17 [234]	link	ref# taken from app2
Kaelin 2021	94	Arman [112]	link
Choudhury 2020a	35	Armananzas [96]	link
Eldaly 2022	15	Arnold [12]	link
Syeda 2021	130	Arora20 [23]	link
Kaelin 2021	94	Arpaia [155]	link
Rahimi 2021	90	Arroyo-Gallego18 [73]	link
Bertini 2022	31	Artzi 2020	link
Choudhury 2020a	35	Ashraf [97]	link
Seibert 2021	292	Asif20 [228]	link	ref# taken from app2
Kaelin 2021	94	Aslam [50]	link
Velez 2021	30+4	Asokan19 [41]	link
Adamidi 2021	101	Assaf [116]	link
Battineni 2022	18	Attar [42]	link
Seibert 2021	292	Augustyniak13 [245]	link	ref# taken from app2
Seibert 2021	292	Au-Yeung19 [39]	link	ref# taken from app2
Syeda 2021	130	Ayyoubzadeh20 [24]	link
Seibert 2021	292	Aziz16 [230]	link	ref# taken from app2
Seibert 2021	292	Aziz17 [98]	link	ref# taken from app2
Kirk 2021	60	Babajide [52]	link
Seibert 2021	292	Babic16 [128]	link	ref# taken from app2
Adamidi 2021	101	Babukarthik [74]	link
Hassan 2021	17	Back [26]	link
Sarker 2021	147	Bacik20 [120]	link
Buchanan 2020	118+13	Backonja [65]	link
Kirk 2021	60	Baek [57]	link
Glaz 2021	58	Baggott [66] [65]	link	app2 ref# different from reference in article -> #65
Popesco 2022	134	Baghersalimi [121]	link
Adb-Alrazaq 2020	82	Bai20 [95][98]	link	link in [98] wrong, had to search for correct paper
Syeda 2021	130	Bai20 [94]	link
Sarker 2021	147	baidu21URL [107]	link
Zidaru 2020	144	Baig17 [176]	link
Seibert 2021	292	Bajo08 [17]	link	ref# taken from app2
Popesco 2022	134	Bakheet [125]	link
Seibert 2021	292	Bakola14 [129]	link	ref# taken from app2
Rahimi 2021	90	Balas96 [50]	link
Chew 2022	26	Baldauf [30]	link
Adamidi 2021	101	Banerjee20 [61]	link
Popesco 2022	134	Banerjee20 [89]	link
Loveys 2022	31	Banks [13]	link
Kaelin 2021	94	Barakova [78]	link
Popesco 2022	134	Barata [122]	link
Zhao 2021	29	Barbieri20 [40]	link
Kaelin 2021	94	Barnes [87]	link
Loveys 2022	31	Barrett [30]	link
Glaz 2021	58	Barroilhet [98] [85]	link	app2 ref# different from reference in article -> #85
Adb-Alrazaq 2020	82	Barstugan [21][24]	link	incorrect reference number; duplicate of Adamini 2021[31]
Adamidi 2021	101	Barstugan [31]	link
Zidaru 2020	144	Basma11 [131]	link
Huang 2022	13	Bassam [20]	link
Seibert 2021	292	Batata18 [205]	link	ref# taken from app2
Adamidi 2021	101	Batista [8]	link
Sarker 2021	147	Battineni20 [110]	link
Zidaru 2020	144	Bauer15 [167]	link
Seibert 2021	292	Baxter05 [235]	link	ref# taken from app2
Choudhury 2020b	53	Bean [88]	link
Kaelin 2021	94	Beaudry [128]	link
Buchanan 2020	118+13	Beck19 [23] -> [45]	link	ref# taken from app3; listed as ref45 in review
Adb-Alrazaq 2020	82	Beck20 [61]	link	duplicate of Syeda 2021[16]
Syeda 2021	130	Beck20 [16]	link
Seibert 2021	292	Becker06 [130]	link	ref# taken from app2
Glaz 2021	58	Bedi [82] [39]	link	app2 ref# different from reference in article -> #39; duplicate of Zidaru 2020[127]
Zidaru 2020	144	Bedi15 [127]	link
Choudhury 2020a	35	Beheshti [98]	link
Seibert 2021	292	Belshaw11 [231]	link	ref# taken from app2
Buchanan 2020	118+13	Bemelmans16 [16] =>[38]	link	ref# taken from app3; listed as ref #38 in review
Loveys 2022	31	Bemelmans [31]	link	duplicate of Buchanan 2020[100]
Buchanan 2020	118+13	Bemelmans15 [78] -> [100]	link	ref# taken from app3; listed as ref #100 in review
Syeda 2021	130	Benbrahim20 [95]	link
Rahimi 2021	90	Ben-Sasson18 [94]	link
Bhatt 2022	37	Bent [63]	link
Zidaru 2020	144	Ben-Zeev16 [97]	link
Buchanan 2020	118+13	Beran [9]	link
Sapri 2020	26	Beregi18 [34]	link
Zidaru 2020	144	Bergin20 [177]	link
Zhao 2021	29	Bernier15 [37]	link
Zidaru 2020	144	Berrouiguet18 [118]	link
Kirk 2021	60	Berry [4]	link
Kaelin 2021	94	Bers [108]	link
Adamidi 2021	101	Bertsimas [80]	link
Kaelin 2021	94	Besio [49]	link
Rahimi 2021	90	Betancourt-Hernandez18 [70]	link
Zidaru 2020	144	Bevan20 [206]	link
Zidaru 2020	144	Bevan20 [67]	link
Zidaru 2020	144	BGucci18 [94]	link
Choudhury 2020a	35	Bhagwar [99]	link
Kaelin 2021	94	Bian [107]	link
Seibert 2021	292	Bickmore09 [31]	link	ref# taken from app2
Welch 2022	19	Bilecci16 [21]	link
Welch 2022	19	Bilecci18 [20]	link
Rahimi 2021	90	Bindels01 [] - missing ref	link	missing reference in review
Buchanan 2020	118+13	Birks [12]	link
Glaz 2021	58	Bittard [101] Bittar [88]	link	app2 ref# different from reference in article -> #88 & different author spelling Bittar
Seibert 2021	292	Bizjak18 [131]	link	ref# taken from app2
Kaelin 2021	94	Black [126]	link
Zidaru 2020	144	Blanco19 [61]	link
Kaelin 2021	94	Blanson [76]	link
Seibert 2021	292	Bleda18 [257]	link	ref# taken from app2
Hassan 2021	17	Bloch [16]	link
Kaelin 2021	94	Boccanfuso [75]	link
Choudhury 2020a	35	Bogunovic [100]	link
Huang 2022	13	Bohadana [29]	link
Bertini 2022	31	Boland 2017	link
Kaelin 2021	94	Bonarini [48]	link
Kaelin 2021	94	Bonney [115]	link
Seibert 2021	292	Bono07 [276]	link	ref# taken from app2
Buchanan 2020	118+13	Booth [2]	link
Adamidi 2021	101	Borkowski [47]	link
Bertini 2022	31	Borowska 2018	link
Kaelin 2021	94	Bortone [123]	link
Seibert 2021	292	Bouchard08 [263]	link	ref# taken from app2
Sapri 2020	26	Boulet19 [24]	link
Buchanan 2020	118+13	Boumans [17]	link
Sapri 2020	26	Bowyer08 [22]	link
Zidaru 2020	144	Boydell18 [181]	link
Rahimi 2021	90	Braido18 [64]	link
Zidaru 2020	144	Brice15 [166]	link
Sarker 2021	147	Brickwood21 [144]	link
Loveys 2022	31	Broadbent [14]	link
Bhatt 2022	37	Brohman [60]	link
Seibert 2021	292	Brom20 [3]	link	ref# taken from app2
Zidaru 2020	144	Brown19 [169]	link
Sarker 2021	147	Brunese20 [43]	link
Zidaru 2020	144	Bruns16 [173]	link
Zidaru 2020	144	Bucci19 [26]	link
Zidaru 2020	144	Buitenweg19 [174]	link
Kaelin 2021	94	Buitrago [74]	link
Adb-Alrazaq 2020	82	Bukhari [38] -> [41]	link
Kaelin 2021	94	Bulgarelli [84]	link
Adamidi 2021	101	Burdick [82]	link
Syeda 2021	130	Burian20 [132]	link
Rahimi 2021	90	Burton19 [57]	link
Choudhury 2020a	35	Buscema [101]	link
Kaelin 2021	94	butchart [104]	link
Bhatt 2022	37	Buvik [84]	link
Kaelin 2021	94	Byrne15 [124]	link
Buchanan 2020	118+13	Byrne17 [58] -> [80]	link	ref# taken from app3; listed as ref #80 in review
Adamidi 2021	101	Cabitza [64]	link
Choudhury 2020a	35	Cabral [102]	link
Adamidi 2021	101	Cai19 [10]	link
Choudhury 2020b	53	Cai17 [101]	link
Adamidi 2021	101	Cai20 [83]	link
Barboi 2022	20	Caicedo-Tores [38]	link
Hassan 2021	17	Calvert [27]	link
Seibert 2021	292	Campos16 [281]	link	ref# taken from app2
Sapri 2020	26	Candell03 [20]	link
Zidaru 2020	144	Cao17 [128]	link
Syeda 2021	130	Car20 [25]	link
Glaz 2021	58	Carrell15 [80] [74]	link	app2 ref# different from reference in article -> #74; duplicat of Choudhury 2020b[98]
Choudhury 2020b	53	Carrell15 [98]	link
Buchanan 2020	118+13	Carriere [104]	link
Syeda 2021	130	Carrillo-Larco20 [26]	link
Buchanan 2020	118+13	Carroll [68]	link
Buchanan 2020	118+13	Carroll [94]	link
Buchanan 2020	118+13	Carroll [95]	link
Seibert 2021	292	Carros20 [32]	link	ref# taken from app2
Glaz 2021	58	Carson [105] [38]	link	app2 ref# different from reference in article -> #38
Buchanan 2020	118+13	Carter-Templeton [98]	link
Talpur 2022	12	Casalegno18 [18]	link
Adamidi 2021	101	Casiraghi [107]	link
Chew 2022	26	Castagno [43]	link
Adamidi 2021	101	Castiglioni [76]	link
Glaz 2021	58	Castro [39] [37]	link	app2 ref# different from reference in article -> #37
Zidaru 2020	144	Caswell20 [175]	link
Seibert 2021	292	Celi08 [40]	link	ref# taken from app2
Seibert 2021	292	Cesta05 [269]	link	ref# taken from app2
Seibert 2021	292	Cetin19 [78]	link	ref# taken from app2
Huang 2022	13	Chae [26]	link
Syeda 2021	130	Chaganti30 [96]	link
Bhatt 2022	37	Chan19 [55]	link
Sapri 2020	26	Chan19 [15]	link
Syeda 2021	130	Chan20 [133]	link
Zhao 2021	29	Chan20 [41]	link
Zidaru 2020	144	Chancellor19 [116]	link
Choudhury 2020b	53	Chapman [105]	link
Glaz 2021	58	Chary [67] [66]	link	app2 ref# different from reference in article -> #66
Glaz 2021	58	Chary [78] [72]	link	app2 ref# different from reference in article -> #72
Sapri 2020	26	Chary18 [19]	link
Adamidi 2021	101	Chassagnon [45]	link
Syeda 2021	130	Chatterjee20 [27]	link
Bhatt 2022	37	Chau [76]	link
Rahimi 2021	90	Chaudhry18 [40]	link
Eldaly 2022	15	Chausiaux [20]	link
Loveys 2022	31	Chen20 [32]	link
Choudhury 2020b	53	chen16 [57]	link
Buchanan 2020	118+13	Chen13 [79] -> [101]	link	ref# taken from app2; listed as ref #101 in review
Adamidi 2021	101	Chen20 [92]	link
Bertini 2022	31	Chen 2019	link
Adb-Alrazaq 2020	82	Chen20 [22] -> [25]	link	duplicate of Adamidi 2021[92]
Adb-Alrazaq 2020	82	Chen20 [89] -> [92]	link	duplicate of Adamidi 2021[92]
Seibert 2021	292	Chen07 [13]	link	ref# taken from app2
Seibert 2021	292	Chen12 [243]	link	ref# taken from app2
Seibert 2021	292	Chen17 [173]	link	ref# taken from app2
Velez 2021	30+4	Chen18 [38]	link
Rahimi 2021	90	Chen19 [98]	link
Sarker 2021	147	Chen20 [119]	link
Velez 2021	30+4	Chen20 [49]	link
Choudhury 2020a	35	Cheng15 [103]	link
Adamidi 2021	101	Cheng20 [78]	link	duplicate of Syeda 2021[135]
Seibert 2021	292	Cheng15 [174] -> [105]	link	ref# taken from app2; listed as ref #105 in review
Syeda 2021	130	Cheng20 [134]	link
Syeda 2021	130	Cheng20 [135]	link
Eldaly 2022	15	Chiang [13]	link
Syeda 2021	130	Chimmula20 [28]	link
Sapri 2020	26	Chin-Yee17 [37]	link
Sarker 2021	147	Chiu20 [34]	link
Seibert 2021	292	Cho13 [4]	link	ref# taken from app2
Zidaru 2020	144	Cho19 [87]	link
Zhao 2021	29	Cho20 [34]	link
Choudhury 2020a	35	Choi [104]	link
Choudhury 2020b	53	Chondrogiannis [70]	link
Velez 2021	30+4	Chonnaparamutt16 [23]	link
Seibert 2021	292	Chouvarda14 [255]	link	ref# taken from app2
Adb-Alrazaq 2020	82	Chowdhury20 [39] -> [42]	link	duplicate of Sarker 2021[49]
Kirk 2021	60	Chowdhury17 [86]	link
Kirk 2021	60	Chowdhury19 [93]	link
Syeda 2021	130	Chowdhury20 [29]	link
Sarker 2021	147	Chowdhury20 [49]	link
Velez 2021	30+4	Christensen19 [54]	link
Zidaru 2020	144	Christie19 [184]	link
Choudhury 2020a	35	Christopher [105]	link
Zidaru 2020	144	Cirillo20 [148]	link
Seibert 2021	292	Cismondi12 [41]	link	ref# taken from app2
Sarker 2021	147	Civit-Masot20	link
Glaz 2021	58	Clark17 [75] [70]	link	app2 ref# different from reference in article -> #70
Seibert 2021	292	Clark14 [175] => 108	link	ref# taken from app2
Buchanan 2020	118+13	Clavelle19 [90] -> [112]	link	ref# taken from ref2; listed as 112 in review; duplicate of Seibert 2021[42]
Seibert 2021	292	Clavelle19 [42]	link	ref# taken from app2
Buchanan 2021	27	Clipper18 [18] -> [45]	link	ref# taken from app3; listed as ref 45 in review; duplicate of Buchanan 2020[63]
Buchanan 2020	118+13	Clipper [41] -> [63]	link	ref# taken from app2; listed as ref #63 in review
Buchanan 2020	118+13	Coahran [128]	link
Syeda 2021	130	Cobb20 [30]	link
Buchanan 2020	118+13	Coco [76]	link
Loveys 2022	31	Cohen16 [15]	link
Adamidi 2021	101	Cohen20 [36]	link
Zidaru 2020	144	Cohen20 [113]	link
Kirk 2021	60	Colmenar [28]	link
Bertini 2022	31	Comert 2018	link
Kaelin 2021	94	Conchinha [46]	link
Sapri 2020	26	Conde09 [25]	link
Zidaru 2020	144	Conlon20 [164]	link
Zidaru 2020	144	Conlon20 [165]	link
Kaelin 2021	94	Conn Welch [53]	link
Kaelin 2021	94	Cook05 [45]	link
Glaz 2021	58	Cook16 [61]	link
Kaelin 2021	94	Cook16 [73]	link
Glaz 2021	58	Coppersmith17 [?] -> [76]	link	app2 did not identify ref#, from article it is assumed to be ref76
Glaz 2021	58	Coppersmith77 [84] [77]	link	app2 ref# different from reference in article -> #77
Zidaru 2020	144	Coppersmith14 [123]	link
Glaz 2021	58	Corcoran [109] [95]	link	app2 ref# different from reference in article -> #95
Kaelin 2021	94	Costa [94]	link
Zidaru 2020	144	Coviello14 [124]	link
Buchanan 2020	118+13	Cramer19 [4]	link	duplicate of Seibert 2021 [110]
Seibert 2021	292	Cramer19 [43] -> [110]	link	ref# taken from app2; listed as ref 110 in reveiw
Zidaru 2020	144	Craven19 [66]	link
Seibert 2021	292	Cresswll20 [284]	link	ref# taken from app2
Zidaru 2020	144	Crosby20 [152]	link
Seibert 2021	292	Crump09 [44]	link	ref# taken from app2
Seibert 2021	292	Cufoglu15 [99]	link	ref# taken from app2
Seibert 2021	292	Cyras20 [229]	link	ref# taken from app2
Glaz 2021	58	Dai [87] [80]	link	app2 ref# different from reference in article -> #80
Choudhury 2020b	53	Dandala [102]	link
Payedimarri 2021	8	Dandekar20 [28]	link
Adb-Alrazaq 2020	82	Dandekar20 [73] -> [76]	link
Glaz 2021	58	Danielsen [103] [90]	link	app2 ref# different from reference in article -> #90
Hassan 2021	17	Danner [24]	link
Syeda 2021	130	Das20 [97]	link
Zidaru 2020	144	Davis20 [133]	link
Seibert 2021	292	Davoudi19 [5]	link	ref# taken from app2
Huang 2022	13	Dawoodbohy [23]	link
Buchanan 2020	118+13	de Fatima [80]	link
Zhao 2021	29	De Jong19 [30]	link
Zhao 2021	29	De Montjoye20 [36]	link
Buchanan 2020	118+13	Deavoudi [57]	link
Adb-Alrazaq 2020	82	DeCapprio [96]	link
Sarker 2021	147	DeCaprio20 [74]	link
Zhao 2021	29	Degeling19 [21]	link
Zhao 2021	29	Degeling20 [17]	link
Zhao 2021	29	Degeling20 [19]	link
Payedimarri 2021	8	Delen Zengul [22]	link	Delen is not the first author; changed to first author in ref 22
Syeda 2021	130	Delen20 [31]	link
Buchanan 2020	118+13	Demange [7]	link
Syeda 2021	130	Demirci20 [70]	link
Seibert 2021	292	Demmer17 [207]	link	ref# taken from app2
Choudhury 2020b	53	Denecke18 [74]	link
Zhao 2021	29	Denecke17 [27]	link
Zidaru 2020	144	Deng16 [132]	link
Rahimi 2021	90	Denny12 [78]	link
Eldaly 2022	15	Deribe [14]	link
Buchanan 2020	118+13	Dermody [70]	link
Barboi 2022	20	Deshmukh [39]	link
Talpur 2022	12	Devito08 [19]	link
Choudhury 2020b	53	Dey [103]	link
Velez 2021	30+4	Di Febbo18 [33]	link
Welch 2022	19	Di Palma17 [22]	link
Seibert 2021	292	Di Pietro10 [201]	link	ref# taken from app2
Choudhury 2020a	35	Dias [106]	link
Buchanan 2020	118+13	Ding [45]	link
Seibert 2021	292	Ding17 [236] -> [116]	link	ref# taken from app2
Seibert 2021	292	Dingli08 [239]	link	ref# taken from app2
Battineni 2022	18	Dinsdale [46]	link
Glaz 2021	58	Doan [41]	link
Zidaru 2020	144	Dodd17 [183]	link
Loveys 2022	31	D'Onofrio [33]	link
Zidaru 2020	144	Doukani20 [190]	link
Rahimi 2021	90	Doukidid90 [90]	link
Choudhury 2020a	35	Du18 [107]	link
Rahimi 2021	90	Du18 [] - missing ref	link	missing reference in review
Syeda 2021	130	Du20 [136]	link
Talpur 2022	12	Duong21 [] - missing ref	link	missing reference in review
Seibert 2021	292	Durieux18 [45]	link	ref# taken from app2
Adb-Alrazaq 2020	82	Dutta [74]	link
Chew 2022	26	Easton19 [31]	link	duplicate of Seibert 2021[118]
Seibert 2021	292	Easton19 [118]	link	ref# taken from app2
Zidaru 2020	144	Easton19 [64]	link	duplicate of Seibert 2021[118]
Seibert 2021	292	Eerikainen16 [46]	link	ref# taken from app2
Choudhury 2020b	53	Eerikainen16 [61]	link	duplicate of Seibert 2021[46]
Buchanan 2020	118+13	Effken [112]	link
Syeda 2021	130	El Asnaou30 [98]	link
Choudhury 2020b	53	El Messiry [69]	link
Adamidi 2021	101	Elaziz20 [21]	link	duoplicate of Syeda 2021[113]
Syeda 2021	130	Elaziz20 [113]	link
Sarker 2021	147	Elgendi20 [40]	link
Popesco 2022	134	El-Khatib [5]	link
Barboi 2022	20	El-Rashidy [36]	link
Kaelin 2021	94	Encarnacao [72]	link
Eldaly 2022	15	Eneanya2018 [15]	link
Eldaly 2022	15	Eneanya2019 [15] [17]	link	Labelled as ref15 in table 1 but should be ref17 for 2019 article
Buchanan 2021	27	EOHSP-URL [20]	link
Sarker 2021	147	Erazo20 [111]	link
Rahimi 2021	90	Erickson18 [] - missing ref	link	missing reference in review
Sahu 2022	10	Escobar [25]	link
Seibert 2021	292	Esfaham20 [208]	link	ref# taken from app2
Choudhury 2020b	53	Evans19 [75]	link
Seibert 2021	292	Evans14 [25]	link	ref# taken from app2
Adamidi 2021	101	Ezzat [34]	link
Welch 2022	19	Faedda16 [23]	link
Zidaru 2020	144	Fairburn15 [139]	link
Hassan 2021	17	Faisal [20]	link
Adamidi 2021	101	Fakhafkh [42]	link
Seibert 2021	292	Fan19 [132]	link	ref# taken from app2
Adamidi 2021	101	Fang [43]	link
Huang 2022	13	Faris [22]	link
Adb-Alrazaq 2020	82	Fast [68]	link
Sahu 2022	10	Fell [31]	link
Kaelin 2021	94	Fels [95]	link
Bhatt 2022	37	Feng19 [48]	link
Adb-Alrazaq 2020	82	Feng20 [49] -> [52]	link	duplicate of Adamidi 2021[59]
Adamidi 2021	101	Feng20 [59]	link
Bhatt 2022	37	Feng20 [91]	link
Kaelin 2021	94	Feng20 [99]	link
Seibert 2021	292	Feng14 [134] -> [123]	link	ref# taken from app2
Seibert 2021	292	Feng20 [47] -> [124]	link	ref# taken from app2
Bertini 2022	31	Fergus 2018	link
Kaelin 2021	94	Ferm [71]	link
Buchanan 2021	27	Fernandes18 [6] -> [13]	link
Glaz 2021	58	Fernandes18 [60]	link
Seibert 2021	292	Fernandes19 [237]	link	ref# taken from app2
Loveys 2022	31	Fields [34]	link
Glaz 2021	58	Filannino [76] [71]	link	app2 ref# different from reference in article -> #71
Welch 2022	19	Fioriello20 [24]	link
Buchanan 2020	118+13	Fiorini [72]	link
Zidaru 2020	144	Firth17 [102]	link
Zidaru 2020	144	Fiske19 [21]	link
Bhatt 2022	37	Flagg [64]	link
Zidaru 2020	144	Fleming18 [103]	link
Seibert 2021	292	Fleury10 [134]	link	ref# taken from app2
Seibert 2021	292	Fodeh18 [209]	link	ref# taken from app2
Buchanan 2020	118+13	Foley19 [60]	link
Buchanan 2021	27	Foley19 [9] -> [29]	link	duplicate of Buchanan 2020[60]
Choudhury 2020b	53	Fong17 [68]	link
Choudhury 2020b	53	Fong18 [84]	link
Syeda 2021	130	Fong20 [32]	link
Syeda 2021	130	Fong20 [33]	link
Adb-Alrazaq 2020	82	Fong-a [75] -> [78]	link
Adb-Alrazaq 2020	82	Fong-b [76] -> [79]	link
Zhao 2021	29	Fraser20 [33]	link
Buchanan 2020	118+13	Frazier [106]	link
Seibert 2021	292	Freed16 [176]	link	ref# taken from app2
Kirk 2021	60	Fridolfsson [95]	link
Buchanan 2020	118+13	Frith [130]	link
Buchanan 2021	27	Fritz19 [22] -> [28]	link
Buchanan 2020	118+13	Fritz15 [61] -> [83]	link
Sapri 2020	26	Frize00 [17]	link
Seibert 2021	292	Frize05 [289]	link	ref# taken from app2
Syeda 2021	130	Fronza20 [34]	link
Buchanan 2020	118+13	Frotz [62]	link
Eldaly 2022	15	Fu18 [16]	link
Adb-Alrazaq 2020	82	Fu20 [23] -> [26]	link
Syeda 2021	130	Fu20 [16] -> [17]	link
Adb-Alrazaq 2020	82	Gaal [90]	link
Zidaru 2020	144	Gajecki14 [91]	link
Buchanan 2020	118+13	Gallagher [88]	link
Buchanan 2020	118+13	Ganapathy [100]	link
Seibert 2021	292	Ganesh19 [135]	link	ref# taken from app2
Buchanan 2020	118+13	Gannod19 [46] -> [68]	link
Rahimi 2021	90	Gannod18 [] - missing ref	link	missing reference in review
Seibert 2021	292	Gannod18 [100] -> [129]	link	ref# taken from app2; listed as 129 in review
Zheng 2022	8	Ganz14 [37]	link
Chew 2022	26	Gao20 [22]	link
Adb-Alrazaq 2020	82	Gao20 [52] -> [55]	link	duplicate of Syeda 2021[71]
Adamidi 2021	101	Gao20 [71]	link
Bertini 2022	31	Gao 2019	link
Syeda 2021	130	Gao20 [71]	link
Syeda 2021	130	Gao20 [72]	link
Zhao 2021	29	Garattini19 [2]	link
Barboi 2022	20	Garcia-Gallo [35]	link
Zhao 2021	29	Garg20 [26]	link
Seibert 2021	292	Gargees17 [101]	link	ref# taken from app2
Zidaru 2020	144	Gault19 [188]	link
Rahimi 2021	90	Gautier96 [65]	link
Welch 2022	19	Gayet14 [25]	link
Adb-Alrazaq 2020	82	Ge [53]	link
Sarker 2021	147	Ge21 [161]	link
Talpur 2022	12	Geetha20 [21]	link
Buchanan 2021	27	Gephart [1]	link
Adamidi 2021	101	Gerevini [15]	link
Seibert 2021	292	Gerka18 [48]	link	ref# taken from app2
Seibert 2021	292	Gerke20 [287]	link	ref# taken from app2
Seibert 2021	292	Ghose15 [123]	link	ref# taken from app2
Seibert 2021	292	Ghosh19 [182]	link	ref# taken from app2
Adb-Alrazaq 2020	82	Ghoshal [40]	link
Hassan 2021	17	Giannini [6]	link
Zhao 2021	29	Gilbert19 [6]	link
Kaelin 2021	94	Gilliaux [44]	link
Zidaru 2020	144	Gindidis19 [92]	link
Buchanan 2020	118+13	Ginestra [121]	link
Huang 2022	13	miyake [18] Glangetas [30]	link	ref18 duplicated in Table 1 -changed to ref30; reference section has #31 not in table?
Buchanan 2021	27	Glasgow18 [13] -> [53]	link	duplicate of Buchanan 2020[85]
Buchanan 2020	118+13	Glasgow18 [63] -> [85]	link
Buchanan 2020	118+13	Glauser17 [44] -> [66]	link
Glaz 2021	58	Glauser20 [95] [82]	link	app2 ref# different from reference in article -> #82
Seibert 2021	292	Goehoo18 [136]	link	ref# taken from app2
Choudhury 2020a	35	Goldbaum [108]	link
Kaelin 2021	94	Goldberg16 [110]	link
Sahu 2022	10	Goldberg20 [22]	link
Syeda 2021	130	Golde20 [35]	link
Rahimi 2021	90	Goldstein04 [41]	link
Seibert 2021	292	Gomes19 [206]	link	ref# taken from app2
Seibert 2021	292	Gomez-Sebastia16 [137]	link	ref# taken from app2
Adamidi 2021	101	Gong20 [90]	link
Adb-Alrazaq 2020	82	Gong20 [97] -> [100]	link	preprint, assumed duplicate of Adamidi 2021[90]
Zidaru 2020	144	Gonsalves19 [73]	link
Seibert 2021	292	Gonzalez-Usach17 [34]	link	ref# taken from app2
Kaelin 2021	94	Goodrich [43]	link
Glaz 2021	58	Goodwin17 [59]	link
Welch 2022	19	Goodwin19 [26]	link
Zidaru 2020	144	Goodyear17 [147]	link
Adb-Alrazaq 2020	82	Gozes20 [24]	link	no article title given so assumed duplicate of Adamidi 2021]26]
Adamidi 2021	101	Gozes20 [26]	link
Zidaru 2020	144	Graham20 [207]	link
Kaelin 2021	94	Green [116]	link
Seibert 2021	292	Grgurie19 [138]	link	ref# taken from app2
Chew 2022	26	Griffin [25]	link
Rahimi 2021	90	Gu15 [51]	link
Bhatt 2022	37	Gudur [88]	link
Buchanan 2020	118+13	Guidi [116]	link
Sapri 2020	26	Guimaraes17 [21]	link
Zidaru 2020	144	Gumley20 [69]	link
Glaz 2021	58	Guntuku [96] [83]	link	app2 ref# different from reference in article -> #83
Adb-Alrazaq 2020	82	Guo20 [86] -> [89]	link
Bertini 2022	31	Guo 2020	link
Velez 2021	30+4	Guo20 [40]	link
Hassan 2021	17	Gupta20 [14]	link
Choudhury 2020b	53	Gupta13 [66]	link
Sarker 2021	147	Gupta20 [47]	link
Syeda 2021	130	Gussow20 [73]	link
Buchanan 2020	118+13	Gustafsson [28]	link
Zidaru 2020	144	Hackett18 [77]	link
Syeda 2021	130	Haghshenas20 [36]	link
Seibert 2021	292	Haigh06 [139]	link	ref# taken from app2
Kirk 2021	60	Hall [46]	link
Bertini 2022	31	Hamilton 2020	link
Choudhury 2020b	53	Hammann [87]	link
Syeda 2021	130	Han20 [90]	link
Adamidi 2021	101	Hao [48]	link
Popesco 2022	134	Harangi [45]	link
Sarker 2021	147	Haritha20 [37]	link
Glaz 2021	58	Hart [94] [81]	link	app2 ref# different from reference in article -> #81
Choudhury 2020b	53	Hasan [92]	link
Rahimi 2021	90	Haslam93 [82]	link
Sarker 2021	147	Hassan20 [65]	link
Sarker 2021	147	Hassantabar20 [58]	link
Choudhury 2020a	35	Hatton [109]	link
Kaelin 2021	94	Haumont [70]	link
Glaz 2021	58	He [47]	link
Buchanan 2020	118+13	HEE-URL [51]	link
Sahu 2022	10	Helgueraet [27]	link
Adb-Alrazaq 2020	82	Hemdan [41]	link
Buchanan 2021	27	Henly [17]	link
Zidaru 2020	144	Hensel19 [146]	link
Zidaru 2020	144	Henshall19 [130]	link
Adb-Alrazaq 2020	82	Heo20 [69] -> [72]	link	duplicate of Syeda 2021[74]
Syeda 2021	130	Heo20 [74]	link
Buchanan 2020	118+13	Hernandez [87]	link
Rahimi 2021	90	Herroijs18 [58]	link
Seibert 2021	292	Hever19 [49]	link	ref# taken from app2
Seibert 2021	292	Hiissa07 [50]	link	ref# taken from app2
Rahimi 2021	90	Hill19 [42]	link
Buchanan 2020	118+13	HIMSS-URL [52]	link
Buchanan 2020	118+13	HIMSS-URL [53]	link
Seibert 2021	292	Hirdes08 [28]	link	ref# taken from app2
Zidaru 2020	144	Hodson19 [135]	link
Adb-Alrazaq 2020	82	Hofmarcher [54]	link
Barboi 2022	20	Holmgren [34]	link
Glaz 2021	58	Hoogendoorm17 [112] [98]	link	app2 ref# different from reference in article -> #98
Rahimi 2021	90	Hoogendoorm16 [79]	link
Rahimi 2021	90	Hoving06 [35]	link
Seibert 2021	292	Howcroft17 [140]	link	ref# taken from app2
Sarker 2021	147	How-URL [102]	link
Seibert 2021	292	Hsu09 [141]	link	ref# taken from app2
Seibert 2021	292	Hsu09 [246]	link	ref# taken from app2
Seibert 2021	292	Hsu17 [210]	link	ref# taken from app2
Choudhury 2020b	53	Hu16 [64]	link
Choudhury 2020b	53	Hu18 [89]	link
Choudhury 2020b	53	Hu12 [91]	link
Seibert 2021	292	Hu20 [142] -> [144]	link	ref# taken from app2l kusted as ref #144 in review
Adb-Alrazaq 2020	82	Hu-a20 [62] -> [65]	link
Adb-Alrazaq 2020	82	Hu-b20 [77] -> [80]	link
Adb-Alrazaq 2020	82	Hu-c20 [78] -> [81]	link
Choudhury 2020b	53	Huang11 [107]	link
Sahu 2022	10	Huang20 [23]	link
Adb-Alrazaq 2020	82	Huang C20 [79] -> [82]	link
Adb-Alrazaq 2020	82	Huang L20 [91] -> [94]	link
Rahimi 2021	90	Huang17 [] - missing ref	link	missing reference in review
Sarker 2021	147	Huang20 [23]	link
Choudhury 2020a	35	Hubenthal [110]	link
Bhatt 2022	37	Huckins [74]	link
Bhatt 2022	37	Huckins [75]	link
Seibert 2021	292	Huimin08 [211]	link	ref# taken from app2
Buchanan 2020	118+13	Huisman [15]	link
Talpur 2022	12	Hung19 [29]	link
Rahimi 2021	90	Hung98 [66]	link
Seibert 2021	292	Hunter08 [96]	link	ref# taken from app2
Syeda 2021	130	Hurt20 [114]	link
Zidaru 2020	144	Husebo20 [158]	link
Kaelin 2021	94	Iacono [42]	link
Popesco 2022	134	Ichim [6]	link
Zhao 2021	29	Ienca20 [38]	link
Sarker 2021	147	Imran20 [67]	link
Bhatt 2022	37	Imteaj [80]	link
Seibert 2021	292	Inoue19 [183]	link	ref# taken from app2
Glaz 2021	58	Iqbal15 [115] [101]	link	app2 ref# different from reference in article -> #101
Popesco 2022	134	Iqbal21 [129]	link
Buchanan 2020	118+13	Ishiguro [103]	link
Kaelin 2021	94	Ismail20 [89]	link
Syeda 2021	130	Ismail20 [37]	link	ref # found in appendix2 but not listed in reference of review
Adamidi 2021	101	Iwendi [27]	link
Adamidi 2021	101	Izquierdo [86]	link
Glaz 2021	58	Jackson [79] [73]	link	app2 ref# different from reference in article -> #73
Zidaru 2020	144	Jacobson20 [161]	link
Seibert 2021	292	Jalal14 [184]	link	ref# taken from app2
Choudhury 2020a	35	James [111]	link
Buchanan 2020	118+13	Jamieson [113]	link
Rahimi 2021	90	Janssen12 [96]	link
Rahimi 2021	90	Jarvik18 [71]	link
Kaelin 2021	94	Javed19 [40]	link
Kaelin 2021	94	Javed19 [41]	link
Talpur 2022	12	Javed19 [31]	link
Sarker 2021	147	Jawad20 [108]	link
Bertini 2022	31	Jhee 2019	link
Syeda 2021	130	Ji20 [137]	link
Popesco 2022	134	Jiahao [79]	link
Bhatt 2022	37	Jiang20 [56]	link
Adamidi 2021	101	Jiang20 [88]	link	duplicate of sarker 2021[86]
Syeda 2021	130	Jiang20 [138]	link	duplicate of sarker 2021]86]
Sarker 2021	147	Jiang20 [86]	link
Buchanan 2020	118+13	Jibb [8]	link
Battineni 2022	18	Jimenez-Solem21 [33]	link
Adamidi 2021	101	Jimenez-Solem20 [81]	link
Adamidi 2021	101	Jin20 [96]	link
Adb-Alrazaq 2020	82	Jin C20 [25] -> [27]	link	preprint, assumed duplicate of Adamidi 2021[96]
Adb-Alrazaq 2020	82	Jin S20 [26] -> [28]	link
Seibert 2021	292	Jin12 [185] -> [149]	link	ref# taken from app2; listed as ref #149 in review
Seibert 2021	292	Jing17 [102]	link	ref# taken from app2
Buchanan 2020	118+13	Joerin [38]	link
Barboi 2022	20	Johnson [33]	link
Seibert 2021	292	Johnson06 [212]	link	ref# taken from app2
Buchanan 2020	118+13	Jones18 [18] -> [40]	link
Kirk 2021	60	Jones19 [94]	link
Zidaru 2020	144	Jones16 [111]	link
Loveys 2022	31	Joranson [16]	link
Loveys 2022	31	Joranson [17]	link
Seibert 2021	292	Jordan10 [238] -> [152]	link	ref# taken from app2
Rahimi 2021	90	Jordan18 [89]	link
Syeda 2021	130	Joshi20 [115]	link
Bhatt 2022	37	Ju [57]	link
Seibert 2021	292	Juang13 [143]	link	ref# taken from app2
Seibert 2021	292	Juang15 [144]	link	ref# taken from app2
Sarker 2021	147	Jumper20 [155]	link
Kaelin 2021	94	Jung19 [68]	link
Seibert 2021	292	Jung16 [177] -> [156]	link	ref# taken from app2
Seibert 2021	292	Jung19 [260] -> [155]	link	ref# taken from app2
Sapri 2020	26	Kabassi08 [26]	link
Seibert 2021	292	Kaewprag15 [51]	link	ref# taken from app2
Seibert 2021	292	Kahn18 [285]	link	ref# taken from app2
Seibert 2021	292	Kalidas16 [52]	link	ref# taken from app2
Sarker 2021	147	Kamil21 [62]	link
Buchanan 2020	118+13	Kaminski [96]	link
Rahimi 2021	90	Kanagasingam18 [86]	link
Barboi 2022	20	Kang20 [32]	link
Seibert 2021	292	Kang12 [145]	link	ref# taken from app2
Syeda 2021	130	Kang20 [116]	link
Seibert 2021	292	Kao18 [53]	link	ref# taken from app2
Adamidi 2021	101	Karthikeyan [106]	link
Rahimi 2021	90	Karystianis16 [] - missing	link	missing reference in review
Seibert 2021	292	Kasteren10 [146]	link	ref# taken from app2
Zhao 2021	29	Katapally20 [24]	link
Kaelin 2021	94	Ke13 [118]	link
Syeda 2021	130	Ke20 [75]	link
Huang 2022	13	Keenan [25]	link
Bhatt 2022	37	Kerr18 [81]	link
Rahimi 2021	90	Kerr15 [72]	link
Kaelin 2021	94	Khamassi [67]	link
Seibert 2021	292	Khan17 [186]	link	ref# taken from app2
Syeda 2021	130	Khan20 [117]	link
Bertini 2022	31	Khatibi 2019	link
Bhatt 2022	37	Kheirkhahan [82]	link
Hassan 2021	17	Khojandi [21]	link
Seibert 2021	292	Khosla13 [103]	link	ref# taken from app2
Syeda 2021	130	Khuzani20 [118]	link
Zidaru 2020	144	Kidd19 [90]	link
Buchanan 2020	118+13	Kim18 [111] -> [132]	link
Kirk 2021	60	Kim20 [53]	link
Kaelin 2021	94	Kim15 [66]	link
Kaelin 2021	94	Kim12 [96]	link
Adamidi 2021	101	Kim20 [79]	link
Velez 2021	30+4	Kim17 [55]	link
Syeda 2021	130	Kim20 [76]	link
Zhao 2021	29	Kind20 [31]	link
Seibert 2021	292	Kingetsu19 [104]	link	ref# taken from app2
Kirk 2021	60	Kingsley [96]	link
Zidaru 2020	144	Kipping16 [182]	link
Eldaly 2022	15	Kistenev [18]	link
Adamidi 2021	101	Klann20 [102]	link
Rahimi 2021	90	Klann13 [67]	link
Sapri 2020	26	klar90 [27]	link
Rahimi 2021	90	Klausner14 [] - missing ref	link	missing reference in review
Kaelin 2021	94	Klein11 [37]	link
Buchanan 2020	118+13	Klein18 [71] -> [93]	link
Zidaru 2020	144	Klein14 [143]	link
Syeda 2021	130	Klein20 [38]	link
Zhao 2021	29	Klenk20 [35]	link
Choudhury 2020b	53	Klock [47]	link
Rahimi 2021	90	Knab01 [102]	link
Zidaru 2020	144	Knoll17 [156]	link
Adamidi 2021	101	Ko20 [29]	link	dupplicate of Syeda 2021[119]
Syeda 2021	130	Ko20 [119]	link
Sarker 2021	147	Ko20 [82]	link
Seibert 2021	292	Kobayashi12 [105]	link	ref# taken from app2
Kaelin 2021	94	Koch [65]	link
Loveys 2022	31	Koh [35]	link
Kaelin 2021	94	Kokkom [64]	link
Sapri 2020	26	Kolachalama18 [30]	link
Kaelin 2021	94	Kolne [111]	link
Choudhury 2020a	35	Konig [112]	link
Rahimi 2021	90	Kop16 [80]	link
Kirk 2021	60	Korem [47]	link
Zhao 2021	29	Kostkova18 [28]	link
Kaelin 2021	94	Kozima [39]	link
Kaelin 2021	94	Kozima [63]	link
Zidaru 2020	144	Kreyenbuhi19 [168]	link
Buchanan 2020	118+13	Kriegel [24]	link
Barboi 2022	20	Krishnan18 [31]	link
Seibert 2021	292	Krishnan14 [282]	link	ref# taken from app2
Zidaru 2020	144	Kruczek19 [120]	link
Seibert 2021	292	Kruger17 [106]	link	ref# taken from app2
Welch 2022	19	Krupa16 [27]	link
Seibert 2021	292	Kubota08 [107]	link	ref# taken from app2
Bertini 2022	31	Kuhle 2018	link
Talpur 2022	12	Kuhnisch22 [25]	link
Payedimarri 2021	8	Kumar20 [21]	link
Adb-Alrazaq 2020	82	Kumar20 [80] -> [83]	link
Velez 2021	30+4	Kumar17 [52]	link
Zidaru 2020	144	Kumar19 [142]	link
Seibert 2021	292	Kumar19 [187] -> [168]	link	ref# taken from app2
Velez 2021	30+4	Kumar19 [53]	link
Sarker 2021	147	Kumar21 [122]	link
Chew 2022	26	Kun19 [47]	link
Zhao 2021	29	Kun21 [18]	link
Seibert 2021	292	Kundu08 [54]	link	ref# taken from app2
Choudhury 2020a	35	Kuo [113]	link
Zidaru 2020	144	Kuru20 [178]	link
Welch 2022	19	Kushki15 [28]	link
Seibert 2021	292	Kuspinar19 [119]	link	ref# taken from app2
Buchanan 2021	27	Kutafina [24]	link
Buchanan 2020	118+13	Kuziemsky [40]	link
Eldaly 2022	15	Kwarteng [21]	link
Buchanan 2020	118+13	Kwon19 [115] -> [136]	link
Choudhury 2020b	53	Kwon18 [65]	link
Choudhury 2020b	53	Labovitz [93]	link
Rahimi 2021	90	Ladstatter10- [] - missing	link	missing reference in review
Sarker 2021	147	Laguarta20 [66]	link
Kaelin 2021	94	Lahiri [120]	link
Chew 2022	26	Lai20 [41]	link
Sarker 2021	147	Lai20 [85]	link
Velez 2021	30+4	Lambelet17 [29]	link
Sarker 2021	147	Lamptey20 [129]	link
Zidaru 2020	144	Landhuis17 [204]	link
Loveys 2022	31	Lane [36]	link
Battineni 2022	18	Langner [41]	link
Rahimi 2021	90	Lappenschaar13 [59]	link
Choudhury 2020a	35	Lara [114]	link
Zidaru 2020	144	Larsen19 [108]	link
Rahimi 2021	90	Lau18 [81]	link
Buchanan 2020	118+13	Law [73]	link
Zidaru 2020	144	Lawn18 [68]	link
Loveys 2022	31	Lazarou [37]	link
Seibert 2021	292	Lea13 [55]	link	ref# taken from app2
Zidaru 2020	144	Lea18 [162]	link
Choudhury 2020a	35	Lee19 [115]	link
Buchanan 2020	118+13	Lee18 [123] -> [144]	link
Buchanan 2020	118+13	Lee20 [75] -> [97]	link
Zidaru 2020	144	Lee14 [79]	link
Seibert 2021	292	Lee17 [ 213] -> [172]	link	ref# taken from app2
Talpur 2022	12	Lee18 [26] - 2 spellings	link	2 spellings Lee and Leea, with ref 26 spelled Lee
Rahimi 2021	90	Lee18 [74]	link
Seibert 2021	292	Lehman18 [56] => [173]	link	ref# taken from app2
Kaelin 2021	94	Lehmann11 [106]	link
Seibert 2021	292	Lei19 [147] -> [174]	link	ref# taken from app2; ref #174 in review shows Xiaochum L which is firstname for Lei
Velez 2021	30+4	Lei19 [43]	link
Welch 2022	19	Leikauf21 [29]	link
Zidaru 2020	144	Leorin19 [63]	link
Glaz 2021	58	Leroy [58]	link
Rahimi 2021	90	Levy18 [76]	link
Adamidi 2021	101	Li20 [2]	link
Adamidi 2021	101	Li20 [16]	link
Adamidi 2021	101	Li20 [63]	link
Adamidi 2021	101	Li20 [97]	link
Buchanan 2020	118+13	Li19 [55] -> [77]	link
Chew 2022	26	Li20 [32]	link
Choudhury 2020b	53	Li18 [77]	link
Choudhury 2020b	53	Li15 [97]	link
Adb-Alrazaq 2020	82	Li L19 [27] -> [30]	link
Adb-Alrazaq 2020	82	Li M20 [81] -> [84]	link
Sarker 2021	147	Li20 [24]	link	duplicate of Adamidi 2021[2]
Sarker 2021	147	Li17 [124]	link
Seibert 2021	292	Li17 [57] -> [175]	link	ref# taken from app2
Seibert 2021	292	Li12 [82] -> [177]	link	ref# taken from app2
Seibert 2021	292	Li18 [180] -> [176]	link	ref# taken from app2
Syeda 2021	130	Li20 [63]	link
Syeda 2021	130	Li20 [120]	link	duplicate of Adamidi 2021[2]
Syeda 2021	130	Li20 [139]	link
Velez 2021	30+4	Li20 [48]	link
Zheng 2022	8	Li19 [34]	link
Choudhury 2020b	53	Lian [106]	link
Buchanan 2020	118+13	Liang [13]	link
Loveys 2022	31	Liang [18]	link
Buchanan 2021	27	Liang [27]	link
Choudhury 2020b	53	Liang [71]	link
Adamidi 2021	101	Liang [89]	link
Buchanan 2020	118+13	Liao15 [39] -> [61]	link	duplicate of Seibert 2021 [178]
Seibert 2021	292	Liao15 [83] -> [178]	link	ref# taken from app2
Loveys 2022	31	Libin [19]	link
Sapri 2020	26	Lillehang98 [16]	link
Seibert 2021	292	Lim11 [247]	link	ref# taken from app2
Buchanan 2020	118+13	Lin14 [118] -> [139]	link
Barboi 2022	20	Lin19 [30]	link
Rahimi 2021	90	Lin12 [99]	link
Rahimi 2021	90	Lin18 [83]	link
Welch 2022	19	Lin20 [30]	link
Kaelin 2021	94	Lindsay [61]	link
Kaelin 2021	94	Lindsay [62]	link
Buchanan 2021	27	Linnen19 [14] -> [39]	link	duplicate of Buchanan 2020[70]
Buchanan 2020	118+13	Linnen19 [48] -> [70]	link
Choudhury 2020a	35	Lins [116]	link
Bertini 2022	31	Lipschuetz 2020	link
Adamidi 2021	101	Liu20 [24]	link
Adamidi 2021	101	Liu20 [44]	link
Chew 2022	26	Liu21 [34]	link
Chew 2022	26	Liu21 [39]	link
Bhatt 2022	37	Liu19 [38]	link
Bhatt 2022	37	Liu20 [72]	link
Bertini 2022	31	Liu 2019	link
Zidaru 2020	144	Liu16 [136]	link
Seibert 2021	292	Liu18 [188] -> [180]	link	ref# taken from app2
Syeda 2021	130	Liu20 [39]	link
Syeda 2021	130	Liu20 [40]	link
Syeda 2021	130	Liu20 [77]	link
Velez 2021	30+4	Liu18 [37]	link
Chew 2022	26	Liyanage [44]	link
Kaelin 2021	94	Ljunglof [105]	link
Buchanan 2020	118+13	Lo19 [114] -> [135]	link
Seibert 2021	292	Lo07 [58] -> [181]	link	ref# taken from app2
Buchanan 2020	118+13	Locsin [131]	link
Buchanan 2020	118+13	Lodhi15 [125] -> [146]	link
Seibert 2021	292	Lodhi17 [84] -> [182]	link	ref# taken from app2
Sarker 2021	147	Loey20 [19]	link
Adamidi 2021	101	Lokwani [95]	link
Choudhury 2020b	53	Long [94]	link
Kirk 2021	60	Lopez18 [48]	link
Adb-Alrazaq 2020	82	Lopez-Rincon20 [50] -> [53]	link
Zheng 2022	8	Loughiin18 [32]	link
Hassan 2021	17	Lu19 [17]	link
Seibert 2021	292	Lu06 [262] -> [9]	link	ref# taken from app2
Zidaru 2020	144	Lucas14 [95]	link
Popesco 2022	134	Lucius [47]	link
Kaelin 2021	94	Ludi [102]	link
Kaelin 2021	94	Ludi [60]	link
Hassan 2021	17	Lukaszewski [29]	link
Glaz 2021	58	Luo16 [48] [42]	link	app2 ref# different from reference in article -> #42
Bhatt 2022	37	Luo20 [83]	link
Rahimi 2021	90	Luo13 [92]	link
Seibert 2021	292	Luo18 [214]	link	ref# taken from app2
Seibert 2021	292	Luo19 [59]	link	ref# taken from app2
Seibert 2021	292	Luperto18 [254]	link	ref# taken from app2
Zidaru 2020	144	Lupton14 [151]	link
Seibert 2021	292	Lustrek12 [265]	link	ref# taken from app2
Seibert 2021	292	Luu17 [215]	link	ref# taken from app2
Buchanan 2020	118+13	Luxton [21]	link
Buchanan 2020	118+13	Lynn19 [36] -> [58]	link
Buchanan 2021	27	Lynn19 [8] -> [27]	link	duplicate of Buchanan 2020 [58]
Bhatt 2022	37	Lyon [68]	link
Adamidi 2021	101	Ma [85]	link
Buchanan 2020	118+13	Maalouf [5]	link
Seibert 2021	292	Machanje19 [189]	link	ref# taken from app2
Syeda 2021	130	Mackey20 [41]	link
Rahimi 2021	90	MacRae15 [52]	link
Rahimi 2021	90	MacRae15 [68]	link
Adb-Alrazaq 2020	82	Magar [55]	link
Huang 2022	13	Maghdid [27]	link
Glaz 2021	58	Maguen [63]	link
Seibert 2021	292	Magyar19 [216]	link	ref# taken from app2
Adamidi 2021	101	Mahmud [25]	link
Syeda 2021	130	Mahoud20 [64]	link
Rahimi 2021	90	Maizels08 [101]	link
Bertini 2022	31	Malacova 2020	link
Bertini 2022	31	Malath-Pokomy 2015	link
Buchanan 2020	118+13	Mandal [50]	link
Seibert 2021	292	Manmun14 [60]	link	ref# taken from app2
Seibert 2021	292	Manna19 [85]	link	ref# taken from app2
Buchanan 2021	27	Mano19 [23]	link
Seibert 2021	292	Mano18 [120]	link	ref# taken from app2
Sarker 2021	147	Mantas20 [26]	link
Seibert 2021	292	Marafino15 [86]	link	ref# taken from app2
Choudhury 2020b	53	Marella [82]	link
Adb-Alrazaq 2020	82	Marini20 [82] -> [85]	link	preprint version - duplicate of Payedimarri 2021[85]
Payedimarri 2021	8	Marini20 [25]	link
Popesco 2022	134	Maron [130]	link
Seibert 2021	292	Marschollek08 [6]	link	ref# taken from app2
Zidaru 2020	144	Martel19 [155]	link
Kaelin 2021	94	Marti [59]	link
Kaelin 2021	94	Marti [80]	link
Kaelin 2021	94	Marti [91]	link
Sahu 2022	10	Martinez [26]	link
Seibert 2021	292	Masafumi10 [217]	link	ref# taken from app2
Sapri 2020	26	Mastesr19 [36]	link
Seibert 2021	292	Matsuyama09 [22]	link	ref# taken from app2
Zidaru 2020	144	Matthews16 [70]	link
Talpur 2022	12	Mayank17 [] - missing ref	link	missing reference in review
Barboi 2022	20	Mayaud [41]	link
Eldaly 2022	15	Mayfield [19]	link
Zhao 2021	29	Mbunge20 [25]	link
Zidaru 2020	144	McCauley19 [96]	link
Zidaru 2020	144	McClelland18 [72]	link
Zidaru 2020	144	McCosker20 [126]	link
Chew 2022	26	McCradden20 [36]	link
Chew 2022	26	McCradden20 [37]	link
Seibert 2021	292	McCradden20 [291] -> [66]	link	ref# taken from app2; duplicate of Chew 2022[36]
Rahimi 2021	90	McFadden16 [36]	link
Welch 2022	19	McGinnis19 [32]	link
Welch 2022	19	McGinnis21 [31]	link
Buchanan 2020	118+13	McGrow [47]	link
Choudhury 2020b	53	McKnight [81]	link
Syeda 2021	130	McRae20 [140]	link
Battineni 2022	18	Mdabbah [35]	link
Sarker 2021	147	Medrek21 [101]	link
Buchanan 2020	118+13	Meetoo [97]	link
Zidaru 2020	144	Mehmet20 [144]	link
Kaelin 2021	94	Mei15 [122]	link
Adamidi 2021	101	Mei20 [65]	link	duplicate of Syeda 2021[121]
Syeda 2021	130	Mei20 [121]	link
Sarker 2021	147	Mei20 [28]	link	duplicate of Syeda 2021[121]
Barboi 2022	20	Meiring [7]	link
Syeda 2021	130	Melin20 [42]	link
Syeda 2021	130	Melin20 [43]	link
Choudhury 2020b	53	Menard [62]	link
Kirk 2021	60	Mendes-Soares [14]	link
Kirk 2021	60	Mendes-Soares [49]	link
Adb-Alrazaq 2020	82	Meng [48]	link
Bhatt 2022	37	Menictas [79]	link
Buchanan 2020	118+13	Menon [129]	link
Glaz 2021	58	Menzuk [104] [91]	link	app2 ref# different from reference in article -> #91
Zidaru 2020	144	Merchant19 [110]	link
Seibert 2021	292	Merico13 [248]	link	ref# taken from app2
Loveys 2022	31	Merilahti [38]	link
Seibert 2021	292	Mervin18 [33]	link	ref# taken from app2
Kaelin 2021	94	Metatla [88]	link
Glaz 2021	58	Metzger17 [57]	link
Buchanan 2020	118+13	Metzler16 [35]	link
Barboi 2022	20	Meyer18 [29]	link
Zidaru 2020	144	Meyer18 [65]	link
Velez 2021	30+4	Miao18 [35]	link
Syeda 2021	130	Mick20 [78]	link
Loveys 2022	31	Mihailidis08 [39]	link
Seibert 2021	292	Mihailidis07 [218]	link	ref# taken from app2
Zidaru 2020	144	Mikal16 [85]	link
Kaelin 2021	94	Miller02 [114]	link
Buchanan 2020	118+13	Miller19 [20] -> [42]	link
Chew 2022	26	Milne-Ives [23]	link
Welch 2022	19	Min11 [33]	link
Adamidi 2021	101	Minaee [20]	link
Kaelin 2021	94	Mineo [117]	link
Syeda 2021	130	Mirabelli20 [79]	link
Zheng 2022	8	Misra-Hebert20 [35]	link
Seibert 2021	292	Mitabe17 [219]	link	ref# taken from app2
Seibert 2021	292	Mitabe18 [ 220]	link	ref# taken from app2
Huang 2022	13	miyake [18]	link
Kaelin 2021	94	Miyamoto [101]	link
Seibert 2021	292	Miyawaki05 [61]	link	ref# taken from app2
Zidaru 2020	144	Mizen19 [157]	link
Adb-Alrazaq 2020	82	Mizumoto [83]	link
Glaz 2021	58	Moessner [110] [96]	link	app2 ref# different from reference in article -> #96
Syeda 2021	130	Moftakhar20 [44]	link
Syeda 2021	130	Mollalo20 [45]	link
Rahimi 2021	90	Monahan18 [49]	link
Kirk 2021	60	Montanez [54]	link
Kirk 2021	60	Montanez [55]	link
Buchanan 2020	118+13	Monteiro [85]	link
Choudhury 2020a	35	Morabiro [117]	link
Rahimi 2021	90	Morales18 [69]	link
Eldaly 2022	15	Moreira15 [11]	link
Bertini 2022	31	Moreira 2016a	link
Bertini 2022	31	Moreira 2016b	link
Bhatt 2022	37	Moren-Munoz [73]	link
Rahimi 2021	90	Moreno17 [60]	link
Seibert 2021	292	Mori13 [190]	link	ref# taken from app2
Seibert 2021	292	Morita15 [221]	link	ref# taken from app2
Seibert 2021	292	Morita18 [108]	link	ref# taken from app2
Buchanan 2020	118+13	Morley [93]	link
Hassan 2021	17	Morrill [15]	link
Talpur 2022	12	Moutselos19 [27]	link
Loveys 2022	31	Moyle13 [20]	link
Loveys 2022	31	Moyle17 [21]	link
Loveys 2022	31	Moyle18 [22]	link
Buchanan 2020	118+13	Moyle18 [30] -> [40]	link
Buchanan 2020	118+13	Moyle19 [33] -> [52]	link
Buchanan 2020	118+13	Moyle18 [82] -> [55]	link
Seibert 2021	292	Muckell17 [109]	link	ref# taken from app2
Adamidi 2021	101	Muhammad [9]	link
Bertini 2022	31	Munchel 2020	link
Welch 2022	19	Munoz-Organero19 [34]	link
Choudhury 2020b	53	Murff [78]	link
Syeda 2021	130	Murphy20 [122]	link
Zidaru 2020	144	Murphy20 [60]	link
Buchanan 2021	27	Murray [2]	link
Rahimi 2021	90	Murtaugh15 [] - missing ref	link	missing reference in review
Sarker 2021	147	Mushtaq20 [84]	link
Sarker 2021	147	Muthugala20 [142]	link
Chew 2022	26	Nadarzynski [26]	link
Bertini 2022	31	Nair 2018	link
Buchanan 2020	118+13	Nairn [83]	link
Battineni 2022	18	Naito [45]	link
Adamidi 2021	101	Nan [57]	link
Barboi 2022	20	Nanyakkara [28]	link
Adb-Alrazaq 2020	82	Narin [42]	link
Zidaru 2020	144	Nasir17 [129]	link
Choudhury 2020a	35	Naushad [118]	link
Buchanan 2020	118+13	Nauta [127]	link
Adamidi 2021	101	Navlakha [103]	link
Seibert 2021	292	Naya11 [62]	link	ref# taken from app2
Hassan 2021	17	Nemati18 [22]	link
Adamidi 2021	101	Nemati20 [110]	link
Kaelin 2021	94	Neto [93]	link
Kaelin 2021	94	Newhard [100]	link
Kaelin 2021	94	Newhard [51]	link
Buchanan 2020	118+13	Newland [86]	link
Zidaru 2020	144	Ng18 [59]	link
Syeda 2021	130	Nguyen20 ]80]	link
Buchanan 2020	118+13	Nguyen-Truong18 [110]	link	duplicate of Seibert 2021[205]
Seibert 2021	292	Nguyen-Truong18 [122] ->[205]	link	ref# taken from app2
Buchanan 2021	27	NHS-URL [10]	link
Buchanan 2020	118+13	NHSX-URL [54]	link
Zidaru 2020	144	Nicholas15 [109]	link
Popesco 2022	134	Nida [113]	link
Seibert 2021	292	Nie19 [256]	link	ref# taken from app2
Barboi 2022	20	Nielsen [24]	link
Buchanan 2020	118+13	Nieto [10]	link
Seibert 2021	292	Nii07 [63]	link	ref# taken from app2
Seibert 2021	292	Nii08 [64]	link	ref# taken from app2
Seibert 2021	292	Nii09 [258]	link	ref# taken from app2
Seibert 2021	292	Nii10 [66]	link	ref# taken from app2
Seibert 2021	292	Nii13 [65]	link	ref# taken from app2
Seibert 2021	292	Nii14 [ 193]	link	ref# taken from app2
Seibert 2021	292	Nii14 [192]	link	ref# taken from app2
Seibert 2021	292	Nii15 [194]	link	ref# taken from app2
Seibert 2021	292	Nii16 [195]	link	ref# taken from app2
Seibert 2021	292	Niiuchi18 [148]	link	ref# taken from app2
Barboi 2022	20	Nimgaonkar [25]	link
Seibert 2021	292	Nishio20 [67]	link	ref# taken from app2
Eldaly 2022	15	Notash [22]	link
Seibert 2021	292	Nouira12 [68]	link	ref# taken from app2
Seibert 2021	292	Nuii17 [191]	link	ref# taken from app2
Zheng 2022	8	Nunes16 [31]	link
Zheng 2022	8	Nunes17 [29]	link
Zidaru 2020	144	Nurmi20 [134]	link
Seibert 2021	292	Nuutinen17 [149]	link	ref# taken from app2
Buchanan 2020	118+13	Nwosu [81]	link
Loveys 2022	31	Obayashi [40]	link
Syeda 2021	130	Obeid20 [65]	link
Seibert 2021	292	O'Brien20 [278]	link	ref# taken from app2
Kirk 2021	60	O'Driscoll [89]	link
Syeda 2021	130	Oh20 [123]	link
Seibert 2021	292	Ohura19 [178]	link	ref# taken from app2
Seibert 2021	292	Okano13 [150]	link	ref# taken from app2
Chew 2022	26	Okolo [42]	link
Buchanan 2020	118+13	Olling [49]	link
Sarker 2021	147	Omoniyi21 [59]	link
Choudhury 2020b	53	Onay [100]	link
Adb-Alrazaq 2020	82	Ong20 [65] -> [68]	link	duplicate of Syeda 2021[81]
Choudhury 2020b	53	Ong12 [72]	link
Syeda 2021	130	Ong20 [81]	link
Buchanan 2020	118+13	Ongenae14 [119] -> [140]	link
Seibert 2021	292	Ongenae12 [196] -> [224]	link	ref# taken from app2
Kirk 2021	60	only 31 studies identified	link	only 31 of 60 studies listed in tables that could be extracted - skip remaining studies
Sarker 2021	147	only 70 studies in tables 1-7	link	only 70 studies in tables 1-7
Popesco 2022	134	only table 4 included	link	review only included most important studies in table 4 - 31 out of 134 studies
Sarker 2021	147	Orozco-del [73]	link
Choudhury 2020a	35	Ortiz [119]	link
Zidaru 2020	144	Ospina-Pinillos19 [153]	link
Zidaru 2020	144	Ospina-Pinillos20 [154]	link
Seibert 2021	292	Ostojic20 [87]	link	ref# taken from app2
Kaelin 2021	94	Otoom [127]	link
Adamidi 2021	101	Ouchicha29 [40]	link	duplicate of Sarker 2021[53]
Sarker 2021	147	Ouchicha20 [53]	link
Welch 2022	19	Ouyang20 [35]	link
Adamidi 2021	101	Ozturk20 [35]	link	duplicate of Syeda 2021[102]
Adb-Alrazaq 2020	82	Ozturk20 [43] -> [46]	link	duplicate of Syeda 2021[102]
Syeda 2021	130	Ozturk20 [102]	link
Zidaru 2020	144	Paay18 [191]	link
Adamidi 2021	101	Padma20 [23]	link	duplicate of Sarker 2021[42]
Sarker 2021	147	Padma20 [42]	link
Zidaru 2020	144	Padrez16 [99]	link
Seibert 2021	292	Pahi15 [151]	link	ref# taken from app2
Rahimi 2021	90	Pakhomov08 [43]	link
Chew 2022	26	Palmnica [27]	link
Bertini 2022	31	Pan 2017	link
Adb-Alrazaq 2020	82	Pandey [102]	link
Syeda 2021	130	Panwar20 [124]	link
Buchanan 2020	118+13	Papadopoulos [43]	link
Buchanan 2020	118+13	Papadopoulos [67]	link
Seibert 2021	292	Papageorgiou17 [7]	link	ref# taken from app2
Sapri 2020	26	Paranjape19 [39]	link
Buchanan 2020	118+13	Park20 [120] -> [141]	link	duplicate of Seibert 2021[228]
Choudhury 2020a	35	Park13 [120]	link
Seibert 2021	292	Park11 [244]	link	ref# taken from app2
Sapri 2020	26	Park19 [31]	link
Zhao 2021	29	Park20 [32]	link
Seibert 2021	292	Park20 [69] -> [228]	link	ref# taken from app2
Seibert 2021	292	Park20 [88] -> [229]	link	ref# taken from app2
Zhao 2021	29	Parker20 [3]	link
Glaz 2021	58	Parthipan [106]	link	app2 ref# different from reference in article -> #92
Payedimarri 2021	8	Pasayat [24]	link
Seibert 2021	292	Pascual08 [270]	link	ref# taken from app2
Adb-Alrazaq 2020	82	Patankar [56]	link
Glaz 2021	58	Patel15 [114] [100]	link	app2 ref# different from reference in article -> #100
Glaz 2021	58	Patel15 [116] [102]	link	app2 ref# different from reference in article -> #102
Rahimi 2021	90	Patel15 [84]	link	duplicate of Glaz 2021[100]
Zidaru 2020	144	Patel20 [189]	link
Syeda 2021	130	Pathan20 [82]	link
Talpur 2022	12	Patil19 [17]	link
Seibert 2021	292	Patrick11 [89]	link	ref# taken from app2
Seibert 2021	292	Patterson19 [70]	link	ref# taken from app2
Seibert 2021	292	Paul14 [170]	link	ref# taken from app2
Buchanan 2020	118+13	Paulson [102]	link
Kirk 2021	60	Pavey [87]	link
Bertini 2022	31	Paydar 2017	link
Bhatt 2022	37	Payrovnazin [102] [101]	link	Appendix says ref 102 but reference section has only 101 refs so changed to ref 101
Choudhury 2020a	35	Pedois [121]	link
Buchanan 2020	118+13	Peirce20 [107] -> [128]	link
Seibert 2021	292	Peirce19 [292]	link	ref# taken from app2
Battineni 2022	18	Peng21 [39]	link
Adamidi 2021	101	Peng20 [62]	link
Syeda 2021	130	Peng20 [66]	link
Zidaru 2020	144	Pennous19 [117]	link
Rahimi 2021	90	Penny12 [104]	link
Buchanan 2020	118+13	Pepito19 [26] -> [48]	link
Buchanan 2021	27	Pepito19 [5] -> [10]	link	duplicate of Buchanan 2020[48]
Popesco 2022	134	Perez [131]	link
Glaz 2021	58	Perlis [55]	link
Buchanan 2020	118+13	Perry [108]	link
Rahimi 2021	90	Perveen19 [61]	link
Rahimi 2021	90	Pesko18 [44]	link
Seibert 2021	292	Pessemier13 [197]	link	ref# taken from app2
Glaz 2021	58	Pestian [62]	link
Zhao 2021	29	Peter20 [42]	link
Zheng 2022	8	Pettus19 [33]	link
Buchanan 2020	118+13	Pfadenhauer [29]	link
Welch 2022	19	Pfeiffer19 [36]	link
Seibert 2021	292	Phan19 [198]	link	ref# taken from app2
Zidaru 2020	144	Pickersgill19 [40]	link
Zidaru 2020	144	Pickersgill19 [41]	link
Kaelin 2021	94	Pioggia [69]	link
Adb-Alrazaq 2020	82	Pirouz20 [84] -> [87]	link	duplicate of Syeda 2021[46]
Syeda 2021	130	Pirouz20 [46]	link
Barboi 2022	20	Pirracchio [1]	link
Kaelin 2021	94	Pliasa [57]	link
Buchanan 2020	118+13	Poncette [91]	link
Kaelin 2021	94	Porayska-Pomsta [109]	link
Seibert 2021	292	Portacolone20 [290]	link	ref# taken from app2
Glaz 2021	58	Posada [74] [69]	link	app2 ref# different from reference in article -> #69
Buchanan 2020	118+13	Poulsen [74]	link
Syeda 2021	130	Pourghasemi20 [47]	link
Adamidi 2021	101	Pourhomayoun20 [70]	link
Adb-Alrazaq 2020	82	Pourhomayoun20 [98] -> [101]	link	preprint; duplicate of Adamidi 2021[70]
Zidaru 2020	144	Powell19 [78]	link
Chew 2022	26	Prakash [24]	link
Zidaru 2020	144	Pratt20 [80]	link
Rahimi 2021	90	Press15 [45]	link
Zidaru 2020	144	Proudfoot10 [84]	link
Loveys 2022	31	Pu20 [23]	link
Syeda 2021	130	Pu20 [125]	link
Kaelin 2021	94	Pulido [56]	link
Sahu 2022	10	Puopolo [24]	link
Barboi 2022	20	Purushotham [27]	link
Adb-Alrazaq 2020	82	Qi20 [101] -> [104]	link	duplicate of Adamidi 2021[67]
Adamidi 2021	101	Qi20 [67]	link
Adb-Alrazaq 2020	82	Qiang20 [87] -> [90]	link	duplicate of Syeda 2021[83]
Syeda 2021	130	Qiang20 [83]	link
Adb-Alrazaq 2020	82	Qiao [70]	link
Payedimarri 2021	8	Qiu20 [26]	link
Syeda 2021	130	Qiu20 [48]	link	preprint; duplicate of Payedimarri 2021[26]
Adamidi 2021	101	Qjidaa20 [19]	link	duplicate of Sarker 2021[33]
Sarker 2021	147	Qjidaa20 [33]	link
Syeda 2021	130	Raamkumar20 [18]	link
Bhatt 2022	37	Ragav [77]	link
Adamidi 2021	101	Rahimzadeh20 [33]	link	duplicate of Syeda 2021[126]
Syeda 2021	130	Rahimzadeh20 [126]	link
Adb-Alrazaq 2020	82	Rahman [66]	link
Syeda 2021	130	Rajaraman20 [127]	link
Syeda 2021	130	Ramalingam20 [67]	link
Seibert 2021	292	Ramanujam19 [199]	link	ref# taken from app2
Kirk 2021	60	Ramyaa [26]	link
Adb-Alrazaq 2020	82	Randhawa20 [88]	link	preprint; duplicate os Syeda 2021[84]
Syeda 2021	130	Randhawa20 [84]	link
Buchanan 2020	118+13	Rantanen [77]	link
Loveys 2022	31	Rantz [24]	link
Loveys 2022	31	Rantz [25]	link
Syeda 2021	130	Rao20 [49]	link
Bhatt 2022	37	Rauber [69]	link
Adamidi 2021	101	Razavian [115]	link
Zidaru 2020	144	Realpe20 [138]	link
Welch 2022	19	Redd20 [37]	link
Choudhury 2020b	53	Reddy [95]	link
Velez 2021	30+4	Rehmat18 [30]	link
Kaelin 2021	94	Reid [113]	link
Kaelin 2021	94	Reid [119]	link
Battineni 2022	18	Reinbolt [44]	link
Adamidi 2021	101	Ren [11]	link
Rahimi 2021	90	Rennie09 [55]	link
Syeda 2021	130	Ribeiso20 [50]	link
Sarker 2021	147	Richardson20 [158]	link
Seibert 2021	292	Richter13 [152]	link	ref# taken from app2
Rahimi 2021	90	Ridderkihoff97 [] - missing	link	missing reference in review
Battineni 2022	18	Rim [34]	link
Kaelin 2021	94	Rios-Rincon [38]	link
Buchanan 2021	27	Risling18 [12] -> [49]	link	duplicate of Buchanan 2020[88]
Buchanan 2021	27	Rislin19 [3] -> [8]	link	duplicate of Buchanan 2020[88]
Buchanan 2021	27	Risling17 [4] -> [9]	link
Buchanan 2020	118+13	Risling18 [66] -> [88]	link
Buchanan 2020	118+13	Risling19 [69] -> [91]	link
Bertini 2022	31	Rittenhouse 2019	link
Seibert 2021	292	Robben15 [268]	link	ref# taken from app2
Buchanan 2020	118+13	Robert [1]	link
Zidaru 2020	144	Robillard19 [105]	link
Buchanan 2020	118+13	Robinson16 [14] -> [36]	link
Loveys 2022	31	Robinson13 [26]	link
Loveys 2022	31	Robinson13 [41]	link
Loveys 2022	31	Robinson15 [42]	link
Kirk 2021	60	Rodriguez-Pardo [56]	link
Bertini 2022	31	Romeo 2019	link
Velez 2021	30+4	Rosales18 [31]	link
Choudhury 2020b	53	Rosenbaum [80]	link
Seibert 2021	292	Rouleau17 [283]	link	ref# taken from app2
Glaz 2021	58	Roy18 [40]	link
Adamidi 2021	101	Roy20 [72]	link	duplciate of Syeda 2021[128]
Syeda 2021	130	Roy20 [128]	link
Glaz 2021	58	Roysden [56]	link
Kaelin 2021	94	rRivas-Perez [125]	link
Kaelin 2021	94	Rudovic [58]	link
Adamidi 2021	101	Ryan20 [118]	link
Barboi 2022	20	Ryan20 [40]	link	duplicate from Adamidi 2021[118]
Syeda 2021	130	Saba20 [51]	link
Adb-Alrazaq 2020	82	Saçar demirci [71]	link
Seibert 2021	292	Sadahiro07 [267]	link	ref# taken from app2
Bertini 2022	31	Sadi-Ahmed 2017	link
Zidaru 2020	144	Sadilek14 [125]	link
Seibert 2021	292	Sadreazami19 [153]	link	ref# taken from app2
Seibert 2021	292	Sadreazami19 [154]	link	ref# taken from app2
Seibert 2021	292	Sadreazami19 [155]	link	ref# taken from app2
Rahimi 2021	90	Safarova16 [46]	link
Syeda 2021	130	Saiz20 [129]	link
Seibert 2021	292	Sakakibara17 [156]	link	ref# taken from app2
Adamidi 2021	101	Salman [22]	link
Adamidi 2021	101	Salvatore [69]	link
Buchanan 2021	27	Salzmann-Erikson17 [16] -> [43]	link	duplicate of Buchanan 2020[81]
Buchanan 2020	118+13	Salzmann-Erikson17 [59] -> [81]	link
Velez 2021	30+4	Samper-Escudero20 [50]	link
Seibert 2021	292	Samra16 [232]	link	ref# taken from app2
Velez 2021	30+4	Sangha16 [22]	link
Popesco 2022	134	Sanjar [58]	link
Kaelin 2021	94	Santaiwongchai [82]	link
Sapri 2020	26	Santos19 [38]	link
Hassan 2021	17	Saqib [23]	link
Adb-Alrazaq 2020	82	Sarkar B [67]	link
Adb-Alrazaq 2020	82	Sarkar J [100]	link
Zidaru 2020	144	Satinsky18 [83]	link
Rahimi 2021	90	Sayadi17 [62]	link
Sarker 2021	147	Sayed20 [141]	link
Seibert 2021	292	Scalzo13 [71]	link	ref# taken from app2
Seibert 2021	292	Scalzo13 [90]	link	ref# taken from app2
Chew 2022	26	Scheetz [35]	link
Hassan 2021	17	Scherpf [18]	link
Glaz 2021	58	Scheurwegs [73] [68]	link	app2 ref# different from reference in article -> #68
Choudhury 2020b	53	Schiff [96]	link
Choudhury 2020a	35	Schmidt-Erfurth [122]	link
Kaelin 2021	94	Schroeder [83]	link
Battineni 2022	18	Schulz [48]	link
Adamidi 2021	101	Schwab [109]	link
Zhao 2021	29	Schwalbe20 [23]	link
Sarker 2021	147	Scudellari21 [103]	link
Syeda 2021	130	Sear20 [14]	link
Velez 2021	30+4	Seeland17 [27]	link
Choudhury 2020b	53	Segal [63]	link
Rahimi 2021	90	Selskyy18 [47]	link
Buchanan 2020	118+13	Sensmeier [56]	link
Adb-Alrazaq 2020	82	Sethy [44]	link
Velez 2021	30+4	Shamroukh17 [28]	link
Kaelin 2021	94	Shamsuddin [97]	link
Adb-Alrazaq 2020	82	Shan [92]	link
Sarker 2021	147	Shankar20 [44]	link
Payedimarri 2021	8	Shao [23]	link
Sarker 2021	147	Sharma20 [50]	link
Seibert 2021	292	Sharma20 [91] -> 248	link	ref# taken from app2
Glaz 2021	58	To [97] Sharma20 [84]	link	no author To in article - Inferred it to be Sharma [84] and corrected
Buchanan 2020	118+13	Sharts-Hopko14 [105] -> [126]	link
Buchanan 2021	27	Sharts-Hopko14 [15] -> [42]	link	duplicate of Buchanan 2020 [126]
Adamidi 2021	101	Shashikumar20 [104]	link
Syeda 2021	130	Shashikumar20 [141]	link	preprint; duplicate of Adamidi 2021[104]
Seibert 2021	292	Shen13 [121]	link	ref# taken from app2
Syeda 2021	130	Shen20 [142]	link
Syeda 2021	130	Shen20 [52]	link
Huang 2022	13	Sherma [21]	link
Buchanan 2020	118+13	Sherry [99]	link
Adb-Alrazaq 2020	82	Shi [18]	link
Kirk 2021	60	Shiao [15]	link
Seibert 2021	292	Shieh13 [249]	link	ref# taken from app2
Bertini 2022	31	Shigemi 2019	link
Seibert 2021	292	Shillan19 [279]	link	ref# taken from app2
Glaz 2021	58	Shiner [64]	link
Buchanan 2021	27	Shorey18 [21] -> [7]	link	duplicate of Buchanan 2020[86]
Buchanan 2020	118+13	Shorey19 [64] -> [86]	link
Seibert 2021	292	Si07 [222]	link	ref# taken from app2
Seibert 2021	292	Si07 [223]	link	ref# taken from app2
Buchanan 2020	118+13	Sicurella [19]	link
Buchanan 2020	118+13	Sikka [117]	link
Barboi 2022	20	Silva06 [37]	link
Kaelin 2021	94	Silva20 [90]	link
Kaelin 2021	94	Silvera-Tawil [47]	link
Choudhury 2020b	53	Simon [85]	link
Syeda 2021	130	Simsek20 [53]	link
Kaelin 2021	94	Simut[98]	link
Zidaru 2020	144	Sin19 [140]	link
Zidaru 2020	144	Sin20 [141]	link
Zidaru 2020	144	Sin20 [205]	link
Seibert 2021	292	Singh17 [92]	link	ref# taken from app2
Syeda 2021	130	Singh20 [130]	link
Syeda 2021	130	Singh20 [99]	link
Seibert 2021	292	Sinn17 [204]	link	ref# taken from app2
Buchanan 2021	27	Sitterding19 [26] -> [41]	link	duplicate of sapci 2020[23]
Sapri 2020	26	Sitterding19 [23]	link
Velez 2021	30+4	Siu18 [32]	link
Buchanan 2020	118+13	Skiba17 [101] -> [122]	link
Buchanan 2021	27	Skiba17 [19] -> [50]	link
Guo 2021	794	skip - too many studies	link	skip - too many original studies to check
Khan 2020	113	skip - unable to ID studies	link	unable to identify the studies usted in the review - skip
Morch 2021	178	skip -study titles missing	link	skip this review as supplementary file 3 does not include title of study
Rahimi 2021	90	Smith00 [] - missing ref	link	missing reference in review
Kaelin 2021	94	So [36]	link
Adamidi 2021	101	Soares20 [58]	link
Kaelin 2021	94	Soares17 [85]	link
Glaz 2021	58	Sohn [117] [103]	link	app2 ref# different from reference in article -> #103
Adamidi 2021	101	Soltan [3]	link
Bhatt 2022	37	Son [65]	link
Choudhury 2020b	53	Song19 [86]	link
Syeda 2021	130	Song20 [100]	link
Syeda 2021	130	Song20 [85]	link
Seibert 2021	292	Soni19 [157]	link	ref# taken from app2
Hassan 2021	17	Sood [25]	link
Sarker 2021	147	Sotoudeh20 [32]	link
Kirk 2021	60	Sowah [50]	link
Buchanan 2020	118+13	Sparks [126]	link
Bhatt 2022	37	Spathis [78]	link
Zidaru 2020	144	Spencer16 [163]	link
Buchanan 2021	27	SSHSC-URL [11]	link	duplicate of Buahcnan 2020[3]
Buchanan 2020	118+13	SSHSC-URL [3]	link
Sarker 2021	147	Staff21 [139]	link
Chew 2022	26	Stai [45]	link
Sahu 2022	10	Stanculescu [28]	link
Kaelin 2021	94	Stanton [55]	link
Seibert 2021	292	Steins13 [72]	link	ref# taken from app2
Seibert 2021	292	Stiglie05 [179]	link	ref# taken from app2
Zidaru 2020	144	Strudwick20 [159]	link
Zidaru 2020	144	Sturt18 [150]	link
Seibert 2021	292	Su14 [124]	link	ref# taken from app2
Velez 2021	30+4	Sui17 [24]	link
Syeda 2021	130	Sujath20 [54]	link
Buchanan 2020	118+13	Sullivan [122]	link
Adamidi 2021	101	Sun20 [98]	link
Adamidi 2021	101	Sun20 [114]	link
Chew 2022	26	Sun19 [40]	link
Bertini 2022	31	Sun 2019	link
Loveys 2022	31	Sung [43]	link
Seibert 2021	292	Suryadevara12 [159]	link	ref# taken from app2
Seibert 2021	292	Suryadevara14 [158]	link	ref# taken from app2
Seibert 2021	292	Suzuki11 [160]	link	ref# taken from app2
Seibert 2021	292	Swangnetr13 [110]	link	ref# taken from app2
Zhao 2021	29	Sweeney20 [22]	link
Zidaru 2020	144	Tabbaa19 [137]	link
Velez 2021	30+4	Tageldeen16 [26]	link
Choudhury 2020b	53	Taggart [73]	link
Velez 2021	30+4	Taha19 [45]	link
Bhatt 2022	37	Tailor [61]	link
Seibert 2021	292	Takadama10 [224]	link	ref# taken from app2
Glaz 2021	58	Takano [111] [97]	link	app2 shown as #111, article cited as #63 on p13 but listed ref as #97 -> #97
Seibert 2021	292	Tamamizu16 [250]	link	ref# taken from app2
Chew 2022	26	Tam-Seto [38]	link
Popesco 2022	134	Tan [128]	link
Glaz 2021	58	Tanana [43]	link
Rahimi 2021	90	Tandon06 [75]	link
Popesco 2022	134	Tang20 [118]	link
Bhatt 2022	37	Tang20 [59]	link
Bhatt 2022	37	Tang20 [90]	link
Choudhury 2020b	53	Tang19 [90]	link
Adb-Alrazaq 2020	82	Tang B20 [57] -> [60]	link	preprint; duplicate of Seibert 2021[43]
Adb-Alrazaq 2020	82	Tang Z20 [93] => [96]	link
Sapri 2020	26	Tang18 [35]	link
Seibert 2021	292	Tang19 [14] -> [43]	link	ref# taken from app2
Syeda 2021	130	Tang20 [86]	link
Syeda 2021	130	Tang20 [87]	link	no such entry -error? Omit
Buchanan 2020	118+13	Tanioka19 [11] -> [33]	link
Buchanan 2020	118+13	Tanioka19 [22] -> [44]	link
Buchanan 2020	118+13	Tanioka19 [27] -> [49]	link
Buchanan 2021	27	Tanioka19 [7] -> [26]	link	duplicate of Buchanan 2020[49]
Seibert 2021	292	Tapia09 [240]	link	ref# taken from app2
Seibert 2021	292	Tapia10 [26]	link	ref# taken from app2
Rahimi 2021	90	Tariq17 [108]	link
Seibert 2021	292	Tawfik20 [8]	link	ref# taken from app2
Rahimi 2021	90	Taylo02 [97]	link
Zidaru 2020	144	Tazawa20 [98]	link
Sarker 2021	147	Techmetics-URL [127]	link
Seibert 2021	292	Tejaswim18 [73]	link	ref# taken from app2
Zidaru 2020	144	Terp16 [54]	link
Adamidi 2021	101	Ter-Sarkisov [93]	link
Zidaru 2020	144	Thabrew17 [180]	link
Zidaru 2020	144	Thabrew18 [179]	link
Rahimi 2021	90	Thabtah18 [95]	link
Kirk 2021	60	Thaiss [97]	link
Sahu 2022	10	Thakur19 [29]	link
Sahu 2022	10	Thakur18 [30]	link
Rahimi 2021	90	Thakur18 [91]	link
Loveys 2022	31	Thodberg [27]	link
Seibert 2021	292	Thomas13 [251] -> [266]	link	ref# taken from app2
Zhao 2021	29	Thomas20 [20]	link
Zidaru 2020	144	Thompson20 [93]	link
Zidaru 2020	144	Thorstad19 [122]	link
Choudhury 2020a	35	Thung [123]	link
Battineni 2022	18	Tian21 [37]	link
Seibert 2021	292	Tian18 [200] -> [267]	link	ref# taken from app2
Rahimi 2021	90	Ting10 [] - missing ref	link	missing reference in review
Rahimi 2021	90	Ting11 [] - missing ref	link	missing reference in review
Choudhury 2020b	53	Tinoco [99]	link
Adb-Alrazaq 2020	82	Tiwari20 [85] -> [88]	link	same article title but different month Apr22:1-6
Sarker 2021	147	Tiwari20 [39]	link
Syeda 2021	130	Tiwari20 [55]	link	same article title but different month Oct; 14(5):e33-e38
Syeda 2021	130	Toacar20 [101]	link
Seibert 2021	292	Toda19 [111]	link	ref# taken from app2
Seibert 2021	292	Todorovic13 [74]	link	ref# taken from app2
Popesco 2022	134	Togacar [87]	link	no such entry -error? Omit
Sarker 2021	147	Togacar20 [57]	link
Seibert 2021	292	Tokunaga16 [161]	link	ref# taken from app2
Syeda 2021	130	Tomar20 [56]	link
Adb-Alrazaq 2020	82	Ton [58]	link
Popesco 2022	134	Tong [24]	link
Glaz 2021	58	Topaz [99] [86]	link	app2 ref# different from reference in article -> #86
Zidaru 2020	144	Topol13 [1]	link
Zidaru 2020	144	Topol19 [71]	link
Zidaru 2020	144	Torenholt20 [171]	link
Zidaru 2020	144	Torous17 [62]	link
Zidaru 2020	144	Torous19 [119]	link
Zidaru 2020	144	Torous19 [56]	link
Rahimi 2021	90	Tou18 [54]	link
Glaz 2021	58	Tran17 [72] [67]	link	app2 ref# different from reference in article -> #67
Rahimi 2021	90	Tran18 [105]	link
Choudhury 2020a	35	Treder [124]	link
Adamidi 2021	101	Trivedi [117]	link
Kirk 2021	60	Trost [91]	link
Seibert 2021	292	Tseng13 [241]	link	ref# taken from app2
Zidaru 2020	144	Tucker19 [160]	link
Buchanan 2020	118+13	Tuisku [6]	link
Syeda 2021	130	Tuncer20 [103]	link
Glaz 2021	58	Tung [113] [99]	link	app2 ref# different from reference in article -> #99
Buchanan 2020	118+13	Turja [124]	link
Rahimi 2021	90	Turner18 [5]	link
Zidaru 2020	144	Turvey19 [114]	link
Adb-Alrazaq 2020	82	Ucar [45]	link	duplicate of Syeda 2021[104]
Syeda 2021	130	Ucar20 [104]	link
Buchanan 2020	118+13	Ujike [92]	link
Battineni 2022	18	Ullah [49]	link
Popesco 2022	134	Unver [90]	link
Seibert 2021	292	Urashima12 [75]	link	ref# taken from app2
Seibert 2021	292	Uronen20 [126]	link	ref# taken from app2
Rahimi 2021	90	Ursenbach19 [77]	link
Zheng 2022	8	Uzoigw20 [36]	link
Zidaru 2020	144	Vacca19 [186]	link
Adamidi 2021	101	Vaid20 [112]	link
Adamidi 2021	101	Vaid21 [50]	link
Syeda 2021	130	Vaid20 [105]	link
Syeda 2021	130	Vaid20 [57]	link
Seibert 2021	292	Vairktarakis15 [259]	link	ref# taken from app2
Loveys 2022	31	Valenti-Soler [28]	link
Hassan 2021	17	Van19 [19]	link
Bhatt 2022	37	Van19 [62]	link
Glaz 2021	58	Van le [108] [94]	link	app2 ref# different from reference in article -> #94
Zidaru 2020	144	van Os14 [115]	link
Buchanan 2020	118+13	Vandemeulebrouchke [31]	link
Buchanan 2020	118+13	Vandemeulebroucke [25]	link
Buchanan 2020	118+13	Vandemeulebroucke [34]	link
Seibert 2021	292	Vaquerizo11 [76]	link	ref# taken from app2
Velez 2021	30+4	Varghese20 [51]	link
Glaz 2021	58	Vaucheret [107] [93]	link	app2 ref# different from reference in article -> #93
Zhao 2021	29	Vayena15 [29]	link
Seibert 2021	292	Vazquez13 [77]	link	ref# taken from app2
Bertini 2022	31	Veeramani 2016	link
Velez 2021	30+4	Velez-Guerrero19 [46]	link
Rahimi 2021	90	Verbraak19 [87]	link
Zidaru 2020	144	Vereenoogne19 [149]	link
Seibert 2021	292	Veyron19 [171]	link	ref# taken from app2
Eldaly 2022	15	Vicentini [24]	link
Rahimi 2021	90	Vijayakrishnan14 [48]	link
Zidaru 2020	144	Villani17 [86]	link
Seibert 2021	292	Viswanathan12 [35]	link	ref# taken from app2
Seibert 2021	292	Volrathongchai05 [112]	link	ref# taken from app2
Seibert 2021	292	Vuono18 [127]	link	ref# taken from app2
Syeda 2021	130	Waheed20 [106]	link
Seibert 2021	292	Wai09 [202]	link	ref# taken from app2
Seibert 2021	292	Wai10 [15]	link	ref# taken from app2
Seibert 2021	292	Wai11 [252]	link	ref# taken from app2
Kaelin 2021	94	Wainer [54]	link
Sarker 2021	147	Wan19 [160]	link
Adamidi 2021	101	Wang20 [17]	link
Adamidi 2021	101	Wang20 [56]	link
Adamidi 2021	101	Wang20 [77]	link
Adamidi 2021	101	Wang20 [99]	link
Payedimarri 2021	8	Wang20 [27]	link
Hassan 2021	17	Wang16 [28]	link
Choudhury 2020b	53	Wang17 [67]	link
Choudhury 2020b	53	Wang19 [76]	link
Choudhury 2020b	53	Wang17 [79]	link
Adb-Alrazaq 2020	82	Wang Shuai20 [29] -> [32]	link	duplicate of Adamini 2021[77]
Adb-Alrazaq 2020	82	Wang Shuo20 [30] -> [33]	link
Adb-Alrazaq 2020	82	Wang L20 [46] -> [49]	link	duplicate of Adamini 2021[99]
Adb-Alrazaq 2020	82	Wang Y20 [51] -> [54]	link
Adb-Alrazaq 2020	82	Wang Z20 [63] -> [66]	link
Rahimi 2021	90	Wang18 [] - missing ref	link	missing reference in review
Syeda 2021	130	Wang20 [143]	link
Syeda 2021	130	Wang20 [144]	link
Syeda 2021	130	Wang20 [145]	link
Sarker 2021	147	Wang21 [118]	link
Sarker 2021	147	Wang21 [25]	link
Seibert 2021	292	Wang11 [271] -> [280]	link	ref# taken from app2
Velez 2021	30+4	Wang19 [39]	link
Velez 2021	30+4	Wang20 [47]	link
Zidaru 2020	144	Wang20 [106]	link
Seibert 2021	292	Wangmo19 [288]	link	ref# taken from app2
Syeda 2021	130	Warman20 [107]	link
Sapri 2020	26	Wartman19 [33]	link
Sapri 2020	26	Wartnan18 [32]	link
Zidaru 2020	144	waycott18 [172]	link
Choudhury 2020a	35	Weakley [125]	link
Bertini 2022	31	Weber 2018	link
Sarker 2021	147	Wehbe21 [54]	link
Seibert 2021	292	Wei13 [225]	link	ref# taken from app2
Kaelin 2021	94	Weibel [92]	link
Seibert 2021	292	Weimin10 [162]	link	ref# taken from app2
Seibert 2021	292	Weisenberg08 [272]	link	ref# taken from app2
Syeda 2021	130	Wen20 [58]	link
Seibert 2021	292	Westra16 [277]	link	ref# taken from app2
Buchanan 2020	118+13	Whelton [84]	link
Seibert 2021	292	Wickramasinghe17 [203]	link	ref# taken from app2
Battineni 2022	18	Willett [43]	link
Loveys 2022	31	Wilmink20 [20] -> [29]	link	duolicate of Bhatt 2022[85]
Bhatt 2022	37	Wilmink20 [85]	link
Welch 2022	19	Wilson21 [38]	link
Seibert 2021	292	Wingrave12 [253]	link	ref# taken from app2
Sapri 2020	26	Winkler-Schwartz19 [14]	link
Seibert 2021	292	Wiratanaya07 [226]	link	ref# taken from app2
Rahimi 2021	90	Witteman07 [] - missing ref	link	missing reference in review
Syeda 2021	130	Wollenstein20 [148]	link
Adamidi 2021	101	Wollenstein-Betech20 [113]	link	duplicate of Syeda 2021[148]
Seibert 2021	292	Wong17 [163]	link	ref# taken from app2
Rahimi 2021	90	Wong20 [] - missing ref	link	missing reference in review
Buchanan 2020	118+13	Woods [109]	link
Syeda 2021	130	WSahbeh20 [68]	link
Popesco 2022	134	Wu21 [132]	link
Kirk 2021	60	Wu20 [51]	link
Adamidi 2021	101	Wu19 [55]	link
Adamidi 2021	101	Wu20 [60]	link
Adamidi 2021	101	Wu20 [84]	link
Adamidi 2021	101	Wu20 [87]	link
Seibert 2021	292	Wu18 [113]	link	ref# taken from app2
Seibert 2021	292	Wu16 [164]	link	ref# taken from app2
Syeda 2021	130	Wu20 [88]	link
Syeda 2021	130	Wu20 [108]	link
Sarker 2021	147	Wu20 [117]	link
Barboi 2022	20	Xia [26]	link
Chew 2022	26	Xiang [33]	link
Adamidi 2021	101	Xiao [68]	link
Popesco 2022	134	Xie [127]	link
Syeda 2021	130	Xie20 [109]	link
Adamidi 2021	101	Xiong20 [75]	link
Seibert 2021	292	Xiong19 [16] -> [44]	link	ref# taken from app2
Adb-Alrazaq 2020	82	Xu19 [31] -> [34]	link
Adamidi 2021	101	Xu20 [6]	link	duplicate of Syeda 2021[110]
Seibert 2021	292	Xu16 [273] -> [291]	link	ref# taken from app2
Rahimi 2021	90	Xu16 [93]	link
Syeda 2021	130	Xu20 [110]	link
Adamidi 2021	101	Yadaw20 [101]	link
Syeda 2021	130	Yadaw20 [146]	link
Seibert 2021	292	Yamada17 [227]	link	ref# taken from app2
Seibert 2021	292	Yamamoto20 [24]	link	ref# taken from app2
Seibert 2021	292	Yamazaki16 [114]	link	ref# taken from app2
Glaz 2021	58	Yan [102] [89]	link	app2 ref# different from reference in article -> #89
Adb-Alrazaq 2020	82	Yan20 [99] -> [102]	link	preprint; duplicate of Adamidi 2021[108]
Adamidi 2021	101	Yan20 [94]	link
Adamidi 2021	101	Yan20 [108]	link
Battineni 2022	18	Yan21 [32]	link
Adamidi 2021	101	Yang20 [4]	link	[33] FDA proposed regulatory framework -> AI/ML software in medical device (SaMD)
Choudhury 2020a	35	Yang13 [126]	link
Choudhury 2020b	53	Yang19 [104]	link
Seibert 2021	292	Yang19 [23] -> [49]	link	ref# taken from app2
Seibert 2021	292	Yang16 [181] -> [295]	link	ref# taken from app2
Seibert 2021	292	Yang13 [261] -> [296]	link	ref# taken from app2
Seibert 2021	292	Yang17 [266] -> [294]	link	ref# taken from app2
Sapri 2020	26	Yang19 [28]	link
Syeda 2021	130	Yang20 [59]	link
Syeda 2021	130	Yang20 [111]	link
Sarker 2021	147	Yang20 [31]	link
Sarker 2021	147	Yasar20 [46]	link
Zhao 2021	29	Yaska20 [39]	link
Glaz 2021	58	Yazdavar [86] [79]	link	app2 ref# different from reference in article -> #79
Choudhury 2020b	53	Ye10 [83]	link
Seibert 2021	292	Ye20 [9] -> [37]	link	ref# taken from app2
Kaelin 2021	94	Yee [35]	link
Seibert 2021	292	Yeung19 [93]	link	ref# taken from app2
Syeda 2021	130	Yi20 [112]	link
Adb-Alrazaq 2020	82	Ying [32]	link
Bertini 2022	31	Yoffe 2019	link
Seibert 2021	292	Yokoa17 [79]	link	ref# taken from app2
Seibert 2021	292	Yokota16 [80]	link	ref# taken from app2
Sarker 2021	147	Youibot21-URL [143]	link
Seibert 2021	292	Yousefi11 [81]	link	ref# taken from app2
Adamidi 2021	101	Youssef20 [105]	link
Adb-Alrazaq 2020	82	Yu20 [94] -> [97]	link
Glaz 2021	58	Yu11 [118] [104]	link	app2 ref# different from reference in article -> #104
Seibert 2021	292	Yu12 [166] -> [303]	link	ref# taken from app2
Seibert 2021	292	Yu13 [115] -> [304]	link	ref# taken from app2
Seibert 2021	292	Yu13 [167] -> [305]	link	ref# taken from app2
Seibert 2021	292	Yu17 [165] -> [301]	link	ref# taken from app2
Seibert 2021	292	Yu19 [94] -> [72]	link	ref# taken from app2
Seibert 2021	292	Yu20 [95] -> [302]	link	ref# taken from app2
Seibert 2021	292	Yuan17 [125]	link	ref# taken from app2
Buchanan 2020	118+13	Zafrani [32]	link
Seibert 2021	292	Zahia20 [286]	link	ref# taken from app2
Seibert 2021	292	Zampieri19 [11]	link	ref# taken from app2
Eldaly 2022	15	Zanagnolo [9]	link
Talpur 2022	12	Zanella18 [30]	link
Velez 2021	30+4	Zaroug19 [44]	link
Rahimi 2021	90	Zayas16 [] - missing ref	link	missing reference in review
Kirk 2021	60	Zeevi [5]	link
Seibert 2021	292	Zejda10 [274]	link	ref# taken from app2
Kirk 2021	60	Zellerbach [27]	link
Seibert 2021	292	Zeng16 [168]	link	ref# taken from app2
Choudhury 2020a	35	Zhan [127]	link
Kaelin 2021	94	Zhanatkyzy [103]	link
Adamidi 2021	101	Zhang20 [7]	link
Adamidi 2021	101	Zhang20 [100]	link
Adb-Alrazaq 2020	82	Zhang J20 [47] -> [50]	link
Adb-Alrazaq 2020	82	Zhang H20 [59] -> [62]	link	preprint; duplicate of Sarker 2021[150]
Bhatt 2022	37	Zhang20 [66]	link
Popesco 2022	134	Zhang20 [126]	link
Popesco 2022	134	Zhang21 [133]	link
Chew 2022	26	Zhang21 [46]	link
Choudhury 2020b	53	Zhang17 [59]	link
Kirk 2021	60	Zhang18 [58]	link
Seibert 2021	292	Zhang07 [10]	link	ref# taken from app2
Syeda 2021	130	Zhang20 [89]	link	preprint; duplicate of Sarker 2021[150]
Syeda 2021	130	Zhang20 [147]	link	duplicate of Adamini 2021[100] erratum version
Sarker 2021	147	Zhang20 [159]	link
Sarker 2021	147	Zhang21 [56]	link
Velez 2021	30+4	Zhang18 [34]	link
Adb-Alrazaq 2020	82	Zhao [33]	link	study not listed in reference of review, dropped
Bertini 2022	31	Zhao 2019	link
Popesco 2022	134	Zhao21 [71]	link
Sapri 2020	26	Zhao18 [18]	link
Velez 2021	30+4	Zhao18 [36]	link
Adb-Alrazaq 2020	82	Zhavoronkov [60]	link
Adb-Alrazaq 2020	82	Zheng [34]	link
Rahimi 2021	90	Zheng18 [56]	link
Syeda 2021	130	Zheng20 [60]	link
Glaz 2021	58	Zhong [85] [78]	link	app2 ref# different from reference in article -> #78
Adb-Alrazaq 2020	82	Zhou20 [35] -> [38]	link	preprint; duplicate of Adamidi 2021[73]
Adamidi 2021	101	Zhou20 [73]	link
Choudhury 2020b	53	Zhou18 [49]	link
Rahimi 2021	90	Zhou11 [] - missing ref	link	missing reference in review
Rahimi 2021	90	Zhou16 [39]	link
Seibert 2021	292	Zhou06 [19]	link	ref# taken from app2
Seibert 2021	292	Zhou11 [264]	link	ref# taken from app2
Sarker 2021	147	Zhou20 [18]	link
Syeda 2021	130	Zhou20 [61]	link
Adamidi 2021	101	Zhu20 [111]	link
Adamidi 2021	101	Zhu21 [66]	link
Bhatt 2022	37	Zhu21 [86]	link
Bhatt 2022	37	Zhu20 [87]	link
Rahimi 2021	90	Zhu07 [] - missing ref	link	missing reference in review
Sarker 2021	147	Zhu20 [79]	link
Seibert 2021	292	Zhu07 [20] -> [50]	link	ref# taken from app2
Seibert 2021	292	Zhu07 [21] -> [51]	link	ref# taken from app2
Syeda 2021	130	Zhu20 [62]	link

## Sheet: unique
Review	Count	Review-Studies	URL	Comment
Kirk 2021	60	only 31 studies identified	link	only 31 of 60 studies listed in tables that could be extracted - skip remaining studies
Sarker 2021	147	only 70 studies in tables 1-7	link	only 70 studies in tables 1-7
Popesco 2022	134	only table 4 included	link	review only included most important studies in table 4 - 31 out of 134 studies
Guo 2021	794	skip - too many studies	link	skip - too many original studies to check
Khan 2020	113	skip - unable to ID studies	link	unable to identify the studies usted in the review - skip
Morch 2021	178	skip -study titles missing	link	skip this review as supplementary file 3 does not include title of study
Adb-Alrazaq 2020	82	Abbas [36]	link
Seibert 2021	292	Abd06 [36]	link	ref# taken from app2
Adamidi 2021	101	Abdani [30]	link
Rahimi 2021	90	Abdel-Aal97 [100]	link
Syeda 2021	130	Abdelmageed20 [69]	link
Chew 2022	26	Abdi [28]	link
Velez 2021	30+4	Abdul17 [25]	link
Sarker 2021	147	Abdulaal20 [80]	link
Chew 2022	26	Abdullah [29]	link	duplicate of Seibert 2021[29]
Seibert 2021	292	Abdullah20 [29]	link	ref# taken from app2
Rahimi 2021	90	Abramoff18 [85]	link
Buchanan 2020	118+13	Ackerman [37]	link
Kaelin 2021	94	Adams [52]	link
Popesco 2022	134	Adegun20 [123]	link
Popesco 2022	134	Adegun19 [53]	link
Seibert 2021	292	Adlassnig09 [233]	link	ref# taken from app2
Huang 2022	13	Adly [24]	link
Glaz 2021	58	Afshar [81] [75]	link	app2 ref# different from reference in article -> #75
Rahimi 2021	90	Afzal13 [63]	link
Eldaly 2022	15	agarwal [23]	link
Adamidi 2021	101	Ahammed [5]	link
Buchanan 2020	118+13	AHC-URL [89]	link
Popesco 2022	134	Ahmad [39]	link
Kirk 2021	60	Ahmadi20 [88]	link
Kirk 2021	60	Ahmadi20 [90]	link
Kirk 2021	60	Ahmadi20 [92]	link
Sarker 2021	147	Ahmed21 [106]	link
Popesco 2022	134	Ain [124]	link
Zidaru 2020	144	Aji19 [101]	link
Choudhury 2020a	35	Aki [93]	link
Velez 2021	30+4	Al Bakri18 [42]	link
Battineni 2022	18	Alaa [36]	link
Seibert 2021	292	Ala-Kitula17 [18]	link	ref# taken from app2
Seibert 2021	292	Alam16 [116]	link	ref# taken from app2
Seibert 2021	292	Alam19 [97]	link	ref# taken from app2
Sarker 2021	147	Al-antari20 [41]	link
Popesco 2022	134	Albahli [88]	link
Seibert 2021	292	Albina18 [117]	link	ref# taken from app2
Seibert 2021	292	Alderden19 [1]	link	ref# taken from app2
Sarker 2021	147	Al-Falluji21 [48]	link
Battineni 2022	18	Alfaro-Almagro [38]	link
Zidaru 2020	144	Alhuwail20 [104]	link
Battineni 2022	18	Alipanahi [47]	link
Choudhury 2020a	35	Al-Jarrah [94]	link
Battineni 2022	18	Alkaabi [40]	link
Zidaru 2020	144	Allan19 [192]	link
Popesco 2022	134	Almaraz-Damian [43]	link
Popesco 2022	134	Al-Marni [41]	link
Kaelin 2021	94	Alnajjar [86]	link
Syeda 2021	130	Al-Najjar20 [131]	link
Seibert 2021	292	Alnosayan14 [242]	link	ref# taken from app2
Huang 2022	13	Alodat [19]	link
Huang 2022	13	Alom [28]	link
Sapri 2020	26	Alonso-Silverio18 [29]	link
Kaelin 2021	94	Alotaibi [81]	link
Adb-Alrazaq 2020	82	Al-Qaness [72][75]	link	incorrect reference number
Sarker 2021	147	Alqudah20	link
Bhatt 2022	37	Alrumayh [89]	link
Seibert 2021	292	Al-Shaqi16 [280]	link	ref# taken from app2
Kaelin 2021	94	Altizer [121]	link
Seibert 2021	292	Alwan09 [27]	link	ref# taken from app2
Seibert 2021	292	Amato18 [30]	link	ref# taken from app2
Seibert 2021	292	Ambagtsheer20 [12]	link	ref# taken from app2
Glaz 2021	58	Ambalavan [100] [87]	link	app2 ref# different from reference in article -> #87
Seibert 2021	292	An12 [172]	link	ref# taken from app2
Rahimi 2021	90	Anderson15 [88]	link
Choudhury 2020a	35	Andrews [95]	link
Seibert 2021	292	Annangi16 [37]	link	ref# taken from app2
Seibert 2021	292	Annicchiarico08 [275]	link	ref# taken from app2
Choudhury 2020b	53	Ansari [58]	link
Seibert 2021	292	Antink16 [38]	link	ref# taken from app2
Seibert 2021	292	Antoniadi20 [2]	link	ref# taken from app2
Bhatt 2022	37	Antoniadou [54]	link
Syeda 2021	130	Apostolopoulos20 [91]	link
Syeda 2021	130	Apostolopoulos20 [92]	link
Buchanan 2020	118+13	Archibald [42]	link
Syeda 2021	130	Ardakani20 [93]	link
Seibert 2021	292	Arif17 [234]	link	ref# taken from app2
Kaelin 2021	94	Arman [112]	link
Choudhury 2020a	35	Armananzas [96]	link
Eldaly 2022	15	Arnold [12]	link
Syeda 2021	130	Arora20 [23]	link
Kaelin 2021	94	Arpaia [155]	link
Rahimi 2021	90	Arroyo-Gallego18 [73]	link
Bertini 2022	31	Artzi 2020	link
Choudhury 2020a	35	Ashraf [97]	link
Seibert 2021	292	Asif20 [228]	link	ref# taken from app2
Kaelin 2021	94	Aslam [50]	link
Velez 2021	30+4	Asokan19 [41]	link
Adamidi 2021	101	Assaf [116]	link
Battineni 2022	18	Attar [42]	link
Seibert 2021	292	Augustyniak13 [245]	link	ref# taken from app2
Seibert 2021	292	Au-Yeung19 [39]	link	ref# taken from app2
Syeda 2021	130	Ayyoubzadeh20 [24]	link
Seibert 2021	292	Aziz16 [230]	link	ref# taken from app2
Seibert 2021	292	Aziz17 [98]	link	ref# taken from app2
Kirk 2021	60	Babajide [52]	link
Seibert 2021	292	Babic16 [128]	link	ref# taken from app2
Adamidi 2021	101	Babukarthik [74]	link
Hassan 2021	17	Back [26]	link
Sarker 2021	147	Bacik20 [120]	link
Buchanan 2020	118+13	Backonja [65]	link
Kirk 2021	60	Baek [57]	link
Glaz 2021	58	Baggott [66] [65]	link	app2 ref# different from reference in article -> #65
Popesco 2022	134	Baghersalimi [121]	link
Adb-Alrazaq 2020	82	Bai20 [95][98]	link	link in [98] wrong, had to search for correct paper
Syeda 2021	130	Bai20 [94]	link
Sarker 2021	147	baidu21URL [107]	link
Zidaru 2020	144	Baig17 [176]	link
Seibert 2021	292	Bajo08 [17]	link	ref# taken from app2
Popesco 2022	134	Bakheet [125]	link
Seibert 2021	292	Bakola14 [129]	link	ref# taken from app2
Rahimi 2021	90	Balas96 [50]	link
Chew 2022	26	Baldauf [30]	link
Adamidi 2021	101	Banerjee20 [61]	link
Popesco 2022	134	Banerjee20 [89]	link
Loveys 2022	31	Banks [13]	link
Kaelin 2021	94	Barakova [78]	link
Popesco 2022	134	Barata [122]	link
Zhao 2021	29	Barbieri20 [40]	link
Kaelin 2021	94	Barnes [87]	link
Loveys 2022	31	Barrett [30]	link
Glaz 2021	58	Barroilhet [98] [85]	link	app2 ref# different from reference in article -> #85
Adamidi 2021	101	Barstugan [31]	link
Zidaru 2020	144	Basma11 [131]	link
Huang 2022	13	Bassam [20]	link
Seibert 2021	292	Batata18 [205]	link	ref# taken from app2
Adamidi 2021	101	Batista [8]	link
Sarker 2021	147	Battineni20 [110]	link
Zidaru 2020	144	Bauer15 [167]	link
Seibert 2021	292	Baxter05 [235]	link	ref# taken from app2
Choudhury 2020b	53	Bean [88]	link
Kaelin 2021	94	Beaudry [128]	link
Buchanan 2020	118+13	Beck19 [23] -> [45]	link	ref# taken from app3; listed as ref45 in review
Syeda 2021	130	Beck20 [16]	link
Seibert 2021	292	Becker06 [130]	link	ref# taken from app2
Zidaru 2020	144	Bedi15 [127]	link
Choudhury 2020a	35	Beheshti [98]	link
Seibert 2021	292	Belshaw11 [231]	link	ref# taken from app2
Buchanan 2020	118+13	Bemelmans16 [16] =>[38]	link	ref# taken from app3; listed as ref #38 in review
Buchanan 2020	118+13	Bemelmans15 [78] -> [100]	link	ref# taken from app3; listed as ref #100 in review
Syeda 2021	130	Benbrahim20 [95]	link
Rahimi 2021	90	Ben-Sasson18 [94]	link
Bhatt 2022	37	Bent [63]	link
Zidaru 2020	144	Ben-Zeev16 [97]	link
Buchanan 2020	118+13	Beran [9]	link
Sapri 2020	26	Beregi18 [34]	link
Zidaru 2020	144	Bergin20 [177]	link
Zhao 2021	29	Bernier15 [37]	link
Zidaru 2020	144	Berrouiguet18 [118]	link
Kirk 2021	60	Berry [4]	link
Kaelin 2021	94	Bers [108]	link
Adamidi 2021	101	Bertsimas [80]	link
Kaelin 2021	94	Besio [49]	link
Rahimi 2021	90	Betancourt-Hernandez18 [70]	link
Zidaru 2020	144	Bevan20 [206]	link
Zidaru 2020	144	Bevan20 [67]	link
Zidaru 2020	144	BGucci18 [94]	link
Choudhury 2020a	35	Bhagwar [99]	link
Kaelin 2021	94	Bian [107]	link
Seibert 2021	292	Bickmore09 [31]	link	ref# taken from app2
Welch 2022	19	Bilecci16 [21]	link
Welch 2022	19	Bilecci18 [20]	link
Rahimi 2021	90	Bindels01 [] - missing ref	link	missing reference in review
Buchanan 2020	118+13	Birks [12]	link
Glaz 2021	58	Bittard [101] Bittar [88]	link	app2 ref# different from reference in article -> #88 & different author spelling Bittar
Seibert 2021	292	Bizjak18 [131]	link	ref# taken from app2
Kaelin 2021	94	Black [126]	link
Zidaru 2020	144	Blanco19 [61]	link
Kaelin 2021	94	Blanson [76]	link
Seibert 2021	292	Bleda18 [257]	link	ref# taken from app2
Hassan 2021	17	Bloch [16]	link
Kaelin 2021	94	Boccanfuso [75]	link
Choudhury 2020a	35	Bogunovic [100]	link
Huang 2022	13	Bohadana [29]	link
Bertini 2022	31	Boland 2017	link
Kaelin 2021	94	Bonarini [48]	link
Kaelin 2021	94	Bonney [115]	link
Seibert 2021	292	Bono07 [276]	link	ref# taken from app2
Buchanan 2020	118+13	Booth [2]	link
Adamidi 2021	101	Borkowski [47]	link
Bertini 2022	31	Borowska 2018	link
Kaelin 2021	94	Bortone [123]	link
Seibert 2021	292	Bouchard08 [263]	link	ref# taken from app2
Sapri 2020	26	Boulet19 [24]	link
Buchanan 2020	118+13	Boumans [17]	link
Sapri 2020	26	Bowyer08 [22]	link
Zidaru 2020	144	Boydell18 [181]	link
Rahimi 2021	90	Braido18 [64]	link
Zidaru 2020	144	Brice15 [166]	link
Sarker 2021	147	Brickwood21 [144]	link
Loveys 2022	31	Broadbent [14]	link
Bhatt 2022	37	Brohman [60]	link
Seibert 2021	292	Brom20 [3]	link	ref# taken from app2
Zidaru 2020	144	Brown19 [169]	link
Sarker 2021	147	Brunese20 [43]	link
Zidaru 2020	144	Bruns16 [173]	link
Zidaru 2020	144	Bucci19 [26]	link
Zidaru 2020	144	Buitenweg19 [174]	link
Kaelin 2021	94	Buitrago [74]	link
Adb-Alrazaq 2020	82	Bukhari [38] -> [41]	link
Kaelin 2021	94	Bulgarelli [84]	link
Adamidi 2021	101	Burdick [82]	link
Syeda 2021	130	Burian20 [132]	link
Rahimi 2021	90	Burton19 [57]	link
Choudhury 2020a	35	Buscema [101]	link
Kaelin 2021	94	butchart [104]	link
Bhatt 2022	37	Buvik [84]	link
Kaelin 2021	94	Byrne15 [124]	link
Buchanan 2020	118+13	Byrne17 [58] -> [80]	link	ref# taken from app3; listed as ref #80 in review
Adamidi 2021	101	Cabitza [64]	link
Choudhury 2020a	35	Cabral [102]	link
Adamidi 2021	101	Cai19 [10]	link
Choudhury 2020b	53	Cai17 [101]	link
Adamidi 2021	101	Cai20 [83]	link
Barboi 2022	20	Caicedo-Tores [38]	link
Hassan 2021	17	Calvert [27]	link
Seibert 2021	292	Campos16 [281]	link	ref# taken from app2
Sapri 2020	26	Candell03 [20]	link
Zidaru 2020	144	Cao17 [128]	link
Syeda 2021	130	Car20 [25]	link
Choudhury 2020b	53	Carrell15 [98]	link
Buchanan 2020	118+13	Carriere [104]	link
Syeda 2021	130	Carrillo-Larco20 [26]	link
Buchanan 2020	118+13	Carroll [68]	link
Buchanan 2020	118+13	Carroll [94]	link
Buchanan 2020	118+13	Carroll [95]	link
Seibert 2021	292	Carros20 [32]	link	ref# taken from app2
Glaz 2021	58	Carson [105] [38]	link	app2 ref# different from reference in article -> #38
Buchanan 2020	118+13	Carter-Templeton [98]	link
Talpur 2022	12	Casalegno18 [18]	link
Adamidi 2021	101	Casiraghi [107]	link
Chew 2022	26	Castagno [43]	link
Adamidi 2021	101	Castiglioni [76]	link
Glaz 2021	58	Castro [39] [37]	link	app2 ref# different from reference in article -> #37
Zidaru 2020	144	Caswell20 [175]	link
Seibert 2021	292	Celi08 [40]	link	ref# taken from app2
Seibert 2021	292	Cesta05 [269]	link	ref# taken from app2
Seibert 2021	292	Cetin19 [78]	link	ref# taken from app2
Huang 2022	13	Chae [26]	link
Syeda 2021	130	Chaganti30 [96]	link
Bhatt 2022	37	Chan19 [55]	link
Sapri 2020	26	Chan19 [15]	link
Syeda 2021	130	Chan20 [133]	link
Zhao 2021	29	Chan20 [41]	link
Zidaru 2020	144	Chancellor19 [116]	link
Choudhury 2020b	53	Chapman [105]	link
Glaz 2021	58	Chary [67] [66]	link	app2 ref# different from reference in article -> #66
Glaz 2021	58	Chary [78] [72]	link	app2 ref# different from reference in article -> #72
Sapri 2020	26	Chary18 [19]	link
Adamidi 2021	101	Chassagnon [45]	link
Syeda 2021	130	Chatterjee20 [27]	link
Bhatt 2022	37	Chau [76]	link
Rahimi 2021	90	Chaudhry18 [40]	link
Eldaly 2022	15	Chausiaux [20]	link
Loveys 2022	31	Chen20 [32]	link
Choudhury 2020b	53	chen16 [57]	link
Buchanan 2020	118+13	Chen13 [79] -> [101]	link	ref# taken from app2; listed as ref #101 in review
Adamidi 2021	101	Chen20 [92]	link
Bertini 2022	31	Chen 2019	link
Seibert 2021	292	Chen07 [13]	link	ref# taken from app2
Seibert 2021	292	Chen12 [243]	link	ref# taken from app2
Seibert 2021	292	Chen17 [173]	link	ref# taken from app2
Velez 2021	30+4	Chen18 [38]	link
Rahimi 2021	90	Chen19 [98]	link
Sarker 2021	147	Chen20 [119]	link
Velez 2021	30+4	Chen20 [49]	link
Choudhury 2020a	35	Cheng15 [103]	link
Seibert 2021	292	Cheng15 [174] -> [105]	link	ref# taken from app2; listed as ref #105 in review
Syeda 2021	130	Cheng20 [134]	link
Syeda 2021	130	Cheng20 [135]	link
Eldaly 2022	15	Chiang [13]	link
Syeda 2021	130	Chimmula20 [28]	link
Sapri 2020	26	Chin-Yee17 [37]	link
Sarker 2021	147	Chiu20 [34]	link
Seibert 2021	292	Cho13 [4]	link	ref# taken from app2
Zidaru 2020	144	Cho19 [87]	link
Zhao 2021	29	Cho20 [34]	link
Choudhury 2020a	35	Choi [104]	link
Choudhury 2020b	53	Chondrogiannis [70]	link
Velez 2021	30+4	Chonnaparamutt16 [23]	link
Seibert 2021	292	Chouvarda14 [255]	link	ref# taken from app2
Kirk 2021	60	Chowdhury17 [86]	link
Kirk 2021	60	Chowdhury19 [93]	link
Syeda 2021	130	Chowdhury20 [29]	link
Sarker 2021	147	Chowdhury20 [49]	link
Velez 2021	30+4	Christensen19 [54]	link
Zidaru 2020	144	Christie19 [184]	link
Choudhury 2020a	35	Christopher [105]	link
Zidaru 2020	144	Cirillo20 [148]	link
Seibert 2021	292	Cismondi12 [41]	link	ref# taken from app2
Sarker 2021	147	Civit-Masot20	link
Glaz 2021	58	Clark17 [75] [70]	link	app2 ref# different from reference in article -> #70
Seibert 2021	292	Clark14 [175] => 108	link	ref# taken from app2
Seibert 2021	292	Clavelle19 [42]	link	ref# taken from app2
Buchanan 2020	118+13	Clipper [41] -> [63]	link	ref# taken from app2; listed as ref #63 in review
Buchanan 2020	118+13	Coahran [128]	link
Syeda 2021	130	Cobb20 [30]	link
Buchanan 2020	118+13	Coco [76]	link
Loveys 2022	31	Cohen16 [15]	link
Adamidi 2021	101	Cohen20 [36]	link
Zidaru 2020	144	Cohen20 [113]	link
Kirk 2021	60	Colmenar [28]	link
Bertini 2022	31	Comert 2018	link
Kaelin 2021	94	Conchinha [46]	link
Sapri 2020	26	Conde09 [25]	link
Zidaru 2020	144	Conlon20 [164]	link
Zidaru 2020	144	Conlon20 [165]	link
Kaelin 2021	94	Conn Welch [53]	link
Kaelin 2021	94	Cook05 [45]	link
Glaz 2021	58	Cook16 [61]	link
Kaelin 2021	94	Cook16 [73]	link
Glaz 2021	58	Coppersmith17 [?] -> [76]	link	app2 did not identify ref#, from article it is assumed to be ref76
Glaz 2021	58	Coppersmith77 [84] [77]	link	app2 ref# different from reference in article -> #77
Zidaru 2020	144	Coppersmith14 [123]	link
Glaz 2021	58	Corcoran [109] [95]	link	app2 ref# different from reference in article -> #95
Kaelin 2021	94	Costa [94]	link
Zidaru 2020	144	Coviello14 [124]	link
Seibert 2021	292	Cramer19 [43] -> [110]	link	ref# taken from app2; listed as ref 110 in reveiw
Zidaru 2020	144	Craven19 [66]	link
Seibert 2021	292	Cresswll20 [284]	link	ref# taken from app2
Zidaru 2020	144	Crosby20 [152]	link
Seibert 2021	292	Crump09 [44]	link	ref# taken from app2
Seibert 2021	292	Cufoglu15 [99]	link	ref# taken from app2
Seibert 2021	292	Cyras20 [229]	link	ref# taken from app2
Glaz 2021	58	Dai [87] [80]	link	app2 ref# different from reference in article -> #80
Choudhury 2020b	53	Dandala [102]	link
Payedimarri 2021	8	Dandekar20 [28]	link
Adb-Alrazaq 2020	82	Dandekar20 [73] -> [76]	link
Glaz 2021	58	Danielsen [103] [90]	link	app2 ref# different from reference in article -> #90
Hassan 2021	17	Danner [24]	link
Syeda 2021	130	Das20 [97]	link
Zidaru 2020	144	Davis20 [133]	link
Seibert 2021	292	Davoudi19 [5]	link	ref# taken from app2
Huang 2022	13	Dawoodbohy [23]	link
Buchanan 2020	118+13	de Fatima [80]	link
Zhao 2021	29	De Jong19 [30]	link
Zhao 2021	29	De Montjoye20 [36]	link
Buchanan 2020	118+13	Deavoudi [57]	link
Adb-Alrazaq 2020	82	DeCapprio [96]	link
Sarker 2021	147	DeCaprio20 [74]	link
Zhao 2021	29	Degeling19 [21]	link
Zhao 2021	29	Degeling20 [17]	link
Zhao 2021	29	Degeling20 [19]	link
Payedimarri 2021	8	Delen Zengul [22]	link	Delen is not the first author; changed to first author in ref 22
Syeda 2021	130	Delen20 [31]	link
Buchanan 2020	118+13	Demange [7]	link
Syeda 2021	130	Demirci20 [70]	link
Seibert 2021	292	Demmer17 [207]	link	ref# taken from app2
Choudhury 2020b	53	Denecke18 [74]	link
Zhao 2021	29	Denecke17 [27]	link
Zidaru 2020	144	Deng16 [132]	link
Rahimi 2021	90	Denny12 [78]	link
Eldaly 2022	15	Deribe [14]	link
Buchanan 2020	118+13	Dermody [70]	link
Barboi 2022	20	Deshmukh [39]	link
Talpur 2022	12	Devito08 [19]	link
Choudhury 2020b	53	Dey [103]	link
Velez 2021	30+4	Di Febbo18 [33]	link
Welch 2022	19	Di Palma17 [22]	link
Seibert 2021	292	Di Pietro10 [201]	link	ref# taken from app2
Choudhury 2020a	35	Dias [106]	link
Buchanan 2020	118+13	Ding [45]	link
Seibert 2021	292	Ding17 [236] -> [116]	link	ref# taken from app2
Seibert 2021	292	Dingli08 [239]	link	ref# taken from app2
Battineni 2022	18	Dinsdale [46]	link
Glaz 2021	58	Doan [41]	link
Zidaru 2020	144	Dodd17 [183]	link
Loveys 2022	31	D'Onofrio [33]	link
Zidaru 2020	144	Doukani20 [190]	link
Rahimi 2021	90	Doukidid90 [90]	link
Choudhury 2020a	35	Du18 [107]	link
Syeda 2021	130	Du20 [136]	link
Talpur 2022	12	Duong21 [] - missing ref	link	missing reference in review
Seibert 2021	292	Durieux18 [45]	link	ref# taken from app2
Adb-Alrazaq 2020	82	Dutta [74]	link
Seibert 2021	292	Easton19 [118]	link	ref# taken from app2
Seibert 2021	292	Eerikainen16 [46]	link	ref# taken from app2
Buchanan 2020	118+13	Effken [112]	link
Syeda 2021	130	El Asnaou30 [98]	link
Choudhury 2020b	53	El Messiry [69]	link
Syeda 2021	130	Elaziz20 [113]	link
Sarker 2021	147	Elgendi20 [40]	link
Popesco 2022	134	El-Khatib [5]	link
Barboi 2022	20	El-Rashidy [36]	link
Kaelin 2021	94	Encarnacao [72]	link
Eldaly 2022	15	Eneanya2018 [15]	link
Eldaly 2022	15	Eneanya2019 [15] [17]	link	Labelled as ref15 in table 1 but should be ref17 for 2019 article
Buchanan 2021	27	EOHSP-URL [20]	link
Sarker 2021	147	Erazo20 [111]	link
Rahimi 2021	90	Erickson18 [] - missing ref	link	missing reference in review
Sahu 2022	10	Escobar [25]	link
Seibert 2021	292	Esfaham20 [208]	link	ref# taken from app2
Choudhury 2020b	53	Evans19 [75]	link
Seibert 2021	292	Evans14 [25]	link	ref# taken from app2
Adamidi 2021	101	Ezzat [34]	link
Welch 2022	19	Faedda16 [23]	link
Zidaru 2020	144	Fairburn15 [139]	link
Hassan 2021	17	Faisal [20]	link
Adamidi 2021	101	Fakhafkh [42]	link
Seibert 2021	292	Fan19 [132]	link	ref# taken from app2
Adamidi 2021	101	Fang [43]	link
Huang 2022	13	Faris [22]	link
Adb-Alrazaq 2020	82	Fast [68]	link
Sahu 2022	10	Fell [31]	link
Kaelin 2021	94	Fels [95]	link
Bhatt 2022	37	Feng19 [48]	link
Adamidi 2021	101	Feng20 [59]	link
Bhatt 2022	37	Feng20 [91]	link
Kaelin 2021	94	Feng20 [99]	link
Seibert 2021	292	Feng14 [134] -> [123]	link	ref# taken from app2
Seibert 2021	292	Feng20 [47] -> [124]	link	ref# taken from app2
Bertini 2022	31	Fergus 2018	link
Kaelin 2021	94	Ferm [71]	link
Buchanan 2021	27	Fernandes18 [6] -> [13]	link
Glaz 2021	58	Fernandes18 [60]	link
Seibert 2021	292	Fernandes19 [237]	link	ref# taken from app2
Loveys 2022	31	Fields [34]	link
Glaz 2021	58	Filannino [76] [71]	link	app2 ref# different from reference in article -> #71
Welch 2022	19	Fioriello20 [24]	link
Buchanan 2020	118+13	Fiorini [72]	link
Zidaru 2020	144	Firth17 [102]	link
Zidaru 2020	144	Fiske19 [21]	link
Bhatt 2022	37	Flagg [64]	link
Zidaru 2020	144	Fleming18 [103]	link
Seibert 2021	292	Fleury10 [134]	link	ref# taken from app2
Seibert 2021	292	Fodeh18 [209]	link	ref# taken from app2
Buchanan 2020	118+13	Foley19 [60]	link
Choudhury 2020b	53	Fong17 [68]	link
Choudhury 2020b	53	Fong18 [84]	link
Syeda 2021	130	Fong20 [32]	link
Syeda 2021	130	Fong20 [33]	link
Adb-Alrazaq 2020	82	Fong-a [75] -> [78]	link
Adb-Alrazaq 2020	82	Fong-b [76] -> [79]	link
Zhao 2021	29	Fraser20 [33]	link
Buchanan 2020	118+13	Frazier [106]	link
Seibert 2021	292	Freed16 [176]	link	ref# taken from app2
Kirk 2021	60	Fridolfsson [95]	link
Buchanan 2020	118+13	Frith [130]	link
Buchanan 2021	27	Fritz19 [22] -> [28]	link
Buchanan 2020	118+13	Fritz15 [61] -> [83]	link
Sapri 2020	26	Frize00 [17]	link
Seibert 2021	292	Frize05 [289]	link	ref# taken from app2
Syeda 2021	130	Fronza20 [34]	link
Buchanan 2020	118+13	Frotz [62]	link
Eldaly 2022	15	Fu18 [16]	link
Adb-Alrazaq 2020	82	Fu20 [23] -> [26]	link
Syeda 2021	130	Fu20 [16] -> [17]	link
Adb-Alrazaq 2020	82	Gaal [90]	link
Zidaru 2020	144	Gajecki14 [91]	link
Buchanan 2020	118+13	Gallagher [88]	link
Buchanan 2020	118+13	Ganapathy [100]	link
Seibert 2021	292	Ganesh19 [135]	link	ref# taken from app2
Buchanan 2020	118+13	Gannod19 [46] -> [68]	link
Seibert 2021	292	Gannod18 [100] -> [129]	link	ref# taken from app2; listed as 129 in review
Zheng 2022	8	Ganz14 [37]	link
Chew 2022	26	Gao20 [22]	link
Adamidi 2021	101	Gao20 [71]	link
Bertini 2022	31	Gao 2019	link
Syeda 2021	130	Gao20 [71]	link
Syeda 2021	130	Gao20 [72]	link
Zhao 2021	29	Garattini19 [2]	link
Barboi 2022	20	Garcia-Gallo [35]	link
Zhao 2021	29	Garg20 [26]	link
Seibert 2021	292	Gargees17 [101]	link	ref# taken from app2
Zidaru 2020	144	Gault19 [188]	link
Rahimi 2021	90	Gautier96 [65]	link
Welch 2022	19	Gayet14 [25]	link
Adb-Alrazaq 2020	82	Ge [53]	link
Sarker 2021	147	Ge21 [161]	link
Talpur 2022	12	Geetha20 [21]	link
Buchanan 2021	27	Gephart [1]	link
Adamidi 2021	101	Gerevini [15]	link
Seibert 2021	292	Gerka18 [48]	link	ref# taken from app2
Seibert 2021	292	Gerke20 [287]	link	ref# taken from app2
Seibert 2021	292	Ghose15 [123]	link	ref# taken from app2
Seibert 2021	292	Ghosh19 [182]	link	ref# taken from app2
Adb-Alrazaq 2020	82	Ghoshal [40]	link
Hassan 2021	17	Giannini [6]	link
Zhao 2021	29	Gilbert19 [6]	link
Kaelin 2021	94	Gilliaux [44]	link
Zidaru 2020	144	Gindidis19 [92]	link
Buchanan 2020	118+13	Ginestra [121]	link
Huang 2022	13	miyake [18] Glangetas [30]	link	ref18 duplicated in Table 1 -changed to ref30; reference section has #31 not in table?
Buchanan 2020	118+13	Glasgow18 [63] -> [85]	link
Buchanan 2020	118+13	Glauser17 [44] -> [66]	link
Glaz 2021	58	Glauser20 [95] [82]	link	app2 ref# different from reference in article -> #82
Seibert 2021	292	Goehoo18 [136]	link	ref# taken from app2
Choudhury 2020a	35	Goldbaum [108]	link
Kaelin 2021	94	Goldberg16 [110]	link
Sahu 2022	10	Goldberg20 [22]	link
Syeda 2021	130	Golde20 [35]	link
Rahimi 2021	90	Goldstein04 [41]	link
Seibert 2021	292	Gomes19 [206]	link	ref# taken from app2
Seibert 2021	292	Gomez-Sebastia16 [137]	link	ref# taken from app2
Adamidi 2021	101	Gong20 [90]	link
Zidaru 2020	144	Gonsalves19 [73]	link
Seibert 2021	292	Gonzalez-Usach17 [34]	link	ref# taken from app2
Kaelin 2021	94	Goodrich [43]	link
Glaz 2021	58	Goodwin17 [59]	link
Welch 2022	19	Goodwin19 [26]	link
Zidaru 2020	144	Goodyear17 [147]	link
Adb-Alrazaq 2020	82	Gozes20 [24]	link	no article title given so assumed duplicate of Adamidi 2021]26]
Adamidi 2021	101	Gozes20 [26]	link
Zidaru 2020	144	Graham20 [207]	link
Kaelin 2021	94	Green [116]	link
Seibert 2021	292	Grgurie19 [138]	link	ref# taken from app2
Chew 2022	26	Griffin [25]	link
Rahimi 2021	90	Gu15 [51]	link
Bhatt 2022	37	Gudur [88]	link
Buchanan 2020	118+13	Guidi [116]	link
Sapri 2020	26	Guimaraes17 [21]	link
Zidaru 2020	144	Gumley20 [69]	link
Glaz 2021	58	Guntuku [96] [83]	link	app2 ref# different from reference in article -> #83
Adb-Alrazaq 2020	82	Guo20 [86] -> [89]	link
Bertini 2022	31	Guo 2020	link
Velez 2021	30+4	Guo20 [40]	link
Hassan 2021	17	Gupta20 [14]	link
Choudhury 2020b	53	Gupta13 [66]	link
Sarker 2021	147	Gupta20 [47]	link
Syeda 2021	130	Gussow20 [73]	link
Buchanan 2020	118+13	Gustafsson [28]	link
Zidaru 2020	144	Hackett18 [77]	link
Syeda 2021	130	Haghshenas20 [36]	link
Seibert 2021	292	Haigh06 [139]	link	ref# taken from app2
Kirk 2021	60	Hall [46]	link
Bertini 2022	31	Hamilton 2020	link
Choudhury 2020b	53	Hammann [87]	link
Syeda 2021	130	Han20 [90]	link
Adamidi 2021	101	Hao [48]	link
Popesco 2022	134	Harangi [45]	link
Sarker 2021	147	Haritha20 [37]	link
Glaz 2021	58	Hart [94] [81]	link	app2 ref# different from reference in article -> #81
Choudhury 2020b	53	Hasan [92]	link
Rahimi 2021	90	Haslam93 [82]	link
Sarker 2021	147	Hassan20 [65]	link
Sarker 2021	147	Hassantabar20 [58]	link
Choudhury 2020a	35	Hatton [109]	link
Kaelin 2021	94	Haumont [70]	link
Glaz 2021	58	He [47]	link
Buchanan 2020	118+13	HEE-URL [51]	link
Sahu 2022	10	Helgueraet [27]	link
Adb-Alrazaq 2020	82	Hemdan [41]	link
Buchanan 2021	27	Henly [17]	link
Zidaru 2020	144	Hensel19 [146]	link
Zidaru 2020	144	Henshall19 [130]	link
Syeda 2021	130	Heo20 [74]	link
Buchanan 2020	118+13	Hernandez [87]	link
Rahimi 2021	90	Herroijs18 [58]	link
Seibert 2021	292	Hever19 [49]	link	ref# taken from app2
Seibert 2021	292	Hiissa07 [50]	link	ref# taken from app2
Rahimi 2021	90	Hill19 [42]	link
Buchanan 2020	118+13	HIMSS-URL [52]	link
Buchanan 2020	118+13	HIMSS-URL [53]	link
Seibert 2021	292	Hirdes08 [28]	link	ref# taken from app2
Zidaru 2020	144	Hodson19 [135]	link
Adb-Alrazaq 2020	82	Hofmarcher [54]	link
Barboi 2022	20	Holmgren [34]	link
Glaz 2021	58	Hoogendoorm17 [112] [98]	link	app2 ref# different from reference in article -> #98
Rahimi 2021	90	Hoogendoorm16 [79]	link
Rahimi 2021	90	Hoving06 [35]	link
Seibert 2021	292	Howcroft17 [140]	link	ref# taken from app2
Sarker 2021	147	How-URL [102]	link
Seibert 2021	292	Hsu09 [141]	link	ref# taken from app2
Seibert 2021	292	Hsu09 [246]	link	ref# taken from app2
Seibert 2021	292	Hsu17 [210]	link	ref# taken from app2
Choudhury 2020b	53	Hu16 [64]	link
Choudhury 2020b	53	Hu18 [89]	link
Choudhury 2020b	53	Hu12 [91]	link
Seibert 2021	292	Hu20 [142] -> [144]	link	ref# taken from app2l kusted as ref #144 in review
Adb-Alrazaq 2020	82	Hu-a20 [62] -> [65]	link
Adb-Alrazaq 2020	82	Hu-b20 [77] -> [80]	link
Adb-Alrazaq 2020	82	Hu-c20 [78] -> [81]	link
Choudhury 2020b	53	Huang11 [107]	link
Sahu 2022	10	Huang20 [23]	link
Adb-Alrazaq 2020	82	Huang C20 [79] -> [82]	link
Adb-Alrazaq 2020	82	Huang L20 [91] -> [94]	link
Sarker 2021	147	Huang20 [23]	link
Choudhury 2020a	35	Hubenthal [110]	link
Bhatt 2022	37	Huckins [74]	link
Bhatt 2022	37	Huckins [75]	link
Seibert 2021	292	Huimin08 [211]	link	ref# taken from app2
Buchanan 2020	118+13	Huisman [15]	link
Talpur 2022	12	Hung19 [29]	link
Rahimi 2021	90	Hung98 [66]	link
Seibert 2021	292	Hunter08 [96]	link	ref# taken from app2
Syeda 2021	130	Hurt20 [114]	link
Zidaru 2020	144	Husebo20 [158]	link
Kaelin 2021	94	Iacono [42]	link
Popesco 2022	134	Ichim [6]	link
Zhao 2021	29	Ienca20 [38]	link
Sarker 2021	147	Imran20 [67]	link
Bhatt 2022	37	Imteaj [80]	link
Seibert 2021	292	Inoue19 [183]	link	ref# taken from app2
Glaz 2021	58	Iqbal15 [115] [101]	link	app2 ref# different from reference in article -> #101
Popesco 2022	134	Iqbal21 [129]	link
Buchanan 2020	118+13	Ishiguro [103]	link
Kaelin 2021	94	Ismail20 [89]	link
Adamidi 2021	101	Iwendi [27]	link
Adamidi 2021	101	Izquierdo [86]	link
Glaz 2021	58	Jackson [79] [73]	link	app2 ref# different from reference in article -> #73
Zidaru 2020	144	Jacobson20 [161]	link
Seibert 2021	292	Jalal14 [184]	link	ref# taken from app2
Choudhury 2020a	35	James [111]	link
Buchanan 2020	118+13	Jamieson [113]	link
Rahimi 2021	90	Janssen12 [96]	link
Rahimi 2021	90	Jarvik18 [71]	link
Kaelin 2021	94	Javed19 [40]	link
Kaelin 2021	94	Javed19 [41]	link
Talpur 2022	12	Javed19 [31]	link
Sarker 2021	147	Jawad20 [108]	link
Bertini 2022	31	Jhee 2019	link
Syeda 2021	130	Ji20 [137]	link
Popesco 2022	134	Jiahao [79]	link
Bhatt 2022	37	Jiang20 [56]	link
Sarker 2021	147	Jiang20 [86]	link
Buchanan 2020	118+13	Jibb [8]	link
Battineni 2022	18	Jimenez-Solem21 [33]	link
Adamidi 2021	101	Jimenez-Solem20 [81]	link
Adamidi 2021	101	Jin20 [96]	link
Adb-Alrazaq 2020	82	Jin S20 [26] -> [28]	link
Seibert 2021	292	Jin12 [185] -> [149]	link	ref# taken from app2; listed as ref #149 in review
Seibert 2021	292	Jing17 [102]	link	ref# taken from app2
Buchanan 2020	118+13	Joerin [38]	link
Barboi 2022	20	Johnson [33]	link
Seibert 2021	292	Johnson06 [212]	link	ref# taken from app2
Buchanan 2020	118+13	Jones18 [18] -> [40]	link
Kirk 2021	60	Jones19 [94]	link
Zidaru 2020	144	Jones16 [111]	link
Loveys 2022	31	Joranson [16]	link
Loveys 2022	31	Joranson [17]	link
Seibert 2021	292	Jordan10 [238] -> [152]	link	ref# taken from app2
Rahimi 2021	90	Jordan18 [89]	link
Syeda 2021	130	Joshi20 [115]	link
Bhatt 2022	37	Ju [57]	link
Seibert 2021	292	Juang13 [143]	link	ref# taken from app2
Seibert 2021	292	Juang15 [144]	link	ref# taken from app2
Sarker 2021	147	Jumper20 [155]	link
Kaelin 2021	94	Jung19 [68]	link
Seibert 2021	292	Jung16 [177] -> [156]	link	ref# taken from app2
Seibert 2021	292	Jung19 [260] -> [155]	link	ref# taken from app2
Sapri 2020	26	Kabassi08 [26]	link
Seibert 2021	292	Kaewprag15 [51]	link	ref# taken from app2
Seibert 2021	292	Kahn18 [285]	link	ref# taken from app2
Seibert 2021	292	Kalidas16 [52]	link	ref# taken from app2
Sarker 2021	147	Kamil21 [62]	link
Buchanan 2020	118+13	Kaminski [96]	link
Rahimi 2021	90	Kanagasingam18 [86]	link
Barboi 2022	20	Kang20 [32]	link
Seibert 2021	292	Kang12 [145]	link	ref# taken from app2
Syeda 2021	130	Kang20 [116]	link
Seibert 2021	292	Kao18 [53]	link	ref# taken from app2
Adamidi 2021	101	Karthikeyan [106]	link
Seibert 2021	292	Kasteren10 [146]	link	ref# taken from app2
Zhao 2021	29	Katapally20 [24]	link
Kaelin 2021	94	Ke13 [118]	link
Syeda 2021	130	Ke20 [75]	link
Huang 2022	13	Keenan [25]	link
Bhatt 2022	37	Kerr18 [81]	link
Rahimi 2021	90	Kerr15 [72]	link
Kaelin 2021	94	Khamassi [67]	link
Seibert 2021	292	Khan17 [186]	link	ref# taken from app2
Syeda 2021	130	Khan20 [117]	link
Bertini 2022	31	Khatibi 2019	link
Bhatt 2022	37	Kheirkhahan [82]	link
Hassan 2021	17	Khojandi [21]	link
Seibert 2021	292	Khosla13 [103]	link	ref# taken from app2
Syeda 2021	130	Khuzani20 [118]	link
Zidaru 2020	144	Kidd19 [90]	link
Buchanan 2020	118+13	Kim18 [111] -> [132]	link
Kirk 2021	60	Kim20 [53]	link
Kaelin 2021	94	Kim15 [66]	link
Kaelin 2021	94	Kim12 [96]	link
Adamidi 2021	101	Kim20 [79]	link
Velez 2021	30+4	Kim17 [55]	link
Syeda 2021	130	Kim20 [76]	link
Zhao 2021	29	Kind20 [31]	link
Seibert 2021	292	Kingetsu19 [104]	link	ref# taken from app2
Kirk 2021	60	Kingsley [96]	link
Zidaru 2020	144	Kipping16 [182]	link
Eldaly 2022	15	Kistenev [18]	link
Adamidi 2021	101	Klann20 [102]	link
Rahimi 2021	90	Klann13 [67]	link
Sapri 2020	26	klar90 [27]	link
Kaelin 2021	94	Klein11 [37]	link
Buchanan 2020	118+13	Klein18 [71] -> [93]	link
Zidaru 2020	144	Klein14 [143]	link
Syeda 2021	130	Klein20 [38]	link
Zhao 2021	29	Klenk20 [35]	link
Choudhury 2020b	53	Klock [47]	link
Rahimi 2021	90	Knab01 [102]	link
Zidaru 2020	144	Knoll17 [156]	link
Syeda 2021	130	Ko20 [119]	link
Sarker 2021	147	Ko20 [82]	link
Seibert 2021	292	Kobayashi12 [105]	link	ref# taken from app2
Kaelin 2021	94	Koch [65]	link
Loveys 2022	31	Koh [35]	link
Kaelin 2021	94	Kokkom [64]	link
Sapri 2020	26	Kolachalama18 [30]	link
Kaelin 2021	94	Kolne [111]	link
Choudhury 2020a	35	Konig [112]	link
Rahimi 2021	90	Kop16 [80]	link
Kirk 2021	60	Korem [47]	link
Zhao 2021	29	Kostkova18 [28]	link
Kaelin 2021	94	Kozima [39]	link
Kaelin 2021	94	Kozima [63]	link
Zidaru 2020	144	Kreyenbuhi19 [168]	link
Buchanan 2020	118+13	Kriegel [24]	link
Barboi 2022	20	Krishnan18 [31]	link
Seibert 2021	292	Krishnan14 [282]	link	ref# taken from app2
Zidaru 2020	144	Kruczek19 [120]	link
Seibert 2021	292	Kruger17 [106]	link	ref# taken from app2
Welch 2022	19	Krupa16 [27]	link
Seibert 2021	292	Kubota08 [107]	link	ref# taken from app2
Bertini 2022	31	Kuhle 2018	link
Talpur 2022	12	Kuhnisch22 [25]	link
Payedimarri 2021	8	Kumar20 [21]	link
Adb-Alrazaq 2020	82	Kumar20 [80] -> [83]	link
Velez 2021	30+4	Kumar17 [52]	link
Zidaru 2020	144	Kumar19 [142]	link
Seibert 2021	292	Kumar19 [187] -> [168]	link	ref# taken from app2
Velez 2021	30+4	Kumar19 [53]	link
Sarker 2021	147	Kumar21 [122]	link
Chew 2022	26	Kun19 [47]	link
Zhao 2021	29	Kun21 [18]	link
Seibert 2021	292	Kundu08 [54]	link	ref# taken from app2
Choudhury 2020a	35	Kuo [113]	link
Zidaru 2020	144	Kuru20 [178]	link
Welch 2022	19	Kushki15 [28]	link
Seibert 2021	292	Kuspinar19 [119]	link	ref# taken from app2
Buchanan 2021	27	Kutafina [24]	link
Buchanan 2020	118+13	Kuziemsky [40]	link
Eldaly 2022	15	Kwarteng [21]	link
Buchanan 2020	118+13	Kwon19 [115] -> [136]	link
Choudhury 2020b	53	Kwon18 [65]	link
Choudhury 2020b	53	Labovitz [93]	link
Sarker 2021	147	Laguarta20 [66]	link
Kaelin 2021	94	Lahiri [120]	link
Chew 2022	26	Lai20 [41]	link
Sarker 2021	147	Lai20 [85]	link
Velez 2021	30+4	Lambelet17 [29]	link
Sarker 2021	147	Lamptey20 [129]	link
Zidaru 2020	144	Landhuis17 [204]	link
Loveys 2022	31	Lane [36]	link
Battineni 2022	18	Langner [41]	link
Rahimi 2021	90	Lappenschaar13 [59]	link
Choudhury 2020a	35	Lara [114]	link
Zidaru 2020	144	Larsen19 [108]	link
Rahimi 2021	90	Lau18 [81]	link
Buchanan 2020	118+13	Law [73]	link
Zidaru 2020	144	Lawn18 [68]	link
Loveys 2022	31	Lazarou [37]	link
Seibert 2021	292	Lea13 [55]	link	ref# taken from app2
Zidaru 2020	144	Lea18 [162]	link
Choudhury 2020a	35	Lee19 [115]	link
Buchanan 2020	118+13	Lee18 [123] -> [144]	link
Buchanan 2020	118+13	Lee20 [75] -> [97]	link
Zidaru 2020	144	Lee14 [79]	link
Seibert 2021	292	Lee17 [ 213] -> [172]	link	ref# taken from app2
Talpur 2022	12	Lee18 [26] - 2 spellings	link	2 spellings Lee and Leea, with ref 26 spelled Lee
Rahimi 2021	90	Lee18 [74]	link
Seibert 2021	292	Lehman18 [56] => [173]	link	ref# taken from app2
Kaelin 2021	94	Lehmann11 [106]	link
Seibert 2021	292	Lei19 [147] -> [174]	link	ref# taken from app2; ref #174 in review shows Xiaochum L which is firstname for Lei
Velez 2021	30+4	Lei19 [43]	link
Welch 2022	19	Leikauf21 [29]	link
Zidaru 2020	144	Leorin19 [63]	link
Glaz 2021	58	Leroy [58]	link
Rahimi 2021	90	Levy18 [76]	link
Adamidi 2021	101	Li20 [2]	link
Adamidi 2021	101	Li20 [16]	link
Adamidi 2021	101	Li20 [63]	link
Adamidi 2021	101	Li20 [97]	link
Buchanan 2020	118+13	Li19 [55] -> [77]	link
Chew 2022	26	Li20 [32]	link
Choudhury 2020b	53	Li18 [77]	link
Choudhury 2020b	53	Li15 [97]	link
Adb-Alrazaq 2020	82	Li L19 [27] -> [30]	link
Adb-Alrazaq 2020	82	Li M20 [81] -> [84]	link
Sarker 2021	147	Li17 [124]	link
Seibert 2021	292	Li17 [57] -> [175]	link	ref# taken from app2
Seibert 2021	292	Li12 [82] -> [177]	link	ref# taken from app2
Seibert 2021	292	Li18 [180] -> [176]	link	ref# taken from app2
Syeda 2021	130	Li20 [63]	link
Syeda 2021	130	Li20 [139]	link
Velez 2021	30+4	Li20 [48]	link
Zheng 2022	8	Li19 [34]	link
Choudhury 2020b	53	Lian [106]	link
Buchanan 2020	118+13	Liang [13]	link
Loveys 2022	31	Liang [18]	link
Buchanan 2021	27	Liang [27]	link
Choudhury 2020b	53	Liang [71]	link
Adamidi 2021	101	Liang [89]	link
Seibert 2021	292	Liao15 [83] -> [178]	link	ref# taken from app2
Loveys 2022	31	Libin [19]	link
Sapri 2020	26	Lillehang98 [16]	link
Seibert 2021	292	Lim11 [247]	link	ref# taken from app2
Buchanan 2020	118+13	Lin14 [118] -> [139]	link
Barboi 2022	20	Lin19 [30]	link
Rahimi 2021	90	Lin12 [99]	link
Rahimi 2021	90	Lin18 [83]	link
Welch 2022	19	Lin20 [30]	link
Kaelin 2021	94	Lindsay [61]	link
Kaelin 2021	94	Lindsay [62]	link
Buchanan 2020	118+13	Linnen19 [48] -> [70]	link
Choudhury 2020a	35	Lins [116]	link
Bertini 2022	31	Lipschuetz 2020	link
Adamidi 2021	101	Liu20 [24]	link
Adamidi 2021	101	Liu20 [44]	link
Chew 2022	26	Liu21 [34]	link
Chew 2022	26	Liu21 [39]	link
Bhatt 2022	37	Liu19 [38]	link
Bhatt 2022	37	Liu20 [72]	link
Bertini 2022	31	Liu 2019	link
Zidaru 2020	144	Liu16 [136]	link
Seibert 2021	292	Liu18 [188] -> [180]	link	ref# taken from app2
Syeda 2021	130	Liu20 [39]	link
Syeda 2021	130	Liu20 [40]	link
Syeda 2021	130	Liu20 [77]	link
Velez 2021	30+4	Liu18 [37]	link
Chew 2022	26	Liyanage [44]	link
Kaelin 2021	94	Ljunglof [105]	link
Buchanan 2020	118+13	Lo19 [114] -> [135]	link
Seibert 2021	292	Lo07 [58] -> [181]	link	ref# taken from app2
Buchanan 2020	118+13	Locsin [131]	link
Buchanan 2020	118+13	Lodhi15 [125] -> [146]	link
Seibert 2021	292	Lodhi17 [84] -> [182]	link	ref# taken from app2
Sarker 2021	147	Loey20 [19]	link
Adamidi 2021	101	Lokwani [95]	link
Choudhury 2020b	53	Long [94]	link
Kirk 2021	60	Lopez18 [48]	link
Adb-Alrazaq 2020	82	Lopez-Rincon20 [50] -> [53]	link
Zheng 2022	8	Loughiin18 [32]	link
Hassan 2021	17	Lu19 [17]	link
Seibert 2021	292	Lu06 [262] -> [9]	link	ref# taken from app2
Zidaru 2020	144	Lucas14 [95]	link
Popesco 2022	134	Lucius [47]	link
Kaelin 2021	94	Ludi [102]	link
Kaelin 2021	94	Ludi [60]	link
Hassan 2021	17	Lukaszewski [29]	link
Glaz 2021	58	Luo16 [48] [42]	link	app2 ref# different from reference in article -> #42
Bhatt 2022	37	Luo20 [83]	link
Rahimi 2021	90	Luo13 [92]	link
Seibert 2021	292	Luo18 [214]	link	ref# taken from app2
Seibert 2021	292	Luo19 [59]	link	ref# taken from app2
Seibert 2021	292	Luperto18 [254]	link	ref# taken from app2
Zidaru 2020	144	Lupton14 [151]	link
Seibert 2021	292	Lustrek12 [265]	link	ref# taken from app2
Seibert 2021	292	Luu17 [215]	link	ref# taken from app2
Buchanan 2020	118+13	Luxton [21]	link
Buchanan 2020	118+13	Lynn19 [36] -> [58]	link
Bhatt 2022	37	Lyon [68]	link
Adamidi 2021	101	Ma [85]	link
Buchanan 2020	118+13	Maalouf [5]	link
Seibert 2021	292	Machanje19 [189]	link	ref# taken from app2
Syeda 2021	130	Mackey20 [41]	link
Rahimi 2021	90	MacRae15 [52]	link
Rahimi 2021	90	MacRae15 [68]	link
Adb-Alrazaq 2020	82	Magar [55]	link
Huang 2022	13	Maghdid [27]	link
Glaz 2021	58	Maguen [63]	link
Seibert 2021	292	Magyar19 [216]	link	ref# taken from app2
Adamidi 2021	101	Mahmud [25]	link
Syeda 2021	130	Mahoud20 [64]	link
Rahimi 2021	90	Maizels08 [101]	link
Bertini 2022	31	Malacova 2020	link
Bertini 2022	31	Malath-Pokomy 2015	link
Buchanan 2020	118+13	Mandal [50]	link
Seibert 2021	292	Manmun14 [60]	link	ref# taken from app2
Seibert 2021	292	Manna19 [85]	link	ref# taken from app2
Buchanan 2021	27	Mano19 [23]	link
Seibert 2021	292	Mano18 [120]	link	ref# taken from app2
Sarker 2021	147	Mantas20 [26]	link
Seibert 2021	292	Marafino15 [86]	link	ref# taken from app2
Choudhury 2020b	53	Marella [82]	link
Payedimarri 2021	8	Marini20 [25]	link
Popesco 2022	134	Maron [130]	link
Seibert 2021	292	Marschollek08 [6]	link	ref# taken from app2
Zidaru 2020	144	Martel19 [155]	link
Kaelin 2021	94	Marti [59]	link
Kaelin 2021	94	Marti [80]	link
Kaelin 2021	94	Marti [91]	link
Sahu 2022	10	Martinez [26]	link
Seibert 2021	292	Masafumi10 [217]	link	ref# taken from app2
Sapri 2020	26	Mastesr19 [36]	link
Seibert 2021	292	Matsuyama09 [22]	link	ref# taken from app2
Zidaru 2020	144	Matthews16 [70]	link
Talpur 2022	12	Mayank17 [] - missing ref	link	missing reference in review
Barboi 2022	20	Mayaud [41]	link
Eldaly 2022	15	Mayfield [19]	link
Zhao 2021	29	Mbunge20 [25]	link
Zidaru 2020	144	McCauley19 [96]	link
Zidaru 2020	144	McClelland18 [72]	link
Zidaru 2020	144	McCosker20 [126]	link
Chew 2022	26	McCradden20 [36]	link
Chew 2022	26	McCradden20 [37]	link
Rahimi 2021	90	McFadden16 [36]	link
Welch 2022	19	McGinnis19 [32]	link
Welch 2022	19	McGinnis21 [31]	link
Buchanan 2020	118+13	McGrow [47]	link
Choudhury 2020b	53	McKnight [81]	link
Syeda 2021	130	McRae20 [140]	link
Battineni 2022	18	Mdabbah [35]	link
Sarker 2021	147	Medrek21 [101]	link
Buchanan 2020	118+13	Meetoo [97]	link
Zidaru 2020	144	Mehmet20 [144]	link
Kaelin 2021	94	Mei15 [122]	link
Syeda 2021	130	Mei20 [121]	link
Barboi 2022	20	Meiring [7]	link
Syeda 2021	130	Melin20 [42]	link
Syeda 2021	130	Melin20 [43]	link
Choudhury 2020b	53	Menard [62]	link
Kirk 2021	60	Mendes-Soares [14]	link
Kirk 2021	60	Mendes-Soares [49]	link
Adb-Alrazaq 2020	82	Meng [48]	link
Bhatt 2022	37	Menictas [79]	link
Buchanan 2020	118+13	Menon [129]	link
Glaz 2021	58	Menzuk [104] [91]	link	app2 ref# different from reference in article -> #91
Zidaru 2020	144	Merchant19 [110]	link
Seibert 2021	292	Merico13 [248]	link	ref# taken from app2
Loveys 2022	31	Merilahti [38]	link
Seibert 2021	292	Mervin18 [33]	link	ref# taken from app2
Kaelin 2021	94	Metatla [88]	link
Glaz 2021	58	Metzger17 [57]	link
Buchanan 2020	118+13	Metzler16 [35]	link
Barboi 2022	20	Meyer18 [29]	link
Zidaru 2020	144	Meyer18 [65]	link
Velez 2021	30+4	Miao18 [35]	link
Syeda 2021	130	Mick20 [78]	link
Loveys 2022	31	Mihailidis08 [39]	link
Seibert 2021	292	Mihailidis07 [218]	link	ref# taken from app2
Zidaru 2020	144	Mikal16 [85]	link
Kaelin 2021	94	Miller02 [114]	link
Buchanan 2020	118+13	Miller19 [20] -> [42]	link
Chew 2022	26	Milne-Ives [23]	link
Welch 2022	19	Min11 [33]	link
Adamidi 2021	101	Minaee [20]	link
Kaelin 2021	94	Mineo [117]	link
Syeda 2021	130	Mirabelli20 [79]	link
Zheng 2022	8	Misra-Hebert20 [35]	link
Seibert 2021	292	Mitabe17 [219]	link	ref# taken from app2
Seibert 2021	292	Mitabe18 [ 220]	link	ref# taken from app2
Huang 2022	13	miyake [18]	link
Kaelin 2021	94	Miyamoto [101]	link
Seibert 2021	292	Miyawaki05 [61]	link	ref# taken from app2
Zidaru 2020	144	Mizen19 [157]	link
Adb-Alrazaq 2020	82	Mizumoto [83]	link
Glaz 2021	58	Moessner [110] [96]	link	app2 ref# different from reference in article -> #96
Syeda 2021	130	Moftakhar20 [44]	link
Syeda 2021	130	Mollalo20 [45]	link
Rahimi 2021	90	Monahan18 [49]	link
Kirk 2021	60	Montanez [54]	link
Kirk 2021	60	Montanez [55]	link
Buchanan 2020	118+13	Monteiro [85]	link
Choudhury 2020a	35	Morabiro [117]	link
Rahimi 2021	90	Morales18 [69]	link
Eldaly 2022	15	Moreira15 [11]	link
Bertini 2022	31	Moreira 2016a	link
Bertini 2022	31	Moreira 2016b	link
Bhatt 2022	37	Moren-Munoz [73]	link
Rahimi 2021	90	Moreno17 [60]	link
Seibert 2021	292	Mori13 [190]	link	ref# taken from app2
Seibert 2021	292	Morita15 [221]	link	ref# taken from app2
Seibert 2021	292	Morita18 [108]	link	ref# taken from app2
Buchanan 2020	118+13	Morley [93]	link
Hassan 2021	17	Morrill [15]	link
Talpur 2022	12	Moutselos19 [27]	link
Loveys 2022	31	Moyle13 [20]	link
Loveys 2022	31	Moyle17 [21]	link
Loveys 2022	31	Moyle18 [22]	link
Buchanan 2020	118+13	Moyle18 [30] -> [40]	link
Buchanan 2020	118+13	Moyle19 [33] -> [52]	link
Buchanan 2020	118+13	Moyle18 [82] -> [55]	link
Seibert 2021	292	Muckell17 [109]	link	ref# taken from app2
Adamidi 2021	101	Muhammad [9]	link
Bertini 2022	31	Munchel 2020	link
Welch 2022	19	Munoz-Organero19 [34]	link
Choudhury 2020b	53	Murff [78]	link
Syeda 2021	130	Murphy20 [122]	link
Zidaru 2020	144	Murphy20 [60]	link
Buchanan 2021	27	Murray [2]	link
Sarker 2021	147	Mushtaq20 [84]	link
Sarker 2021	147	Muthugala20 [142]	link
Chew 2022	26	Nadarzynski [26]	link
Bertini 2022	31	Nair 2018	link
Buchanan 2020	118+13	Nairn [83]	link
Battineni 2022	18	Naito [45]	link
Adamidi 2021	101	Nan [57]	link
Barboi 2022	20	Nanyakkara [28]	link
Adb-Alrazaq 2020	82	Narin [42]	link
Zidaru 2020	144	Nasir17 [129]	link
Choudhury 2020a	35	Naushad [118]	link
Buchanan 2020	118+13	Nauta [127]	link
Adamidi 2021	101	Navlakha [103]	link
Seibert 2021	292	Naya11 [62]	link	ref# taken from app2
Hassan 2021	17	Nemati18 [22]	link
Adamidi 2021	101	Nemati20 [110]	link
Kaelin 2021	94	Neto [93]	link
Kaelin 2021	94	Newhard [100]	link
Kaelin 2021	94	Newhard [51]	link
Buchanan 2020	118+13	Newland [86]	link
Zidaru 2020	144	Ng18 [59]	link
Syeda 2021	130	Nguyen20 ]80]	link
Seibert 2021	292	Nguyen-Truong18 [122] ->[205]	link	ref# taken from app2
Buchanan 2021	27	NHS-URL [10]	link
Buchanan 2020	118+13	NHSX-URL [54]	link
Zidaru 2020	144	Nicholas15 [109]	link
Popesco 2022	134	Nida [113]	link
Seibert 2021	292	Nie19 [256]	link	ref# taken from app2
Barboi 2022	20	Nielsen [24]	link
Buchanan 2020	118+13	Nieto [10]	link
Seibert 2021	292	Nii07 [63]	link	ref# taken from app2
Seibert 2021	292	Nii08 [64]	link	ref# taken from app2
Seibert 2021	292	Nii09 [258]	link	ref# taken from app2
Seibert 2021	292	Nii10 [66]	link	ref# taken from app2
Seibert 2021	292	Nii13 [65]	link	ref# taken from app2
Seibert 2021	292	Nii14 [ 193]	link	ref# taken from app2
Seibert 2021	292	Nii14 [192]	link	ref# taken from app2
Seibert 2021	292	Nii15 [194]	link	ref# taken from app2
Seibert 2021	292	Nii16 [195]	link	ref# taken from app2
Seibert 2021	292	Niiuchi18 [148]	link	ref# taken from app2
Barboi 2022	20	Nimgaonkar [25]	link
Seibert 2021	292	Nishio20 [67]	link	ref# taken from app2
Eldaly 2022	15	Notash [22]	link
Seibert 2021	292	Nouira12 [68]	link	ref# taken from app2
Seibert 2021	292	Nuii17 [191]	link	ref# taken from app2
Zheng 2022	8	Nunes16 [31]	link
Zheng 2022	8	Nunes17 [29]	link
Zidaru 2020	144	Nurmi20 [134]	link
Seibert 2021	292	Nuutinen17 [149]	link	ref# taken from app2
Buchanan 2020	118+13	Nwosu [81]	link
Loveys 2022	31	Obayashi [40]	link
Syeda 2021	130	Obeid20 [65]	link
Seibert 2021	292	O'Brien20 [278]	link	ref# taken from app2
Kirk 2021	60	O'Driscoll [89]	link
Syeda 2021	130	Oh20 [123]	link
Seibert 2021	292	Ohura19 [178]	link	ref# taken from app2
Seibert 2021	292	Okano13 [150]	link	ref# taken from app2
Chew 2022	26	Okolo [42]	link
Buchanan 2020	118+13	Olling [49]	link
Sarker 2021	147	Omoniyi21 [59]	link
Choudhury 2020b	53	Onay [100]	link
Choudhury 2020b	53	Ong12 [72]	link
Syeda 2021	130	Ong20 [81]	link
Buchanan 2020	118+13	Ongenae14 [119] -> [140]	link
Seibert 2021	292	Ongenae12 [196] -> [224]	link	ref# taken from app2
Sarker 2021	147	Orozco-del [73]	link
Choudhury 2020a	35	Ortiz [119]	link
Zidaru 2020	144	Ospina-Pinillos19 [153]	link
Zidaru 2020	144	Ospina-Pinillos20 [154]	link
Seibert 2021	292	Ostojic20 [87]	link	ref# taken from app2
Kaelin 2021	94	Otoom [127]	link
Sarker 2021	147	Ouchicha20 [53]	link
Welch 2022	19	Ouyang20 [35]	link
Syeda 2021	130	Ozturk20 [102]	link
Zidaru 2020	144	Paay18 [191]	link
Sarker 2021	147	Padma20 [42]	link
Zidaru 2020	144	Padrez16 [99]	link
Seibert 2021	292	Pahi15 [151]	link	ref# taken from app2
Rahimi 2021	90	Pakhomov08 [43]	link
Chew 2022	26	Palmnica [27]	link
Bertini 2022	31	Pan 2017	link
Adb-Alrazaq 2020	82	Pandey [102]	link
Syeda 2021	130	Panwar20 [124]	link
Buchanan 2020	118+13	Papadopoulos [43]	link
Buchanan 2020	118+13	Papadopoulos [67]	link
Seibert 2021	292	Papageorgiou17 [7]	link	ref# taken from app2
Sapri 2020	26	Paranjape19 [39]	link
Choudhury 2020a	35	Park13 [120]	link
Seibert 2021	292	Park11 [244]	link	ref# taken from app2
Sapri 2020	26	Park19 [31]	link
Zhao 2021	29	Park20 [32]	link
Seibert 2021	292	Park20 [69] -> [228]	link	ref# taken from app2
Seibert 2021	292	Park20 [88] -> [229]	link	ref# taken from app2
Zhao 2021	29	Parker20 [3]	link
Glaz 2021	58	Parthipan [106]	link	app2 ref# different from reference in article -> #92
Payedimarri 2021	8	Pasayat [24]	link
Seibert 2021	292	Pascual08 [270]	link	ref# taken from app2
Adb-Alrazaq 2020	82	Patankar [56]	link
Glaz 2021	58	Patel15 [114] [100]	link	app2 ref# different from reference in article -> #100
Glaz 2021	58	Patel15 [116] [102]	link	app2 ref# different from reference in article -> #102
Zidaru 2020	144	Patel20 [189]	link
Syeda 2021	130	Pathan20 [82]	link
Talpur 2022	12	Patil19 [17]	link
Seibert 2021	292	Patrick11 [89]	link	ref# taken from app2
Seibert 2021	292	Patterson19 [70]	link	ref# taken from app2
Seibert 2021	292	Paul14 [170]	link	ref# taken from app2
Buchanan 2020	118+13	Paulson [102]	link
Kirk 2021	60	Pavey [87]	link
Bertini 2022	31	Paydar 2017	link
Bhatt 2022	37	Payrovnazin [102] [101]	link	Appendix says ref 102 but reference section has only 101 refs so changed to ref 101
Choudhury 2020a	35	Pedois [121]	link
Buchanan 2020	118+13	Peirce20 [107] -> [128]	link
Seibert 2021	292	Peirce19 [292]	link	ref# taken from app2
Battineni 2022	18	Peng21 [39]	link
Adamidi 2021	101	Peng20 [62]	link
Syeda 2021	130	Peng20 [66]	link
Zidaru 2020	144	Pennous19 [117]	link
Rahimi 2021	90	Penny12 [104]	link
Buchanan 2020	118+13	Pepito19 [26] -> [48]	link
Popesco 2022	134	Perez [131]	link
Glaz 2021	58	Perlis [55]	link
Buchanan 2020	118+13	Perry [108]	link
Rahimi 2021	90	Perveen19 [61]	link
Rahimi 2021	90	Pesko18 [44]	link
Seibert 2021	292	Pessemier13 [197]	link	ref# taken from app2
Glaz 2021	58	Pestian [62]	link
Zhao 2021	29	Peter20 [42]	link
Zheng 2022	8	Pettus19 [33]	link
Buchanan 2020	118+13	Pfadenhauer [29]	link
Welch 2022	19	Pfeiffer19 [36]	link
Seibert 2021	292	Phan19 [198]	link	ref# taken from app2
Zidaru 2020	144	Pickersgill19 [40]	link
Zidaru 2020	144	Pickersgill19 [41]	link
Kaelin 2021	94	Pioggia [69]	link
Syeda 2021	130	Pirouz20 [46]	link
Barboi 2022	20	Pirracchio [1]	link
Kaelin 2021	94	Pliasa [57]	link
Buchanan 2020	118+13	Poncette [91]	link
Kaelin 2021	94	Porayska-Pomsta [109]	link
Seibert 2021	292	Portacolone20 [290]	link	ref# taken from app2
Glaz 2021	58	Posada [74] [69]	link	app2 ref# different from reference in article -> #69
Buchanan 2020	118+13	Poulsen [74]	link
Syeda 2021	130	Pourghasemi20 [47]	link
Adamidi 2021	101	Pourhomayoun20 [70]	link
Zidaru 2020	144	Powell19 [78]	link
Chew 2022	26	Prakash [24]	link
Zidaru 2020	144	Pratt20 [80]	link
Rahimi 2021	90	Press15 [45]	link
Zidaru 2020	144	Proudfoot10 [84]	link
Loveys 2022	31	Pu20 [23]	link
Syeda 2021	130	Pu20 [125]	link
Kaelin 2021	94	Pulido [56]	link
Sahu 2022	10	Puopolo [24]	link
Barboi 2022	20	Purushotham [27]	link
Adamidi 2021	101	Qi20 [67]	link
Syeda 2021	130	Qiang20 [83]	link
Adb-Alrazaq 2020	82	Qiao [70]	link
Payedimarri 2021	8	Qiu20 [26]	link
Sarker 2021	147	Qjidaa20 [33]	link
Syeda 2021	130	Raamkumar20 [18]	link
Bhatt 2022	37	Ragav [77]	link
Syeda 2021	130	Rahimzadeh20 [126]	link
Adb-Alrazaq 2020	82	Rahman [66]	link
Syeda 2021	130	Rajaraman20 [127]	link
Syeda 2021	130	Ramalingam20 [67]	link
Seibert 2021	292	Ramanujam19 [199]	link	ref# taken from app2
Kirk 2021	60	Ramyaa [26]	link
Syeda 2021	130	Randhawa20 [84]	link
Buchanan 2020	118+13	Rantanen [77]	link
Loveys 2022	31	Rantz [24]	link
Loveys 2022	31	Rantz [25]	link
Syeda 2021	130	Rao20 [49]	link
Bhatt 2022	37	Rauber [69]	link
Adamidi 2021	101	Razavian [115]	link
Zidaru 2020	144	Realpe20 [138]	link
Welch 2022	19	Redd20 [37]	link
Choudhury 2020b	53	Reddy [95]	link
Velez 2021	30+4	Rehmat18 [30]	link
Kaelin 2021	94	Reid [113]	link
Kaelin 2021	94	Reid [119]	link
Battineni 2022	18	Reinbolt [44]	link
Adamidi 2021	101	Ren [11]	link
Rahimi 2021	90	Rennie09 [55]	link
Syeda 2021	130	Ribeiso20 [50]	link
Sarker 2021	147	Richardson20 [158]	link
Seibert 2021	292	Richter13 [152]	link	ref# taken from app2
Battineni 2022	18	Rim [34]	link
Kaelin 2021	94	Rios-Rincon [38]	link
Buchanan 2021	27	Risling17 [4] -> [9]	link
Buchanan 2020	118+13	Risling18 [66] -> [88]	link
Buchanan 2020	118+13	Risling19 [69] -> [91]	link
Bertini 2022	31	Rittenhouse 2019	link
Seibert 2021	292	Robben15 [268]	link	ref# taken from app2
Buchanan 2020	118+13	Robert [1]	link
Zidaru 2020	144	Robillard19 [105]	link
Buchanan 2020	118+13	Robinson16 [14] -> [36]	link
Loveys 2022	31	Robinson13 [26]	link
Loveys 2022	31	Robinson13 [41]	link
Loveys 2022	31	Robinson15 [42]	link
Kirk 2021	60	Rodriguez-Pardo [56]	link
Bertini 2022	31	Romeo 2019	link
Velez 2021	30+4	Rosales18 [31]	link
Choudhury 2020b	53	Rosenbaum [80]	link
Seibert 2021	292	Rouleau17 [283]	link	ref# taken from app2
Glaz 2021	58	Roy18 [40]	link
Syeda 2021	130	Roy20 [128]	link
Glaz 2021	58	Roysden [56]	link
Kaelin 2021	94	rRivas-Perez [125]	link
Kaelin 2021	94	Rudovic [58]	link
Adamidi 2021	101	Ryan20 [118]	link
Syeda 2021	130	Saba20 [51]	link
Adb-Alrazaq 2020	82	Saçar demirci [71]	link
Seibert 2021	292	Sadahiro07 [267]	link	ref# taken from app2
Bertini 2022	31	Sadi-Ahmed 2017	link
Zidaru 2020	144	Sadilek14 [125]	link
Seibert 2021	292	Sadreazami19 [153]	link	ref# taken from app2
Seibert 2021	292	Sadreazami19 [154]	link	ref# taken from app2
Seibert 2021	292	Sadreazami19 [155]	link	ref# taken from app2
Rahimi 2021	90	Safarova16 [46]	link
Syeda 2021	130	Saiz20 [129]	link
Seibert 2021	292	Sakakibara17 [156]	link	ref# taken from app2
Adamidi 2021	101	Salman [22]	link
Adamidi 2021	101	Salvatore [69]	link
Buchanan 2020	118+13	Salzmann-Erikson17 [59] -> [81]	link
Velez 2021	30+4	Samper-Escudero20 [50]	link
Seibert 2021	292	Samra16 [232]	link	ref# taken from app2
Velez 2021	30+4	Sangha16 [22]	link
Popesco 2022	134	Sanjar [58]	link
Kaelin 2021	94	Santaiwongchai [82]	link
Sapri 2020	26	Santos19 [38]	link
Hassan 2021	17	Saqib [23]	link
Adb-Alrazaq 2020	82	Sarkar B [67]	link
Adb-Alrazaq 2020	82	Sarkar J [100]	link
Zidaru 2020	144	Satinsky18 [83]	link
Rahimi 2021	90	Sayadi17 [62]	link
Sarker 2021	147	Sayed20 [141]	link
Seibert 2021	292	Scalzo13 [71]	link	ref# taken from app2
Seibert 2021	292	Scalzo13 [90]	link	ref# taken from app2
Chew 2022	26	Scheetz [35]	link
Hassan 2021	17	Scherpf [18]	link
Glaz 2021	58	Scheurwegs [73] [68]	link	app2 ref# different from reference in article -> #68
Choudhury 2020b	53	Schiff [96]	link
Choudhury 2020a	35	Schmidt-Erfurth [122]	link
Kaelin 2021	94	Schroeder [83]	link
Battineni 2022	18	Schulz [48]	link
Adamidi 2021	101	Schwab [109]	link
Zhao 2021	29	Schwalbe20 [23]	link
Sarker 2021	147	Scudellari21 [103]	link
Syeda 2021	130	Sear20 [14]	link
Velez 2021	30+4	Seeland17 [27]	link
Choudhury 2020b	53	Segal [63]	link
Rahimi 2021	90	Selskyy18 [47]	link
Buchanan 2020	118+13	Sensmeier [56]	link
Adb-Alrazaq 2020	82	Sethy [44]	link
Velez 2021	30+4	Shamroukh17 [28]	link
Kaelin 2021	94	Shamsuddin [97]	link
Adb-Alrazaq 2020	82	Shan [92]	link
Sarker 2021	147	Shankar20 [44]	link
Payedimarri 2021	8	Shao [23]	link
Sarker 2021	147	Sharma20 [50]	link
Seibert 2021	292	Sharma20 [91] -> 248	link	ref# taken from app2
Glaz 2021	58	To [97] Sharma20 [84]	link	no author To in article - Inferred it to be Sharma [84] and corrected
Buchanan 2020	118+13	Sharts-Hopko14 [105] -> [126]	link
Adamidi 2021	101	Shashikumar20 [104]	link
Seibert 2021	292	Shen13 [121]	link	ref# taken from app2
Syeda 2021	130	Shen20 [142]	link
Syeda 2021	130	Shen20 [52]	link
Huang 2022	13	Sherma [21]	link
Buchanan 2020	118+13	Sherry [99]	link
Adb-Alrazaq 2020	82	Shi [18]	link
Kirk 2021	60	Shiao [15]	link
Seibert 2021	292	Shieh13 [249]	link	ref# taken from app2
Bertini 2022	31	Shigemi 2019	link
Seibert 2021	292	Shillan19 [279]	link	ref# taken from app2
Glaz 2021	58	Shiner [64]	link
Buchanan 2020	118+13	Shorey19 [64] -> [86]	link
Seibert 2021	292	Si07 [222]	link	ref# taken from app2
Seibert 2021	292	Si07 [223]	link	ref# taken from app2
Buchanan 2020	118+13	Sicurella [19]	link
Buchanan 2020	118+13	Sikka [117]	link
Barboi 2022	20	Silva06 [37]	link
Kaelin 2021	94	Silva20 [90]	link
Kaelin 2021	94	Silvera-Tawil [47]	link
Choudhury 2020b	53	Simon [85]	link
Syeda 2021	130	Simsek20 [53]	link
Kaelin 2021	94	Simut[98]	link
Zidaru 2020	144	Sin19 [140]	link
Zidaru 2020	144	Sin20 [141]	link
Zidaru 2020	144	Sin20 [205]	link
Seibert 2021	292	Singh17 [92]	link	ref# taken from app2
Syeda 2021	130	Singh20 [130]	link
Syeda 2021	130	Singh20 [99]	link
Seibert 2021	292	Sinn17 [204]	link	ref# taken from app2
Sapri 2020	26	Sitterding19 [23]	link
Velez 2021	30+4	Siu18 [32]	link
Buchanan 2020	118+13	Skiba17 [101] -> [122]	link
Buchanan 2021	27	Skiba17 [19] -> [50]	link
Kaelin 2021	94	So [36]	link
Adamidi 2021	101	Soares20 [58]	link
Kaelin 2021	94	Soares17 [85]	link
Glaz 2021	58	Sohn [117] [103]	link	app2 ref# different from reference in article -> #103
Adamidi 2021	101	Soltan [3]	link
Bhatt 2022	37	Son [65]	link
Choudhury 2020b	53	Song19 [86]	link
Syeda 2021	130	Song20 [100]	link
Syeda 2021	130	Song20 [85]	link
Seibert 2021	292	Soni19 [157]	link	ref# taken from app2
Hassan 2021	17	Sood [25]	link
Sarker 2021	147	Sotoudeh20 [32]	link
Kirk 2021	60	Sowah [50]	link
Buchanan 2020	118+13	Sparks [126]	link
Bhatt 2022	37	Spathis [78]	link
Zidaru 2020	144	Spencer16 [163]	link
Buchanan 2020	118+13	SSHSC-URL [3]	link
Sarker 2021	147	Staff21 [139]	link
Chew 2022	26	Stai [45]	link
Sahu 2022	10	Stanculescu [28]	link
Kaelin 2021	94	Stanton [55]	link
Seibert 2021	292	Steins13 [72]	link	ref# taken from app2
Seibert 2021	292	Stiglie05 [179]	link	ref# taken from app2
Zidaru 2020	144	Strudwick20 [159]	link
Zidaru 2020	144	Sturt18 [150]	link
Seibert 2021	292	Su14 [124]	link	ref# taken from app2
Velez 2021	30+4	Sui17 [24]	link
Syeda 2021	130	Sujath20 [54]	link
Buchanan 2020	118+13	Sullivan [122]	link
Adamidi 2021	101	Sun20 [98]	link
Adamidi 2021	101	Sun20 [114]	link
Chew 2022	26	Sun19 [40]	link
Bertini 2022	31	Sun 2019	link
Loveys 2022	31	Sung [43]	link
Seibert 2021	292	Suryadevara12 [159]	link	ref# taken from app2
Seibert 2021	292	Suryadevara14 [158]	link	ref# taken from app2
Seibert 2021	292	Suzuki11 [160]	link	ref# taken from app2
Seibert 2021	292	Swangnetr13 [110]	link	ref# taken from app2
Zhao 2021	29	Sweeney20 [22]	link
Zidaru 2020	144	Tabbaa19 [137]	link
Velez 2021	30+4	Tageldeen16 [26]	link
Choudhury 2020b	53	Taggart [73]	link
Velez 2021	30+4	Taha19 [45]	link
Bhatt 2022	37	Tailor [61]	link
Seibert 2021	292	Takadama10 [224]	link	ref# taken from app2
Glaz 2021	58	Takano [111] [97]	link	app2 shown as #111, article cited as #63 on p13 but listed ref as #97 -> #97
Seibert 2021	292	Tamamizu16 [250]	link	ref# taken from app2
Chew 2022	26	Tam-Seto [38]	link
Popesco 2022	134	Tan [128]	link
Glaz 2021	58	Tanana [43]	link
Rahimi 2021	90	Tandon06 [75]	link
Popesco 2022	134	Tang20 [118]	link
Bhatt 2022	37	Tang20 [59]	link
Bhatt 2022	37	Tang20 [90]	link
Choudhury 2020b	53	Tang19 [90]	link
Adb-Alrazaq 2020	82	Tang Z20 [93] => [96]	link
Sapri 2020	26	Tang18 [35]	link
Seibert 2021	292	Tang19 [14] -> [43]	link	ref# taken from app2
Syeda 2021	130	Tang20 [86]	link
Buchanan 2020	118+13	Tanioka19 [11] -> [33]	link
Buchanan 2020	118+13	Tanioka19 [22] -> [44]	link
Buchanan 2020	118+13	Tanioka19 [27] -> [49]	link
Seibert 2021	292	Tapia09 [240]	link	ref# taken from app2
Seibert 2021	292	Tapia10 [26]	link	ref# taken from app2
Rahimi 2021	90	Tariq17 [108]	link
Seibert 2021	292	Tawfik20 [8]	link	ref# taken from app2
Rahimi 2021	90	Taylo02 [97]	link
Zidaru 2020	144	Tazawa20 [98]	link
Sarker 2021	147	Techmetics-URL [127]	link
Seibert 2021	292	Tejaswim18 [73]	link	ref# taken from app2
Zidaru 2020	144	Terp16 [54]	link
Adamidi 2021	101	Ter-Sarkisov [93]	link
Zidaru 2020	144	Thabrew17 [180]	link
Zidaru 2020	144	Thabrew18 [179]	link
Rahimi 2021	90	Thabtah18 [95]	link
Kirk 2021	60	Thaiss [97]	link
Sahu 2022	10	Thakur19 [29]	link
Sahu 2022	10	Thakur18 [30]	link
Rahimi 2021	90	Thakur18 [91]	link
Loveys 2022	31	Thodberg [27]	link
Seibert 2021	292	Thomas13 [251] -> [266]	link	ref# taken from app2
Zhao 2021	29	Thomas20 [20]	link
Zidaru 2020	144	Thompson20 [93]	link
Zidaru 2020	144	Thorstad19 [122]	link
Choudhury 2020a	35	Thung [123]	link
Battineni 2022	18	Tian21 [37]	link
Seibert 2021	292	Tian18 [200] -> [267]	link	ref# taken from app2
Choudhury 2020b	53	Tinoco [99]	link
Adb-Alrazaq 2020	82	Tiwari20 [85] -> [88]	link	same article title but different month Apr22:1-6
Sarker 2021	147	Tiwari20 [39]	link
Syeda 2021	130	Tiwari20 [55]	link	same article title but different month Oct; 14(5):e33-e38
Syeda 2021	130	Toacar20 [101]	link
Seibert 2021	292	Toda19 [111]	link	ref# taken from app2
Seibert 2021	292	Todorovic13 [74]	link	ref# taken from app2
Sarker 2021	147	Togacar20 [57]	link
Seibert 2021	292	Tokunaga16 [161]	link	ref# taken from app2
Syeda 2021	130	Tomar20 [56]	link
Adb-Alrazaq 2020	82	Ton [58]	link
Popesco 2022	134	Tong [24]	link
Glaz 2021	58	Topaz [99] [86]	link	app2 ref# different from reference in article -> #86
Zidaru 2020	144	Topol13 [1]	link
Zidaru 2020	144	Topol19 [71]	link
Zidaru 2020	144	Torenholt20 [171]	link
Zidaru 2020	144	Torous17 [62]	link
Zidaru 2020	144	Torous19 [119]	link
Zidaru 2020	144	Torous19 [56]	link
Rahimi 2021	90	Tou18 [54]	link
Glaz 2021	58	Tran17 [72] [67]	link	app2 ref# different from reference in article -> #67
Rahimi 2021	90	Tran18 [105]	link
Choudhury 2020a	35	Treder [124]	link
Adamidi 2021	101	Trivedi [117]	link
Kirk 2021	60	Trost [91]	link
Seibert 2021	292	Tseng13 [241]	link	ref# taken from app2
Zidaru 2020	144	Tucker19 [160]	link
Buchanan 2020	118+13	Tuisku [6]	link
Syeda 2021	130	Tuncer20 [103]	link
Glaz 2021	58	Tung [113] [99]	link	app2 ref# different from reference in article -> #99
Buchanan 2020	118+13	Turja [124]	link
Rahimi 2021	90	Turner18 [5]	link
Zidaru 2020	144	Turvey19 [114]	link
Syeda 2021	130	Ucar20 [104]	link
Buchanan 2020	118+13	Ujike [92]	link
Battineni 2022	18	Ullah [49]	link
Popesco 2022	134	Unver [90]	link
Seibert 2021	292	Urashima12 [75]	link	ref# taken from app2
Seibert 2021	292	Uronen20 [126]	link	ref# taken from app2
Rahimi 2021	90	Ursenbach19 [77]	link
Zheng 2022	8	Uzoigw20 [36]	link
Zidaru 2020	144	Vacca19 [186]	link
Adamidi 2021	101	Vaid20 [112]	link
Adamidi 2021	101	Vaid21 [50]	link
Syeda 2021	130	Vaid20 [105]	link
Syeda 2021	130	Vaid20 [57]	link
Seibert 2021	292	Vairktarakis15 [259]	link	ref# taken from app2
Loveys 2022	31	Valenti-Soler [28]	link
Hassan 2021	17	Van19 [19]	link
Bhatt 2022	37	Van19 [62]	link
Glaz 2021	58	Van le [108] [94]	link	app2 ref# different from reference in article -> #94
Zidaru 2020	144	van Os14 [115]	link
Buchanan 2020	118+13	Vandemeulebrouchke [31]	link
Buchanan 2020	118+13	Vandemeulebroucke [25]	link
Buchanan 2020	118+13	Vandemeulebroucke [34]	link
Seibert 2021	292	Vaquerizo11 [76]	link	ref# taken from app2
Velez 2021	30+4	Varghese20 [51]	link
Glaz 2021	58	Vaucheret [107] [93]	link	app2 ref# different from reference in article -> #93
Zhao 2021	29	Vayena15 [29]	link
Seibert 2021	292	Vazquez13 [77]	link	ref# taken from app2
Bertini 2022	31	Veeramani 2016	link
Velez 2021	30+4	Velez-Guerrero19 [46]	link
Rahimi 2021	90	Verbraak19 [87]	link
Zidaru 2020	144	Vereenoogne19 [149]	link
Seibert 2021	292	Veyron19 [171]	link	ref# taken from app2
Eldaly 2022	15	Vicentini [24]	link
Rahimi 2021	90	Vijayakrishnan14 [48]	link
Zidaru 2020	144	Villani17 [86]	link
Seibert 2021	292	Viswanathan12 [35]	link	ref# taken from app2
Seibert 2021	292	Volrathongchai05 [112]	link	ref# taken from app2
Seibert 2021	292	Vuono18 [127]	link	ref# taken from app2
Syeda 2021	130	Waheed20 [106]	link
Seibert 2021	292	Wai09 [202]	link	ref# taken from app2
Seibert 2021	292	Wai10 [15]	link	ref# taken from app2
Seibert 2021	292	Wai11 [252]	link	ref# taken from app2
Kaelin 2021	94	Wainer [54]	link
Sarker 2021	147	Wan19 [160]	link
Adamidi 2021	101	Wang20 [17]	link
Adamidi 2021	101	Wang20 [56]	link
Adamidi 2021	101	Wang20 [77]	link
Adamidi 2021	101	Wang20 [99]	link
Payedimarri 2021	8	Wang20 [27]	link
Hassan 2021	17	Wang16 [28]	link
Choudhury 2020b	53	Wang17 [67]	link
Choudhury 2020b	53	Wang19 [76]	link
Choudhury 2020b	53	Wang17 [79]	link
Adb-Alrazaq 2020	82	Wang Y20 [51] -> [54]	link
Adb-Alrazaq 2020	82	Wang Z20 [63] -> [66]	link
Syeda 2021	130	Wang20 [143]	link
Syeda 2021	130	Wang20 [144]	link
Syeda 2021	130	Wang20 [145]	link
Sarker 2021	147	Wang21 [118]	link
Sarker 2021	147	Wang21 [25]	link
Seibert 2021	292	Wang11 [271] -> [280]	link	ref# taken from app2
Velez 2021	30+4	Wang19 [39]	link
Velez 2021	30+4	Wang20 [47]	link
Zidaru 2020	144	Wang20 [106]	link
Seibert 2021	292	Wangmo19 [288]	link	ref# taken from app2
Syeda 2021	130	Warman20 [107]	link
Sapri 2020	26	Wartman19 [33]	link
Sapri 2020	26	Wartnan18 [32]	link
Zidaru 2020	144	waycott18 [172]	link
Choudhury 2020a	35	Weakley [125]	link
Bertini 2022	31	Weber 2018	link
Sarker 2021	147	Wehbe21 [54]	link
Seibert 2021	292	Wei13 [225]	link	ref# taken from app2
Kaelin 2021	94	Weibel [92]	link
Seibert 2021	292	Weimin10 [162]	link	ref# taken from app2
Seibert 2021	292	Weisenberg08 [272]	link	ref# taken from app2
Syeda 2021	130	Wen20 [58]	link
Seibert 2021	292	Westra16 [277]	link	ref# taken from app2
Buchanan 2020	118+13	Whelton [84]	link
Seibert 2021	292	Wickramasinghe17 [203]	link	ref# taken from app2
Battineni 2022	18	Willett [43]	link
Bhatt 2022	37	Wilmink20 [85]	link
Welch 2022	19	Wilson21 [38]	link
Seibert 2021	292	Wingrave12 [253]	link	ref# taken from app2
Sapri 2020	26	Winkler-Schwartz19 [14]	link
Seibert 2021	292	Wiratanaya07 [226]	link	ref# taken from app2
Syeda 2021	130	Wollenstein20 [148]	link
Seibert 2021	292	Wong17 [163]	link	ref# taken from app2
Buchanan 2020	118+13	Woods [109]	link
Syeda 2021	130	WSahbeh20 [68]	link
Popesco 2022	134	Wu21 [132]	link
Kirk 2021	60	Wu20 [51]	link
Adamidi 2021	101	Wu19 [55]	link
Adamidi 2021	101	Wu20 [60]	link
Adamidi 2021	101	Wu20 [84]	link
Adamidi 2021	101	Wu20 [87]	link
Seibert 2021	292	Wu18 [113]	link	ref# taken from app2
Seibert 2021	292	Wu16 [164]	link	ref# taken from app2
Syeda 2021	130	Wu20 [88]	link
Syeda 2021	130	Wu20 [108]	link
Sarker 2021	147	Wu20 [117]	link
Barboi 2022	20	Xia [26]	link
Chew 2022	26	Xiang [33]	link
Adamidi 2021	101	Xiao [68]	link
Popesco 2022	134	Xie [127]	link
Syeda 2021	130	Xie20 [109]	link
Adamidi 2021	101	Xiong20 [75]	link
Seibert 2021	292	Xiong19 [16] -> [44]	link	ref# taken from app2
Adb-Alrazaq 2020	82	Xu19 [31] -> [34]	link
Seibert 2021	292	Xu16 [273] -> [291]	link	ref# taken from app2
Rahimi 2021	90	Xu16 [93]	link
Syeda 2021	130	Xu20 [110]	link
Adamidi 2021	101	Yadaw20 [101]	link
Syeda 2021	130	Yadaw20 [146]	link
Seibert 2021	292	Yamada17 [227]	link	ref# taken from app2
Seibert 2021	292	Yamamoto20 [24]	link	ref# taken from app2
Seibert 2021	292	Yamazaki16 [114]	link	ref# taken from app2
Glaz 2021	58	Yan [102] [89]	link	app2 ref# different from reference in article -> #89
Adamidi 2021	101	Yan20 [94]	link
Adamidi 2021	101	Yan20 [108]	link
Battineni 2022	18	Yan21 [32]	link
Adamidi 2021	101	Yang20 [4]	link	[33] FDA proposed regulatory framework -> AI/ML software in medical device (SaMD)
Choudhury 2020a	35	Yang13 [126]	link
Choudhury 2020b	53	Yang19 [104]	link
Seibert 2021	292	Yang19 [23] -> [49]	link	ref# taken from app2
Seibert 2021	292	Yang16 [181] -> [295]	link	ref# taken from app2
Seibert 2021	292	Yang13 [261] -> [296]	link	ref# taken from app2
Seibert 2021	292	Yang17 [266] -> [294]	link	ref# taken from app2
Sapri 2020	26	Yang19 [28]	link
Syeda 2021	130	Yang20 [59]	link
Syeda 2021	130	Yang20 [111]	link
Sarker 2021	147	Yang20 [31]	link
Sarker 2021	147	Yasar20 [46]	link
Zhao 2021	29	Yaska20 [39]	link
Glaz 2021	58	Yazdavar [86] [79]	link	app2 ref# different from reference in article -> #79
Choudhury 2020b	53	Ye10 [83]	link
Seibert 2021	292	Ye20 [9] -> [37]	link	ref# taken from app2
Kaelin 2021	94	Yee [35]	link
Seibert 2021	292	Yeung19 [93]	link	ref# taken from app2
Syeda 2021	130	Yi20 [112]	link
Adb-Alrazaq 2020	82	Ying [32]	link
Bertini 2022	31	Yoffe 2019	link
Seibert 2021	292	Yokoa17 [79]	link	ref# taken from app2
Seibert 2021	292	Yokota16 [80]	link	ref# taken from app2
Sarker 2021	147	Youibot21-URL [143]	link
Seibert 2021	292	Yousefi11 [81]	link	ref# taken from app2
Adamidi 2021	101	Youssef20 [105]	link
Adb-Alrazaq 2020	82	Yu20 [94] -> [97]	link
Glaz 2021	58	Yu11 [118] [104]	link	app2 ref# different from reference in article -> #104
Seibert 2021	292	Yu12 [166] -> [303]	link	ref# taken from app2
Seibert 2021	292	Yu13 [115] -> [304]	link	ref# taken from app2
Seibert 2021	292	Yu13 [167] -> [305]	link	ref# taken from app2
Seibert 2021	292	Yu17 [165] -> [301]	link	ref# taken from app2
Seibert 2021	292	Yu19 [94] -> [72]	link	ref# taken from app2
Seibert 2021	292	Yu20 [95] -> [302]	link	ref# taken from app2
Seibert 2021	292	Yuan17 [125]	link	ref# taken from app2
Buchanan 2020	118+13	Zafrani [32]	link
Seibert 2021	292	Zahia20 [286]	link	ref# taken from app2
Seibert 2021	292	Zampieri19 [11]	link	ref# taken from app2
Eldaly 2022	15	Zanagnolo [9]	link
Talpur 2022	12	Zanella18 [30]	link
Velez 2021	30+4	Zaroug19 [44]	link
Rahimi 2021	90	Zayas16 [] - missing ref	link	missing reference in review
Kirk 2021	60	Zeevi [5]	link
Seibert 2021	292	Zejda10 [274]	link	ref# taken from app2
Kirk 2021	60	Zellerbach [27]	link
Seibert 2021	292	Zeng16 [168]	link	ref# taken from app2
Choudhury 2020a	35	Zhan [127]	link
Kaelin 2021	94	Zhanatkyzy [103]	link
Adamidi 2021	101	Zhang20 [7]	link
Adamidi 2021	101	Zhang20 [100]	link
Adb-Alrazaq 2020	82	Zhang J20 [47] -> [50]	link
Bhatt 2022	37	Zhang20 [66]	link
Popesco 2022	134	Zhang20 [126]	link
Popesco 2022	134	Zhang21 [133]	link
Chew 2022	26	Zhang21 [46]	link
Choudhury 2020b	53	Zhang17 [59]	link
Kirk 2021	60	Zhang18 [58]	link
Seibert 2021	292	Zhang07 [10]	link	ref# taken from app2
Sarker 2021	147	Zhang20 [159]	link
Sarker 2021	147	Zhang21 [56]	link
Velez 2021	30+4	Zhang18 [34]	link
Bertini 2022	31	Zhao 2019	link
Popesco 2022	134	Zhao21 [71]	link
Sapri 2020	26	Zhao18 [18]	link
Velez 2021	30+4	Zhao18 [36]	link
Adb-Alrazaq 2020	82	Zhavoronkov [60]	link
Adb-Alrazaq 2020	82	Zheng [34]	link
Rahimi 2021	90	Zheng18 [56]	link
Syeda 2021	130	Zheng20 [60]	link
Glaz 2021	58	Zhong [85] [78]	link	app2 ref# different from reference in article -> #78
Adamidi 2021	101	Zhou20 [73]	link
Choudhury 2020b	53	Zhou18 [49]	link
Rahimi 2021	90	Zhou16 [39]	link
Seibert 2021	292	Zhou06 [19]	link	ref# taken from app2
Seibert 2021	292	Zhou11 [264]	link	ref# taken from app2
Sarker 2021	147	Zhou20 [18]	link
Syeda 2021	130	Zhou20 [61]	link
Adamidi 2021	101	Zhu20 [111]	link
Adamidi 2021	101	Zhu21 [66]	link
Bhatt 2022	37	Zhu21 [86]	link
Bhatt 2022	37	Zhu20 [87]	link
Sarker 2021	147	Zhu20 [79]	link
Seibert 2021	292	Zhu07 [20] -> [50]	link	ref# taken from app2
Seibert 2021	292	Zhu07 [21] -> [51]	link	ref# taken from app2
Syeda 2021	130	Zhu20 [62]	link

## Sheet: unique-stds
Review	Count	Topic	Review-Studies	URL	Keyword search results for AI standards (see Index for list of search terms)
Adamidi 2021	101	COVID	Abdani [30]	link
Adamidi 2021	101	COVID	Ahammed [5]	link
Adamidi 2021	101	COVID	Assaf [116]	link
Adamidi 2021	101	COVID	Babukarthik [74]	link
Adamidi 2021	101	COVID	Banerjee20 [61]	link	training & validation p3
Adamidi 2021	101	COVID	Barstugan [31]	link	not mentioned
Adamidi 2021	101	COVID	Batista [8]	link
Adamidi 2021	101	COVID	Bertsimas [80]	link
Adamidi 2021	101	COVID	Borkowski [47]	link
Adamidi 2021	101	COVID	Burdick [82]	link
Adamidi 2021	101	COVID	Cabitza [64]	link
Adamidi 2021	101	COVID	Cai19 [10]	link
Adamidi 2021	101	COVID	Cai20 [83]	link
Adamidi 2021	101	COVID	Casiraghi [107]	link
Adamidi 2021	101	COVID	Castiglioni [76]	link
Adamidi 2021	101	COVID	Chassagnon [45]	link
Adamidi 2021	101	COVID	Chen20 [92]	link
Adamidi 2021	101	COVID	Cohen20 [36]	link
Adamidi 2021	101	COVID	Ezzat [34]	link
Adamidi 2021	101	COVID	Fakhafkh [42]	link
Adamidi 2021	101	COVID	Fang [43]	link
Adamidi 2021	101	COVID	Feng20 [59]	link	ethical guidelines followed p6; training & validation p10; STROBE checklist mentioned p21
Adamidi 2021	101	COVID	Gao20 [71]	link
Adamidi 2021	101	COVID	Gerevini [15]	link
Adamidi 2021	101	COVID	Gong20 [90]	link
Adamidi 2021	101	COVID	Gozes20 [26]	link	standard way to develop DL algorithm with data collection, training & testing phases p5
Adamidi 2021	101	COVID	Hao [48]	link
Adamidi 2021	101	COVID	Iwendi [27]	link
Adamidi 2021	101	COVID	Izquierdo [86]	link
Adamidi 2021	101	COVID	Jimenez-Solem20 [81]	link
Adamidi 2021	101	COVID	Jin20 [96]	link
Adamidi 2021	101	COVID	Karthikeyan [106]	link
Adamidi 2021	101	COVID	Kim20 [79]	link	derivation & validation p1
Adamidi 2021	101	COVID	Klann20 [102]	link
Adamidi 2021	101	COVID	Li20 [2]	link
Adamidi 2021	101	COVID	Li20 [16]	link	not mentioned
Adamidi 2021	101	COVID	Li20 [63]	link
Adamidi 2021	101	COVID	Li20 [97]	link
Adamidi 2021	101	COVID	Liang [89]	link
Adamidi 2021	101	COVID	Liu20 [24]	link	use federated learning without sharing patient data to ensure privacy
Adamidi 2021	101	COVID	Liu20 [44]	link
Adamidi 2021	101	COVID	Lokwani [95]	link
Adamidi 2021	101	COVID	Ma [85]	link
Adamidi 2021	101	COVID	Mahmud [25]	link
Adamidi 2021	101	COVID	Minaee [20]	link
Adamidi 2021	101	COVID	Muhammad [9]	link
Adamidi 2021	101	COVID	Nan [57]	link
Adamidi 2021	101	COVID	Navlakha [103]	link
Adamidi 2021	101	COVID	Nemati20 [110]	link
Adamidi 2021	101	COVID	Peng20 [62]	link
Adamidi 2021	101	COVID	Pourhomayoun20 [70]	link
Adamidi 2021	101	COVID	Qi20 [67]	link	training & validation p11
Adamidi 2021	101	COVID	Razavian [115]	link
Adamidi 2021	101	COVID	Ren [11]	link
Adamidi 2021	101	COVID	Ryan20 [118]	link
Adamidi 2021	101	COVID	Salman [22]	link
Adamidi 2021	101	COVID	Salvatore [69]	link
Adamidi 2021	101	COVID	Schwab [109]	link
Adamidi 2021	101	COVID	Shashikumar20 [104]	link
Adamidi 2021	101	COVID	Soares20 [58]	link
Adamidi 2021	101	COVID	Soltan [3]	link
Adamidi 2021	101	COVID	Sun20 [98]	link
Adamidi 2021	101	COVID	Sun20 [114]	link
Adamidi 2021	101	COVID	Ter-Sarkisov [93]	link
Adamidi 2021	101	COVID	Trivedi [117]	link
Adamidi 2021	101	COVID	Vaid20 [112]	link
Adamidi 2021	101	COVID	Vaid21 [50]	link	reported using TRIPOD guidelines p3,
Adamidi 2021	101	COVID	Wang20 [17]	link	not mentiond
Adamidi 2021	101	COVID	Wang20 [56]	link
Adamidi 2021	101	COVID	Wang20 [77]	link
Adamidi 2021	101	COVID	Wang20 [99]	link
Adamidi 2021	101	COVID	Wu19 [55]	link
Adamidi 2021	101	COVID	Wu20 [60]	link
Adamidi 2021	101	COVID	Wu20 [84]	link
Adamidi 2021	101	COVID	Wu20 [87]	link
Adamidi 2021	101	COVID	Xiao [68]	link
Adamidi 2021	101	COVID	Xiong20 [75]	link
Adamidi 2021	101	COVID	Yadaw20 [101]	link
Adamidi 2021	101	COVID	Yan20 [94]	link
Adamidi 2021	101	COVID	Yan20 [108]	link
Adamidi 2021	101	COVID	Yang20 [4]	link	FDA proposed regulatory framework -> AI/ML software in medical device (SaMD) [33] p1402
Adamidi 2021	101	COVID	Youssef20 [105]	link
Adamidi 2021	101	COVID	Zhang20 [7]	link
Adamidi 2021	101	COVID	Zhang20 [100]	link	RSNA consensus statement on chest CT finding related to COVID-19 [14] on pe97
Adamidi 2021	101	COVID	Zhou20 [73]	link
Adamidi 2021	101	COVID	Zhu20 [111]	link
Adamidi 2021	101	COVID	Zhu21 [66]	link
Adb-Alrazaq 2020	82	COVID	Abbas [36]	link
Adb-Alrazaq 2020	82	COVID	Al-Qaness [72][75]	link	incorrect reference number
Adb-Alrazaq 2020	82	COVID	Bai20 [95][98]	link	link in [98] wrong, had to search for correct paper
Adb-Alrazaq 2020	82	COVID	Bukhari [38] -> [41]	link	ethical standards Helsinki declaration p6; training & validation p3
Adb-Alrazaq 2020	82	COVID	Dandekar20 [73] -> [76]	link
Adb-Alrazaq 2020	82	COVID	DeCapprio [96]	link
Adb-Alrazaq 2020	82	COVID	Dutta [74]	link
Adb-Alrazaq 2020	82	COVID	Fast [68]	link
Adb-Alrazaq 2020	82	COVID	Fong-a [75] -> [78]	link
Adb-Alrazaq 2020	82	COVID	Fong-b [76] -> [79]	link
Adb-Alrazaq 2020	82	COVID	Fu20 [23] -> [26]	link
Adb-Alrazaq 2020	82	COVID	Gaal [90]	link
Adb-Alrazaq 2020	82	COVID	Ge [53]	link
Adb-Alrazaq 2020	82	COVID	Ghoshal [40]	link
Adb-Alrazaq 2020	82	COVID	Gozes20 [24]	link	no article title given so assumed duplicate of Adamidi 2021]26]
Adb-Alrazaq 2020	82	COVID	Guo20 [86] -> [89]	link
Adb-Alrazaq 2020	82	COVID	Hemdan [41]	link
Adb-Alrazaq 2020	82	COVID	Hofmarcher [54]	link
Adb-Alrazaq 2020	82	COVID	Hu-a20 [62] -> [65]	link	trainig & validation p4
Adb-Alrazaq 2020	82	COVID	Hu-b20 [77] -> [80]	link
Adb-Alrazaq 2020	82	COVID	Hu-c20 [78] -> [81]	link
Adb-Alrazaq 2020	82	COVID	Huang C20 [79] -> [82]	link
Adb-Alrazaq 2020	82	COVID	Huang L20 [91] -> [94]	link	ethical review p1
Adb-Alrazaq 2020	82	COVID	Jin S20 [26] -> [28]	link
Adb-Alrazaq 2020	82	COVID	Kumar20 [80] -> [83]	link	not mentioned
Adb-Alrazaq 2020	82	COVID	Li L19 [27] -> [30]	link
Adb-Alrazaq 2020	82	COVID	Li M20 [81] -> [84]	link
Adb-Alrazaq 2020	82	COVID	Lopez-Rincon20 [50] -> [53]	link	training & validation p4; ethics approved p12
Adb-Alrazaq 2020	82	COVID	Magar [55]	link
Adb-Alrazaq 2020	82	COVID	Meng [48]	link
Adb-Alrazaq 2020	82	COVID	Mizumoto [83]	link
Adb-Alrazaq 2020	82	COVID	Narin [42]	link
Adb-Alrazaq 2020	82	COVID	Pandey [102]	link	need trusted sources -data, app, outlets p2,3; government approved & controlled sources p4; validation p6
Adb-Alrazaq 2020	82	COVID	Patankar [56] -> [59]	link	training & validation p4,8
Adb-Alrazaq 2020	82	COVID	Qiao [70]	link
Adb-Alrazaq 2020	82	COVID	Rahman [66] -> [69]	link	validation p2
Adb-Alrazaq 2020	82	COVID	Saçar demirci [71]	link
Adb-Alrazaq 2020	82	COVID	Sarkar B [67]	link
Adb-Alrazaq 2020	82	COVID	Sarkar J [100]	link
Adb-Alrazaq 2020	82	COVID	Sethy [44]	link
Adb-Alrazaq 2020	82	COVID	Shan [92]	link
Adb-Alrazaq 2020	82	COVID	Shi [18]	link	training & testing p7
Adb-Alrazaq 2020	82	COVID	Tang Z20 [93] => [96]	link
Adb-Alrazaq 2020	82	COVID	Tiwari20 [85] -> [88]	link	same article title but different month Apr22:1-6
Adb-Alrazaq 2020	82	COVID	Ton [58]	link
Adb-Alrazaq 2020	82	COVID	Wang Y20 [51] -> [54]	link
Adb-Alrazaq 2020	82	COVID	Wang Z20 [63] -> [66]	link
Adb-Alrazaq 2020	82	COVID	Xu19 [31] -> [34]	link
Adb-Alrazaq 2020	82	COVID	Ying [32]	link
Adb-Alrazaq 2020	82	COVID	Yu20 [94] -> [97]	link
Adb-Alrazaq 2020	82	COVID	Zhang J20 [47] -> [50]	link
Adb-Alrazaq 2020	82	COVID	Zhavoronkov [60]	link
Adb-Alrazaq 2020	82	COVID	Zheng [34]	link
Barboi 2022	20	ICU mortality	Caicedo-Tores [38]	link	training & validation p9
Barboi 2022	20	ICU mortality	Deshmukh [39]	link
Barboi 2022	20	ICU mortality	El-Rashidy [36]	link	standard evaluation metrics p10; mentioned trusting the model p15; validationg & training p9-10
Barboi 2022	20	ICU mortality	Garcia-Gallo [35]	link
Barboi 2022	20	ICU mortality	Holmgren [34]	link
Barboi 2022	20	ICU mortality	Johnson [33]	link
Barboi 2022	20	ICU mortality	Kang20 [32]	link
Barboi 2022	20	ICU mortality	Krishnan18 [31]	link
Barboi 2022	20	ICU mortality	Lin19 [30]	link
Barboi 2022	20	ICU mortality	Mayaud [41]	link
Barboi 2022	20	ICU mortality	Meiring [7]	link
Barboi 2022	20	ICU mortality	Meyer18 [29]	link
Barboi 2022	20	ICU mortality	Nanyakkara [28]	link	ethics approval p4; mentioned explainiability need to trust data & decisions p12,13; train & validate p5; general data protection regulation in Europe p12
Barboi 2022	20	ICU mortality	Nielsen [24]	link
Barboi 2022	20	ICU mortality	Nimgaonkar [25]	link
Barboi 2022	20	ICU mortality	Pirracchio [1]	link
Barboi 2022	20	ICU mortality	Purushotham [27]	link
Barboi 2022	20	ICU mortality	Silva06 [37]	link
Barboi 2022	20	ICU mortality	Xia [26]	link
Battineni 2022	18	biobanks	Alaa [36]	link	ethics approval p2; standard ML models as benchmarks p4; train & validate p6
Battineni 2022	18	biobanks	Alfaro-Almagro [38]	link
Battineni 2022	18	biobanks	Alipanahi [47]	link
Battineni 2022	18	biobanks	Alkaabi [40]	link
Battineni 2022	18	biobanks	Attar [42]	link
Battineni 2022	18	biobanks	Dinsdale [46]	link
Battineni 2022	18	biobanks	Jimenez-Solem21 [33]	link
Battineni 2022	18	biobanks	Langner [41]	link
Battineni 2022	18	biobanks	Mdabbah [35]	link
Battineni 2022	18	biobanks	Naito [45]	link
Battineni 2022	18	biobanks	Peng21 [39]	link
Battineni 2022	18	biobanks	Reinbolt [44]	link
Battineni 2022	18	biobanks	Rim [34]	link
Battineni 2022	18	biobanks	Schulz [48]	link
Battineni 2022	18	biobanks	Tian21 [37]	link	training & validation p2,3;
Battineni 2022	18	biobanks	Ullah [49]	link
Battineni 2022	18	biobanks	Willett [43]	link
Battineni 2022	18	biobanks	Yan21 [32]	link
Bertini 2022	31	pregnancy	Artzi 2020	link
Bertini 2022	31	pregnancy	Boland 2017	link
Bertini 2022	31	pregnancy	Borowska 2018	link
Bertini 2022	31	pregnancy	Chen 2019	link	ethics approval p3; training p8
Bertini 2022	31	pregnancy	Comert 2018	link
Bertini 2022	31	pregnancy	Fergus 2018	link
Bertini 2022	31	pregnancy	Gao 2019	link
Bertini 2022	31	pregnancy	Guo 2020	link
Bertini 2022	31	pregnancy	Hamilton 2020	link
Bertini 2022	31	pregnancy	Jhee 2019	link
Bertini 2022	31	pregnancy	Khatibi 2019	link	validation-training p2
Bertini 2022	31	pregnancy	Kuhle 2018	link
Bertini 2022	31	pregnancy	Lipschuetz 2020	link
Bertini 2022	31	pregnancy	Liu 2019	link
Bertini 2022	31	pregnancy	Malacova 2020	link
Bertini 2022	31	pregnancy	Malath-Pokomy 2015	link
Bertini 2022	31	pregnancy	Moreira 2016a	link
Bertini 2022	31	pregnancy	Moreira 2016b	link
Bertini 2022	31	pregnancy	Munchel 2020	link
Bertini 2022	31	pregnancy	Nair 2018	link
Bertini 2022	31	pregnancy	Pan 2017	link
Bertini 2022	31	pregnancy	Paydar 2017	link
Bertini 2022	31	pregnancy	Rittenhouse 2019	link
Bertini 2022	31	pregnancy	Romeo 2019	link
Bertini 2022	31	pregnancy	Sadi-Ahmed 2017	link	no human subjects p12; training & testing p9,
Bertini 2022	31	pregnancy	Shigemi 2019	link
Bertini 2022	31	pregnancy	Sun 2019	link
Bertini 2022	31	pregnancy	Veeramani 2016	link
Bertini 2022	31	pregnancy	Weber 2018	link
Bertini 2022	31	pregnancy	Yoffe 2019	link
Bertini 2022	31	pregnancy	Zhao 2019	link
Bhatt 2022	37	mHealth	Alrumayh [89]	link	mentinoned protecting privacy p2;
Bhatt 2022	37	mHealth	Antoniadou [54]	link
Bhatt 2022	37	mHealth	Bent [63]	link
Bhatt 2022	37	mHealth	Brohman [60]	link
Bhatt 2022	37	mHealth	Buvik [84]	link
Bhatt 2022	37	mHealth	Chan19 [55]	link
Bhatt 2022	37	mHealth	Chau [76]	link
Bhatt 2022	37	mHealth	Feng19 [48]	link
Bhatt 2022	37	mHealth	Feng20 [91]	link
Bhatt 2022	37	mHealth	Flagg [64]	link
Bhatt 2022	37	mHealth	Gudur [88]	link
Bhatt 2022	37	mHealth	Huckins [74]	link
Bhatt 2022	37	mHealth	Huckins [75]	link	not mentioned
Bhatt 2022	37	mHealth	Imteaj [80]	link
Bhatt 2022	37	mHealth	Jiang20 [56]	link
Bhatt 2022	37	mHealth	Ju [57]	link
Bhatt 2022	37	mHealth	Kerr18 [81]	link	ethics approved p1519; training-validation p1520
Bhatt 2022	37	mHealth	Kheirkhahan [82]	link
Bhatt 2022	37	mHealth	Liu19 [38]	link
Bhatt 2022	37	mHealth	Liu20 [72]	link
Bhatt 2022	37	mHealth	Luo20 [83]	link
Bhatt 2022	37	mHealth	Lyon [68]	link
Bhatt 2022	37	mHealth	Menictas [79]	link
Bhatt 2022	37	mHealth	Moren-Munoz [73]	link
Bhatt 2022	37	mHealth	Payrovnazin [102] [101]	link	Appendix says ref 102 but reference section has only 101 refs so changed to ref 101
Bhatt 2022	37	mHealth	Ragav [77]	link
Bhatt 2022	37	mHealth	Rauber [69]	link
Bhatt 2022	37	mHealth	Son [65]	link
Bhatt 2022	37	mHealth	Spathis [78]	link
Bhatt 2022	37	mHealth	Tailor [61]	link
Bhatt 2022	37	mHealth	Tang20 [59]	link
Bhatt 2022	37	mHealth	Tang20 [90]	link
Bhatt 2022	37	mHealth	Van19 [62]	link
Bhatt 2022	37	mHealth	Wilmink20 [85]	link	informed consent p5
Bhatt 2022	37	mHealth	Zhang20 [66]	link
Bhatt 2022	37	mHealth	Zhu21 [86]	link
Bhatt 2022	37	mHealth	Zhu20 [87]	link
Buchanan 2020	118+13	nursing	Ackerman [37] -> [59]	link
Buchanan 2020	118+13	nursing	AHC-URL [89]	link
Buchanan 2020	118+13	nursing	Archibald [42] -> [64]	link	ISO 13482 robots;
Buchanan 2020	118+13	nursing	Backonja [65] -> [87]	link	nurse can mention ethical considerations p9;
Buchanan 2020	118+13	nursing	Beck19 [23] -> [45]	link	ref# taken from app3; listed as ref45 in review
Buchanan 2020	118+13	nursing	Bemelmans16 [16] =>[38]	link	ref# taken from app3; listed as ref #38 in review
Buchanan 2020	118+13	nursing	Bemelmans15 [78] -> [100]	link	ref# taken from app3; listed as ref #100 in review
Buchanan 2020	118+13	nursing	Beran [9]	link
Buchanan 2020	118+13	nursing	Birks [12]	link
Buchanan 2020	118+13	nursing	Booth [2]	link
Buchanan 2020	118+13	nursing	Boumans [17]	link
Buchanan 2020	118+13	nursing	Byrne17 [58] -> [80]	link	ref# taken from app3; listed as ref #80 in review
Buchanan 2020	118+13	nursing	Carriere [104]	link
Buchanan 2020	118+13	nursing	Carroll [68] -> [90]	link
Buchanan 2020	118+13	nursing	Carroll [94] -> [115]	link
Buchanan 2020	118+13	nursing	Carroll [95] -> [16]	link
Buchanan 2020	118+13	nursing	Carter-Templeton [98] -> [119]	link	not mentioned
Buchanan 2020	118+13	nursing	Chen13 [79] -> [101]	link	ref# taken from app2; listed as ref #101 in review
Buchanan 2020	118+13	nursing	Clipper [41] -> [63]	link	ref# taken from app2; listed as ref #63 in review
Buchanan 2020	118+13	nursing	Coahran [128]	link
Buchanan 2020	118+13	nursing	Coco [76]	link
Buchanan 2020	118+13	nursing	de Fatima [80]	link
Buchanan 2020	118+13	nursing	Deavoudi [57]	link
Buchanan 2020	118+13	nursing	Demange [7]	link
Buchanan 2020	118+13	nursing	Dermody [70] -> [92]	link	not mentioned
Buchanan 2020	118+13	nursing	Ding [45]	link
Buchanan 2020	118+13	nursing	Effken [112]	link
Buchanan 2020	118+13	nursing	Fiorini [72]	link	mentinoed robotics guidelines SPARC in Europe p95; security p99; ethics approval p101
Buchanan 2020	118+13	nursing	Foley19 [60]	link
Buchanan 2020	118+13	nursing	Frazier [106] -> [127]	link	ISO/TC 299 standards on robots
Buchanan 2020	118+13	nursing	Frith [130]	link
Buchanan 2020	118+13	nursing	Fritz15 [61] -> [83]	link
Buchanan 2020	118+13	nursing	Frotz [62]	link
Buchanan 2020	118+13	nursing	Gallagher [88]	link
Buchanan 2020	118+13	nursing	Ganapathy [100]	link
Buchanan 2020	118+13	nursing	Gannod19 [46] -> [68]	link	mentioned sharing & inteoperability of data between providers p168
Buchanan 2020	118+13	nursing	Ginestra [121]	link
Buchanan 2020	118+13	nursing	Glasgow18 [63] -> [85]	link
Buchanan 2020	118+13	nursing	Glauser17 [44] -> [66]	link
Buchanan 2020	118+13	nursing	Guidi [116]	link
Buchanan 2020	118+13	nursing	Gustafsson [28]	link
Buchanan 2020	118+13	nursing	HEE-URL [51]	link
Buchanan 2020	118+13	nursing	Hernandez [87]	link
Buchanan 2020	118+13	nursing	HIMSS-URL [52]	link
Buchanan 2020	118+13	nursing	HIMSS-URL [53]	link
Buchanan 2020	118+13	nursing	Huisman [15]	link
Buchanan 2020	118+13	nursing	Ishiguro [103]	link
Buchanan 2020	118+13	nursing	Jamieson [113] -> [134]	link	trust p779
Buchanan 2020	118+13	nursing	Jibb [8]	link
Buchanan 2020	118+13	nursing	Joerin [38]	link
Buchanan 2020	118+13	nursing	Jones18 [18] -> [40]	link
Buchanan 2020	118+13	nursing	Kaminski [96]	link
Buchanan 2020	118+13	nursing	Kim18 [111] -> [132]	link
Buchanan 2020	118+13	nursing	Klein18 [71] -> [93]	link
Buchanan 2020	118+13	nursing	Kriegel [24]	link
Buchanan 2020	118+13	nursing	Kuziemsky [40]	link
Buchanan 2020	118+13	nursing	Kwon19 [115] -> [136]	link
Buchanan 2020	118+13	nursing	Law [73]	link
Buchanan 2020	118+13	nursing	Lee18 [123] -> [144]	link
Buchanan 2020	118+13	nursing	Lee20 [75] -> [97]	link
Buchanan 2020	118+13	nursing	Li19 [55] -> [77]	link
Buchanan 2020	118+13	nursing	Liang [13]	link
Buchanan 2020	118+13	nursing	Lin14 [118] -> [139]	link
Buchanan 2020	118+13	nursing	Linnen19 [48] -> [70]	link
Buchanan 2020	118+13	nursing	Lo19 [114] -> [135]	link
Buchanan 2020	118+13	nursing	Locsin [131]	link
Buchanan 2020	118+13	nursing	Lodhi15 [125] -> [146]	link
Buchanan 2020	118+13	nursing	Luxton [21]	link
Buchanan 2020	118+13	nursing	Lynn19 [36] -> [58]	link
Buchanan 2020	118+13	nursing	Maalouf [5]	link
Buchanan 2020	118+13	nursing	Mandal [50]	link
Buchanan 2020	118+13	nursing	McGrow [47]	link
Buchanan 2020	118+13	nursing	Meetoo [97]	link
Buchanan 2020	118+13	nursing	Menon [129]	link
Buchanan 2020	118+13	nursing	Metzler16 [35]	link
Buchanan 2020	118+13	nursing	Miller19 [20] -> [42]	link
Buchanan 2020	118+13	nursing	Monteiro [85]	link
Buchanan 2020	118+13	nursing	Morley [93]	link
Buchanan 2020	118+13	nursing	Moyle18 [30] -> [40]	link
Buchanan 2020	118+13	nursing	Moyle19 [33] -> [52]	link
Buchanan 2020	118+13	nursing	Moyle18 [82] -> [55]	link
Buchanan 2020	118+13	nursing	Nairn [83]	link
Buchanan 2020	118+13	nursing	Nauta [127]	link
Buchanan 2020	118+13	nursing	Newland [86]	link
Buchanan 2020	118+13	nursing	NHSX-URL [54]	link
Buchanan 2020	118+13	nursing	Nieto [10]	link
Buchanan 2020	118+13	nursing	Nwosu [81]	link
Buchanan 2020	118+13	nursing	Olling [49]	link
Buchanan 2020	118+13	nursing	Ongenae14 [119] -> [140]	link
Buchanan 2020	118+13	nursing	Papadopoulos [43]	link
Buchanan 2020	118+13	nursing	Papadopoulos [67]	link
Buchanan 2020	118+13	nursing	Paulson [102]	link
Buchanan 2020	118+13	nursing	Peirce20 [107] -> [128]	link
Buchanan 2020	118+13	nursing	Pepito19 [26] -> [48]	link
Buchanan 2020	118+13	nursing	Perry [108] -> [129]	link
Buchanan 2020	118+13	nursing	Pfadenhauer [29]	link
Buchanan 2020	118+13	nursing	Poncette [91]	link
Buchanan 2020	118+13	nursing	Poulsen [74] -> [96]	link	mentioned care ethics & normative moral criteria p2; mentikoned laws a& regulations set ethics p3
Buchanan 2020	118+13	nursing	Rantanen [77]	link
Buchanan 2020	118+13	nursing	Risling18 [66] -> [88]	link
Buchanan 2020	118+13	nursing	Risling19 [69] -> [91]	link
Buchanan 2020	118+13	nursing	Robert [1]	link
Buchanan 2020	118+13	nursing	Robinson16 [14] -> [36]	link
Buchanan 2020	118+13	nursing	Salzmann-Erikson17 [59] -> [81]	link
Buchanan 2020	118+13	nursing	Sensmeier [56]	link
Buchanan 2020	118+13	nursing	Sharts-Hopko14 [105] -> [126]	link
Buchanan 2020	118+13	nursing	Sherry [99]	link
Buchanan 2020	118+13	nursing	Shorey19 [64] -> [86]	link
Buchanan 2020	118+13	nursing	Sicurella [19]	link
Buchanan 2020	118+13	nursing	Sikka [117]	link
Buchanan 2020	118+13	nursing	Skiba17 [101] -> [122]	link
Buchanan 2020	118+13	nursing	Sparks [126]	link
Buchanan 2020	118+13	nursing	SSHSC-URL [3]	link
Buchanan 2020	118+13	nursing	Sullivan [122]	link
Buchanan 2020	118+13	nursing	Tanioka19 [11] -> [33]	link
Buchanan 2020	118+13	nursing	Tanioka19 [22] -> [44]	link
Buchanan 2020	118+13	nursing	Tanioka19 [27] -> [49]	link	ethical concenrs p21
Buchanan 2020	118+13	nursing	Tuisku [6]	link
Buchanan 2020	118+13	nursing	Turja [124]	link
Buchanan 2020	118+13	nursing	Ujike [92]	link
Buchanan 2020	118+13	nursing	Vandemeulebrouchke [31] -> [47]	link	COREQ-reporting qualitative reearch p1998; concern for privacy & autonomy p1997
Buchanan 2020	118+13	nursing	Vandemeulebroucke [25] -> [53]	link
Buchanan 2020	118+13	nursing	Vandemeulebroucke [34] -> [56]	link
Buchanan 2020	118+13	nursing	Whelton [84]	link
Buchanan 2020	118+13	nursing	Woods [109] -> [130]	link	not mentioned
Buchanan 2020	118+13	nursing	Zafrani [32] -> [54]	link	PRISMA pe27; mentioned ethical ramifications -privacy & feelings, trust pe31
Buchanan 2021	27	nursing education	EOHSP-URL [20]	link
Buchanan 2021	27	nursing education	Fernandes18 [6] -> [13]	link
Buchanan 2021	27	nursing education	Fritz19 [22] -> [28]	link
Buchanan 2021	27	nursing education	Gephart [1]	link
Buchanan 2021	27	nursing education	Henly [17]	link
Buchanan 2021	27	nursing education	Kutafina [24]	link
Buchanan 2021	27	nursing education	Liang [27]	link
Buchanan 2021	27	nursing education	Mano19 [23]	link
Buchanan 2021	27	nursing education	Murray [2]	link
Buchanan 2021	27	nursing education	NHS-URL [10]	link
Buchanan 2021	27	nursing education	Risling17 [4] -> [9]	link
Buchanan 2021	27	nursing education	Skiba17 [19] -> [50]	link
Chew 2022	26	AI adoption	Abdi [28]	link	ethics p15; need for legislation, regulation, privacy, security, oplicy p9,10
Chew 2022	26	AI adoption	Abdullah [29]	link	duplicate of Seibert 2021[29]
Chew 2022	26	AI adoption	Baldauf [30]	link
Chew 2022	26	AI adoption	Castagno [43]	link
Chew 2022	26	AI adoption	Gao20 [22]	link
Chew 2022	26	AI adoption	Griffin [25]	link
Chew 2022	26	AI adoption	Kun19 [47]	link
Chew 2022	26	AI adoption	Lai20 [41]	link
Chew 2022	26	AI adoption	Li20 [32]	link
Chew 2022	26	AI adoption	Liu21 [34]	link
Chew 2022	26	AI adoption	Liu21 [39]	link
Chew 2022	26	AI adoption	Liyanage [44]	link
Chew 2022	26	AI adoption	McCradden20 [36]	link
Chew 2022	26	AI adoption	McCradden20 [37]	link	ethics p8; need public trust & social license
Chew 2022	26	AI adoption	Milne-Ives [23]	link
Chew 2022	26	AI adoption	Nadarzynski [26]	link
Chew 2022	26	AI adoption	Okolo [42]	link
Chew 2022	26	AI adoption	Palmnica [27]	link
Chew 2022	26	AI adoption	Prakash [24]	link
Chew 2022	26	AI adoption	Scheetz [35]	link	mentioned performance standards p4, moral, ethical, legal considerations p8; security, privacy, trust p7; AI policy, licensing, safety, outcomes p6; education p6
Chew 2022	26	AI adoption	Stai [45]	link
Chew 2022	26	AI adoption	Sun19 [40]	link
Chew 2022	26	AI adoption	Tam-Seto [38]	link
Chew 2022	26	AI adoption	Xiang [33]	link
Chew 2022	26	AI adoption	Zhang21 [46]	link
Choudhury 2020a	35	geriatric care	Akl [93]	link	training & testing p7
Choudhury 2020a	35	geriatric care	Al-Jarrah [94]	link
Choudhury 2020a	35	geriatric care	Andrews [95]	link
Choudhury 2020a	35	geriatric care	Armananzas [96]	link
Choudhury 2020a	35	geriatric care	Ashraf [97]	link
Choudhury 2020a	35	geriatric care	Beheshti [98]	link
Choudhury 2020a	35	geriatric care	Bhagwat [99]	link	training p10,17
Choudhury 2020a	35	geriatric care	Bogunovic [100]	link
Choudhury 2020a	35	geriatric care	Buscema [101]	link
Choudhury 2020a	35	geriatric care	Cabral [102]	link
Choudhury 2020a	35	geriatric care	Cheng15 [103]	link
Choudhury 2020a	35	geriatric care	Choi [104]	link
Choudhury 2020a	35	geriatric care	Christopher [105]	link	training & test sets p3
Choudhury 2020a	35	geriatric care	Dias [106]	link
Choudhury 2020a	35	geriatric care	Du18 [107]	link
Choudhury 2020a	35	geriatric care	Goldbaum [108]	link
Choudhury 2020a	35	geriatric care	Hatton [109]	link
Choudhury 2020a	35	geriatric care	Hubenthal [110]	link
Choudhury 2020a	35	geriatric care	James [111]	link
Choudhury 2020a	35	geriatric care	Konig [112]	link
Choudhury 2020a	35	geriatric care	Kuo [113]	link
Choudhury 2020a	35	geriatric care	Lara [114]	link
Choudhury 2020a	35	geriatric care	Lee19 [115]	link	training & validation p3; informed consent, regulation followed p2
Choudhury 2020a	35	geriatric care	Lins [116]	link
Choudhury 2020a	35	geriatric care	Morabiro [117]	link
Choudhury 2020a	35	geriatric care	Naushad [118]	link
Choudhury 2020a	35	geriatric care	Ortiz [119]	link
Choudhury 2020a	35	geriatric care	Park13 [120]	link
Choudhury 2020a	35	geriatric care	Pedois [121]	link
Choudhury 2020a	35	geriatric care	Schmidt-Erfurth [122]	link
Choudhury 2020a	35	geriatric care	Thung [123]	link
Choudhury 2020a	35	geriatric care	Treder [124]	link
Choudhury 2020a	35	geriatric care	Weakley [125]	link
Choudhury 2020a	35	geriatric care	Yang13 [126]	link
Choudhury 2020a	35	geriatric care	Zhan [127]	link
Choudhury 2020b	53	patient safety	Ansari [58]	link
Choudhury 2020b	53	patient safety	Bean [88]	link
Choudhury 2020b	53	patient safety	Cai17 [101]	link	entity standardization FAERS, MedEx, RxNorm, MedDRA, PCONet p8,12
Choudhury 2020b	53	patient safety	Carrell15 [98]	link
Choudhury 2020b	53	patient safety	Chapman [105]	link	ethics p154; MedEx resources p149; training & validation p151, 153
Choudhury 2020b	53	patient safety	chen16 [57]	link
Choudhury 2020b	53	patient safety	Chondrogiannis [70]	link
Choudhury 2020b	53	patient safety	Dandala [102]	link	ethics p146; MADE p136; FDA-FAERS p136; training & test datasets p139
Choudhury 2020b	53	patient safety	Denecke18 [74]	link
Choudhury 2020b	53	patient safety	Dey [103]	link
Choudhury 2020b	53	patient safety	El Messiry [69]	link
Choudhury 2020b	53	patient safety	Evans19 [75]	link
Choudhury 2020b	53	patient safety	Fong17 [68]	link
Choudhury 2020b	53	patient safety	Fong18 [84]	link
Choudhury 2020b	53	patient safety	Gupta13 [66]	link
Choudhury 2020b	53	patient safety	Hammann [87]	link
Choudhury 2020b	53	patient safety	Hasan [92]	link
Choudhury 2020b	53	patient safety	Hu16 [64]	link
Choudhury 2020b	53	patient safety	Hu18 [89]	link
Choudhury 2020b	53	patient safety	Hu12 [91]	link	training & testing p5
Choudhury 2020b	53	patient safety	Huang11 [107]	link
Choudhury 2020b	53	patient safety	Klock [47]	link
Choudhury 2020b	53	patient safety	Kwon18 [65]	link
Choudhury 2020b	53	patient safety	Labovitz [93]	link	not mentioned
Choudhury 2020b	53	patient safety	Li18 [77]	link
Choudhury 2020b	53	patient safety	Li15 [97]	link
Choudhury 2020b	53	patient safety	Lian [106]	link
Choudhury 2020b	53	patient safety	Liang [71]	link
Choudhury 2020b	53	patient safety	Long [94]	link
Choudhury 2020b	53	patient safety	Marella [82]	link
Choudhury 2020b	53	patient safety	McKnight [81]	link
Choudhury 2020b	53	patient safety	Menard [62]	link
Choudhury 2020b	53	patient safety	Murff [78]	link
Choudhury 2020b	53	patient safety	Onay [100]	link
Choudhury 2020b	53	patient safety	Ong12 [72]	link
Choudhury 2020b	53	patient safety	Reddy [95]	link
Choudhury 2020b	53	patient safety	Rosenbaum [80]	link
Choudhury 2020b	53	patient safety	Schiff [96]	link
Choudhury 2020b	53	patient safety	Segal [63]	link
Choudhury 2020b	53	patient safety	Simon [85]	link
Choudhury 2020b	53	patient safety	Song19 [86]	link
Choudhury 2020b	53	patient safety	Taggart [73]	link
Choudhury 2020b	53	patient safety	Tang19 [90]	link
Choudhury 2020b	53	patient safety	Tinoco [99]	link
Choudhury 2020b	53	patient safety	Wang17 [67]	link
Choudhury 2020b	53	patient safety	Wang19 [76]	link
Choudhury 2020b	53	patient safety	Wang17 [79]	link
Choudhury 2020b	53	patient safety	Yang19 [104]	link
Choudhury 2020b	53	patient safety	Ye10 [83]	link
Choudhury 2020b	53	patient safety	Zhang17 [59]	link
Choudhury 2020b	53	patient safety	Zhou18 [49]	link
Eldaly 2022	15	lymphedema	agarwal [23]	link
Eldaly 2022	15	lymphedema	Arnold [12]	link
Eldaly 2022	15	lymphedema	Chausiaux [20]	link	ethics approval p107; no traiing-validation split required p109
Eldaly 2022	15	lymphedema	Chiang [13]	link
Eldaly 2022	15	lymphedema	Deribe [14]	link
Eldaly 2022	15	lymphedema	Eneanya2018 [15]	link
Eldaly 2022	15	lymphedema	Eneanya2019 [15] [17]	link	Labelled as ref15 in table 1 but should be ref17 for 2019 article
Eldaly 2022	15	lymphedema	Fu18 [16]	link
Eldaly 2022	15	lymphedema	Kistenev [18]	link
Eldaly 2022	15	lymphedema	Kwarteng [21]	link
Eldaly 2022	15	lymphedema	Mayfield [19]	link
Eldaly 2022	15	lymphedema	Moreira15 [11]	link
Eldaly 2022	15	lymphedema	Notash [22]	link	training & validation p7,9,10
Eldaly 2022	15	lymphedema	Vicentini [24]	link
Eldaly 2022	15	lymphedema	Zanagnolo [9]	link
Glaz 2021	58	mental health	Afshar [81] [75]	link	mapping to NLM structured onologies gives stdized ML approach ref10-12 p260; training & validation p256
Glaz 2021	58	mental health	Ambalavan [100] [87]	link	guideline on research on internet ref9; ethical concerns p51; training & test p52
Glaz 2021	58	mental health	Baggott [66] [65]	link	app2 ref# different from reference in article -> #65
Glaz 2021	58	mental health	Barroilhet [98] [85]	link	app2 ref# different from reference in article -> #85
Glaz 2021	58	mental health	Bittard [101] Bittar [88]	link	app2 ref# different from reference in article -> #88 & different author spelling Bittar
Glaz 2021	58	mental health	Carson [105] [38]	link	training & validation p5
Glaz 2021	58	mental health	Castro [39] [37]	link	app2 ref# different from reference in article -> #37
Glaz 2021	58	mental health	Chary [67] [66]	link	app2 ref# different from reference in article -> #66
Glaz 2021	58	mental health	Chary [78] [72]	link	app2 ref# different from reference in article -> #72
Glaz 2021	58	mental health	Clark17 [75] [70]	link	app2 ref# different from reference in article -> #70
Glaz 2021	58	mental health	Cook16 [61]	link
Glaz 2021	58	mental health	Coppersmith17 [?] -> [76]	link	app2 did not identify ref#, from article it is assumed to be ref76
Glaz 2021	58	mental health	Coppersmith77 [84] [77]	link	app2 ref# different from reference in article -> #77
Glaz 2021	58	mental health	Corcoran [109] [95]	link	app2 ref# different from reference in article -> #95
Glaz 2021	58	mental health	Dai [87] [80]	link	app2 ref# different from reference in article -> #80
Glaz 2021	58	mental health	Danielsen [103] [90]	link	app2 ref# different from reference in article -> #90
Glaz 2021	58	mental health	Doan [41]	link
Glaz 2021	58	mental health	Fernandes18 [60]	link
Glaz 2021	58	mental health	Filannino [76] [71]	link	app2 ref# different from reference in article -> #71
Glaz 2021	58	mental health	Glauser20 [95] [82]	link	ethics p395; training & validation p390
Glaz 2021	58	mental health	Goodwin17 [59]	link
Glaz 2021	58	mental health	Guntuku [96] [83]	link	app2 ref# different from reference in article -> #83
Glaz 2021	58	mental health	Hart [94] [81]	link	app2 ref# different from reference in article -> #81
Glaz 2021	58	mental health	He [47]	link
Glaz 2021	58	mental health	Hoogendoorm17 [112] [98]	link	app2 ref# different from reference in article -> #98
Glaz 2021	58	mental health	Iqbal15 [115] [101]	link	app2 ref# different from reference in article -> #101
Glaz 2021	58	mental health	Jackson [79] [73]	link	app2 ref# different from reference in article -> #73
Glaz 2021	58	mental health	Leroy [58]	link
Glaz 2021	58	mental health	Luo16 [48] [42]	link	app2 ref# different from reference in article -> #42
Glaz 2021	58	mental health	Maguen [63]	link
Glaz 2021	58	mental health	Menzuk [104] [91]	link	std NLP procedures? Ref25 p4; ethics exempt p3; training & validation p4
Glaz 2021	58	mental health	Metzger17 [57]	link
Glaz 2021	58	mental health	Moessner [110] [96]	link	app2 ref# different from reference in article -> #96
Glaz 2021	58	mental health	Parthipan [106]	link	app2 ref# different from reference in article -> #92
Glaz 2021	58	mental health	Patel15 [114] [100]	link	app2 ref# different from reference in article -> #100
Glaz 2021	58	mental health	Patel15 [116] [102]	link	app2 ref# different from reference in article -> #102
Glaz 2021	58	mental health	Perlis [55]	link
Glaz 2021	58	mental health	Pestian [62]	link
Glaz 2021	58	mental health	Posada [74] [69]	link	app2 ref# different from reference in article -> #69
Glaz 2021	58	mental health	Roy18 [40]	link
Glaz 2021	58	mental health	Roysden [56]	link
Glaz 2021	58	mental health	Scheurwegs [73] [68]	link	app2 ref# different from reference in article -> #68
Glaz 2021	58	mental health	To [97] Sharma20 [84]	link	no author To in article - Inferred it to be Sharma [84] and corrected
Glaz 2021	58	mental health	Shiner [64]	link
Glaz 2021	58	mental health	Sohn [117] [103]	link	app2 ref# different from reference in article -> #103
Glaz 2021	58	mental health	Takano [111] [97]	link	app2 shown as #111, article cited as #63 on p13 but listed ref as #97 -> #97
Glaz 2021	58	mental health	Tanana [43]	link
Glaz 2021	58	mental health	Topaz [99] [86]	link	app2 ref# different from reference in article -> #86
Glaz 2021	58	mental health	Tran17 [72] [67]	link	app2 ref# different from reference in article -> #67
Glaz 2021	58	mental health	Tung [113] [99]	link	app2 ref# different from reference in article -> #99
Glaz 2021	58	mental health	Van le [108] [94]	link	app2 ref# different from reference in article -> #94
Glaz 2021	58	mental health	Vaucheret [107] [93]	link	app2 ref# different from reference in article -> #93
Glaz 2021	58	mental health	Yan [102] [89]	link	app2 ref# different from reference in article -> #89
Glaz 2021	58	mental health	Yazdavar [86] [79]	link	app2 ref# different from reference in article -> #79
Glaz 2021	58	mental health	Yu11 [118] [104]	link	app2 ref# different from reference in article -> #104
Glaz 2021	58	mental health	Zhong [85] [78]	link	app2 ref# different from reference in article -> #78
Guo 2021	794	COVID	skip - too many studies	link	skip - too many original studies to check
Hassan 2021	17	infection-sepsis	Back [26]	link
Hassan 2021	17	infection-sepsis	Bloch [16]	link
Hassan 2021	17	infection-sepsis	Calvert [27]	link
Hassan 2021	17	infection-sepsis	Danner [24]	link
Hassan 2021	17	infection-sepsis	Faisal [20]	link
Hassan 2021	17	infection-sepsis	Giannini [6]	link
Hassan 2021	17	infection-sepsis	Gupta20 [14]	link
Hassan 2021	17	infection-sepsis	Khojandi [21]	link
Hassan 2021	17	infection-sepsis	Lu19 [17]	link
Hassan 2021	17	infection-sepsis	Lukaszewski [29]	link
Hassan 2021	17	infection-sepsis	Morrill [15]	link
Hassan 2021	17	infection-sepsis	Nemati18 [22]	link	development & validation cohorts p4
Hassan 2021	17	infection-sepsis	Saqib [23]	link
Hassan 2021	17	infection-sepsis	Scherpf [18]	link	training & validation p3
Hassan 2021	17	infection-sepsis	Sood [25]	link
Hassan 2021	17	infection-sepsis	Van19 [19]	link
Hassan 2021	17	infection-sepsis	Wang16 [28]	link
Huang 2022	13	COVID	Adly [24]	link
Huang 2022	13	COVID	Alodat [19]	link	ethics p563; training p560
Huang 2022	13	COVID	Alom [28]	link
Huang 2022	13	COVID	Bassam [20]	link
Huang 2022	13	COVID	Bohadana [29]	link
Huang 2022	13	COVID	Chae [26]	link
Huang 2022	13	COVID	Dawoodbohy [23]	link
Huang 2022	13	COVID	Faris [22]	link	mentioned tr8ustworthiness p11; training & testing p3
Huang 2022	13	COVID	miyake [18] Glangetas [30]	link	ref18 duplicated in Table 1 -changed to ref30; reference section has #31 not in table?
Huang 2022	13	COVID	Keenan [25]	link
Huang 2022	13	COVID	Maghdid [27]	link
Huang 2022	13	COVID	miyake [18]	link
Huang 2022	13	COVID	Sherma [21]	link
Kaelin 2021	94	pedatric rehab	Adams [52]	link
Kaelin 2021	94	pedatric rehab	Alnajjar [86]	link	ethics p69; mentioned interoperable systems ref18 p69;
Kaelin 2021	94	pedatric rehab	Alotaibi [81]	link
Kaelin 2021	94	pedatric rehab	Altizer [121]	link
Kaelin 2021	94	pedatric rehab	Arman [112]	link
Kaelin 2021	94	pedatric rehab	Arpaia [155]	link	trainingless p5,7
Kaelin 2021	94	pedatric rehab	Aslam [50]	link
Kaelin 2021	94	pedatric rehab	Barakova [78]	link
Kaelin 2021	94	pedatric rehab	Barnes [87]	link
Kaelin 2021	94	pedatric rehab	Beaudry [128]	link
Kaelin 2021	94	pedatric rehab	Bers [108]	link
Kaelin 2021	94	pedatric rehab	Besio [49]	link
Kaelin 2021	94	pedatric rehab	Bian [107]	link
Kaelin 2021	94	pedatric rehab	Black [126]	link
Kaelin 2021	94	pedatric rehab	Blanson [76]	link
Kaelin 2021	94	pedatric rehab	Boccanfuso [75]	link
Kaelin 2021	94	pedatric rehab	Bonarini [48]	link
Kaelin 2021	94	pedatric rehab	Bonney [115]	link
Kaelin 2021	94	pedatric rehab	Bortone [123]	link	not mentioned
Kaelin 2021	94	pedatric rehab	Buitrago [74]	link	ethics p3
Kaelin 2021	94	pedatric rehab	Bulgarelli [84]	link
Kaelin 2021	94	pedatric rehab	butchart [104]	link
Kaelin 2021	94	pedatric rehab	Byrne15 [124]	link
Kaelin 2021	94	pedatric rehab	Conchinha [46]	link
Kaelin 2021	94	pedatric rehab	Conn Welch [53]	link
Kaelin 2021	94	pedatric rehab	Cook05 [45]	link
Kaelin 2021	94	pedatric rehab	Cook16 [73]	link
Kaelin 2021	94	pedatric rehab	Costa [94]	link
Kaelin 2021	94	pedatric rehab	Encarnacao [72]	link
Kaelin 2021	94	pedatric rehab	Fels [95]	link
Kaelin 2021	94	pedatric rehab	Feng20 [99]	link
Kaelin 2021	94	pedatric rehab	Ferm [71]	link
Kaelin 2021	94	pedatric rehab	Gilliaux [44]	link
Kaelin 2021	94	pedatric rehab	Goldberg16 [110]	link
Kaelin 2021	94	pedatric rehab	Goodrich [43]	link
Kaelin 2021	94	pedatric rehab	Green [116]	link
Kaelin 2021	94	pedatric rehab	Haumont [70]	link
Kaelin 2021	94	pedatric rehab	Iacono [42]	link
Kaelin 2021	94	pedatric rehab	Ismail20 [89]	link	ethics p151; privacy of participants p146
Kaelin 2021	94	pedatric rehab	Javed19 [40]	link
Kaelin 2021	94	pedatric rehab	Javed19 [41]	link
Kaelin 2021	94	pedatric rehab	Jung19 [68]	link	not mentioned
Kaelin 2021	94	pedatric rehab	Ke13 [118]	link
Kaelin 2021	94	pedatric rehab	Khamassi [67]	link
Kaelin 2021	94	pedatric rehab	Kim15 [66]	link
Kaelin 2021	94	pedatric rehab	Kim12 [96]	link
Kaelin 2021	94	pedatric rehab	Klein11 [37]	link
Kaelin 2021	94	pedatric rehab	Koch [65]	link
Kaelin 2021	94	pedatric rehab	Kokkom [64]	link
Kaelin 2021	94	pedatric rehab	Kolne [111]	link
Kaelin 2021	94	pedatric rehab	Kozima [39]	link
Kaelin 2021	94	pedatric rehab	Kozima [63]	link
Kaelin 2021	94	pedatric rehab	Lahiri [120]	link
Kaelin 2021	94	pedatric rehab	Lehmann11 [106]	link
Kaelin 2021	94	pedatric rehab	Lindsay [61]	link
Kaelin 2021	94	pedatric rehab	Lindsay [62]	link
Kaelin 2021	94	pedatric rehab	Ljunglof [105]	link
Kaelin 2021	94	pedatric rehab	Ludi [102]	link
Kaelin 2021	94	pedatric rehab	Ludi [60]	link
Kaelin 2021	94	pedatric rehab	Marti [59]	link
Kaelin 2021	94	pedatric rehab	Marti [80]	link
Kaelin 2021	94	pedatric rehab	Marti [91]	link
Kaelin 2021	94	pedatric rehab	Mei15 [122]	link
Kaelin 2021	94	pedatric rehab	Metatla [88]	link
Kaelin 2021	94	pedatric rehab	Miller02 [114]	link
Kaelin 2021	94	pedatric rehab	Mineo [117]	link
Kaelin 2021	94	pedatric rehab	Miyamoto [101]	link
Kaelin 2021	94	pedatric rehab	Neto [93]	link
Kaelin 2021	94	pedatric rehab	Newhard [100]	link
Kaelin 2021	94	pedatric rehab	Newhard [51]	link
Kaelin 2021	94	pedatric rehab	Otoom [127]	link	training data p122
Kaelin 2021	94	pedatric rehab	Pioggia [69]	link
Kaelin 2021	94	pedatric rehab	Pliasa [57]	link
Kaelin 2021	94	pedatric rehab	Porayska-Pomsta [109]	link	ethics p14
Kaelin 2021	94	pedatric rehab	Pulido [56]	link
Kaelin 2021	94	pedatric rehab	Reid [113]	link
Kaelin 2021	94	pedatric rehab	Reid [119]	link
Kaelin 2021	94	pedatric rehab	Rios-Rincon [38]	link
Kaelin 2021	94	pedatric rehab	rRivas-Perez [125]	link
Kaelin 2021	94	pedatric rehab	Rudovic [58]	link
Kaelin 2021	94	pedatric rehab	Santaiwongchai [82]	link
Kaelin 2021	94	pedatric rehab	Schroeder [83]	link
Kaelin 2021	94	pedatric rehab	Shamsuddin [97]	link
Kaelin 2021	94	pedatric rehab	Silva20 [90]	link
Kaelin 2021	94	pedatric rehab	Silvera-Tawil [47]	link
Kaelin 2021	94	pedatric rehab	Simut[98]	link
Kaelin 2021	94	pedatric rehab	So [36]	link
Kaelin 2021	94	pedatric rehab	Soares17 [85]	link	HIPAA compliance, security, policies p3; fmily educational rights & privacy act FERPA re21 p3
Kaelin 2021	94	pedatric rehab	Stanton [55]	link
Kaelin 2021	94	pedatric rehab	Wainer [54]	link
Kaelin 2021	94	pedatric rehab	Weibel [92]	link	COREQ checklist p991
Kaelin 2021	94	pedatric rehab	Yee [35]	link
Kaelin 2021	94	pedatric rehab	Zhanatkyzy [103]	link
Khan 2020	113	mHealth	skip - unable to ID studies	link	unable to identify the studies usted in the review - skip
Kirk 2021	60	nutrition	only 31 studies identified	link	only 31 of 60 studies listed in tables that could be extracted - skip remaining studies
Kirk 2021	60	nutrition	Ahmadi20 [88]	link
Kirk 2021	60	nutrition	Ahmadi20 [90]	link
Kirk 2021	60	nutrition	Ahmadi20 [92]	link
Kirk 2021	60	nutrition	Babajide [52]	link	training & test p450,453
Kirk 2021	60	nutrition	Berry [4]	link
Kirk 2021	60	nutrition	Chowdhury17 [86]	link
Kirk 2021	60	nutrition	Chowdhury19 [93]	link	ethics p3; training & validation p6,11
Kirk 2021	60	nutrition	Colmenar [28]	link
Kirk 2021	60	nutrition	Fridolfsson [95]	link	ethics p8; privacy of workers p6;; training p6
Kirk 2021	60	nutrition	Baek [57]	link	training data p3
Kirk 2021	60	nutrition	Hall [46]	link
Kirk 2021	60	nutrition	Jones19 [94]	link	ethics p3; training & validation p2
Kirk 2021	60	nutrition	Kim20 [53]	link
Kirk 2021	60	nutrition	Kingsley [96]	link
Kirk 2021	60	nutrition	Korem [47]	link
Kirk 2021	60	nutrition	Lopez18 [48]	link
Kirk 2021	60	nutrition	Mendes-Soares [14]	link
Kirk 2021	60	nutrition	Mendes-Soares [49]	link
Kirk 2021	60	nutrition	Montanez [54]	link
Kirk 2021	60	nutrition	Montanez [55]	link
Kirk 2021	60	nutrition	O'Driscoll [89]	link
Kirk 2021	60	nutrition	Pavey [87]	link
Kirk 2021	60	nutrition	Ramyaa [26]	link
Kirk 2021	60	nutrition	Rodriguez-Pardo [56]	link
Kirk 2021	60	nutrition	Shiao [15]	link
Kirk 2021	60	nutrition	Sowah [50]	link
Kirk 2021	60	nutrition	Thaiss [97]	link
Kirk 2021	60	nutrition	Trost [91]	link	training & testing p2187
Kirk 2021	60	nutrition	Wu20 [51]	link
Kirk 2021	60	nutrition	Zeevi [5]	link
Kirk 2021	60	nutrition	Zellerbach [27]	link
Kirk 2021	60	nutrition	Zhang18 [58]	link
Loveys 2022	31	LTC old people	Banks [13]	link
Loveys 2022	31	LTC old people	Barrett [30]	link
Loveys 2022	31	LTC old people	Broadbent [14]	link
Loveys 2022	31	LTC old people	Chen20 [32]	link
Loveys 2022	31	LTC old people	Cohen16 [15]	link
Loveys 2022	31	LTC old people	D'Onofrio [33]	link
Loveys 2022	31	LTC old people	Fields [34]	link
Loveys 2022	31	LTC old people	Joranson [16]	link
Loveys 2022	31	LTC old people	Joranson [17]	link
Loveys 2022	31	LTC old people	Koh [35]	link
Loveys 2022	31	LTC old people	Lane [36]	link
Loveys 2022	31	LTC old people	Lazarou [37]	link
Loveys 2022	31	LTC old people	Liang [18]	link
Loveys 2022	31	LTC old people	Libin [19]	link
Loveys 2022	31	LTC old people	Merilahti [38]	link
Loveys 2022	31	LTC old people	Mihailidis08 [39]	link
Loveys 2022	31	LTC old people	Moyle13 [20]	link
Loveys 2022	31	LTC old people	Moyle17 [21]	link
Loveys 2022	31	LTC old people	Moyle18 [22]	link	ethics p17
Loveys 2022	31	LTC old people	Obayashi [40]	link
Loveys 2022	31	LTC old people	Pu20 [23]	link	ethics p1080;
Loveys 2022	31	LTC old people	Rantz [24]	link
Loveys 2022	31	LTC old people	Rantz [25]	link
Loveys 2022	31	LTC old people	Robinson13 [26]	link
Loveys 2022	31	LTC old people	Robinson13 [41]	link
Loveys 2022	31	LTC old people	Robinson15 [42]	link
Loveys 2022	31	LTC old people	Sung [43]	link
Loveys 2022	31	LTC old people	Thodberg [27]	link
Loveys 2022	31	LTC old people	Valenti-Soler [28]	link
Morch 2021	178	denistry	skip -study titles missing	link	skip this review as supplementary file 3 does not include title of study
Payedimarri 2021	8	COVID	Dandekar20 [28]	link
Payedimarri 2021	8	COVID	Delen Zengul [22]	link	Delen is not the first author; changed to first author in ref 22
Payedimarri 2021	8	COVID	Kumar20 [21]	link
Payedimarri 2021	8	COVID	Marini20 [25]	link	not mentioned
Payedimarri 2021	8	COVID	Pasayat [24]	link
Payedimarri 2021	8	COVID	Qiu20 [26]	link
Payedimarri 2021	8	COVID	Shao [23]	link
Payedimarri 2021	8	COVID	Wang20 [27]	link
Popesco 2022	134	melanoma	only table 4 included	link	review only included most important studies in table 4 - 31 out of 134 studies
Popesco 2022	134	melanoma	Adegun20 [123]	link	training, testing, validation p7163, 7168
Popesco 2022	134	melanoma	Adegun19 [53]	link
Popesco 2022	134	melanoma	Ahmad [39]	link	training p39026, 39028
Popesco 2022	134	melanoma	Ain [124]	link
Popesco 2022	134	melanoma	Albahli [88]	link
Popesco 2022	134	melanoma	Almaraz-Damian [43]	link	training & testing p1
Popesco 2022	134	melanoma	Al-Marni [41]	link
Popesco 2022	134	melanoma	Baghersalimi [121]	link
Popesco 2022	134	melanoma	Bakheet [125]	link	training & validaiont p8,11
Popesco 2022	134	melanoma	Banerjee20 [89]	link	training & validation p6
Popesco 2022	134	melanoma	Barata [122]	link
Popesco 2022	134	melanoma	El-Khatib [5]	link	training & validation p6
Popesco 2022	134	melanoma	Harangi [45]	link	training & validation p26
Popesco 2022	134	melanoma	Ichim [6]	link
Popesco 2022	134	melanoma	Iqbal21 [129]	link	training & testing p2,3
Popesco 2022	134	melanoma	Jiahao [79]	link
Popesco 2022	134	melanoma	Lucius [47]	link
Popesco 2022	134	melanoma	Maron [130]	link	ethics p83, trust p87; training p83
Popesco 2022	134	melanoma	Nida [113]	link
Popesco 2022	134	melanoma	Perez [131]	link	black box ethical issues p2; trust p19; training & validation p4, 9
Popesco 2022	134	melanoma	Sanjar [58]	link
Popesco 2022	134	melanoma	Tan [128]	link
Popesco 2022	134	melanoma	Tang20 [118]	link	training & validation p2784
Popesco 2022	134	melanoma	Tong [24]	link
Popesco 2022	134	melanoma	Unver [90]	link
Popesco 2022	134	melanoma	Wu21 [132]	link	training & validation p362
Popesco 2022	134	melanoma	Xie [127]	link
Popesco 2022	134	melanoma	Zhang20 [126]	link	training & validation p4
Popesco 2022	134	melanoma	Zhang21 [133]	link
Popesco 2022	134	melanoma	Zhao21 [71]	link
Rahimi 2021	90	Primary care	Abdel-Aal97 [100]	link
Rahimi 2021	90	Primary care	Abramoff18 [85]	link
Rahimi 2021	90	Primary care	Afzal13 [63]	link
Rahimi 2021	90	Primary care	Anderson15 [88]	link
Rahimi 2021	90	Primary care	Arroyo-Gallego18 [73]	link	privacy & data security p4; training p4
Rahimi 2021	90	Primary care	Balas96 [50]	link
Rahimi 2021	90	Primary care	Ben-Sasson18 [94]	link
Rahimi 2021	90	Primary care	Betancourt-Hernandez18 [70]	link
Rahimi 2021	90	Primary care	Bindels01 [] - missing ref	link	missing reference in review
Rahimi 2021	90	Primary care	Braido18 [64]	link
Rahimi 2021	90	Primary care	Burton19 [57]	link	ethics p11; training & holdout data p3
Rahimi 2021	90	Primary care	Chaudhry18 [40]	link
Rahimi 2021	90	Primary care	Chen19 [98]	link
Rahimi 2021	90	Primary care	Denny12 [78]	link
Rahimi 2021	90	Primary care	Doukidid90 [90]	link
Rahimi 2021	90	Primary care	Erickson18 [] - missing ref	link	missing reference in review
Rahimi 2021	90	Primary care	Gautier96 [65]	link
Rahimi 2021	90	Primary care	Goldstein04 [41]	link
Rahimi 2021	90	Primary care	Gu15 [51]	link
Rahimi 2021	90	Primary care	Haslam93 [82]	link
Rahimi 2021	90	Primary care	Herroijs18 [58]	link	guidelins for reporting latent trajectory studies ref24 p683; ethics p682; training model p685
Rahimi 2021	90	Primary care	Hill19 [42]	link
Rahimi 2021	90	Primary care	Hoogendoorm16 [79]	link
Rahimi 2021	90	Primary care	Hoving06 [35]	link
Rahimi 2021	90	Primary care	Hung98 [66]	link
Rahimi 2021	90	Primary care	Janssen12 [96]	link
Rahimi 2021	90	Primary care	Jarvik18 [71]	link
Rahimi 2021	90	Primary care	Jordan18 [89]	link
Rahimi 2021	90	Primary care	Kanagasingam18 [86]	link
Rahimi 2021	90	Primary care	Kerr15 [72]	link
Rahimi 2021	90	Primary care	Klann13 [67]	link
Rahimi 2021	90	Primary care	Knab01 [102]	link
Rahimi 2021	90	Primary care	Kop16 [80]	link	need to improve trust p36; privacy concerns p34
Rahimi 2021	90	Primary care	Lappenschaar13 [59]	link
Rahimi 2021	90	Primary care	Lau18 [81]	link	ethics p2; training & validation p2
Rahimi 2021	90	Primary care	Lee18 [74]	link	training & validation
Rahimi 2021	90	Primary care	Levy18 [76]	link
Rahimi 2021	90	Primary care	Lin12 [99]	link
Rahimi 2021	90	Primary care	Lin18 [83]	link	training, testing, validation p2
Rahimi 2021	90	Primary care	Luo13 [92]	link
Rahimi 2021	90	Primary care	MacRae15 [52]	link
Rahimi 2021	90	Primary care	MacRae15 [68]	link
Rahimi 2021	90	Primary care	Maizels08 [101]	link
Rahimi 2021	90	Primary care	McFadden16 [36]	link
Rahimi 2021	90	Primary care	Monahan18 [49]	link	not mentioned
Rahimi 2021	90	Primary care	Morales18 [69]	link	study approved by regulatory agency p151; training & testing p151
Rahimi 2021	90	Primary care	Moreno17 [60]	link
Rahimi 2021	90	Primary care	Pakhomov08 [43]	link
Rahimi 2021	90	Primary care	Penny12 [104]	link
Rahimi 2021	90	Primary care	Perveen19 [61]	link
Rahimi 2021	90	Primary care	Pesko18 [44]	link
Rahimi 2021	90	Primary care	Press15 [45]	link
Rahimi 2021	90	Primary care	Rennie09 [55]	link
Rahimi 2021	90	Primary care	Safarova16 [46]	link
Rahimi 2021	90	Primary care	Sayadi17 [62]	link
Rahimi 2021	90	Primary care	Selskyy18 [47]	link
Rahimi 2021	90	Primary care	Tandon06 [75]	link
Rahimi 2021	90	Primary care	Tariq17 [108]	link
Rahimi 2021	90	Primary care	Taylo02 [97]	link
Rahimi 2021	90	Primary care	Thabtah18 [95]	link
Rahimi 2021	90	Primary care	Thakur18 [91]	link
Rahimi 2021	90	Primary care	Tou18 [54]	link
Rahimi 2021	90	Primary care	Tran18 [105]	link
Rahimi 2021	90	Primary care	Turner18 [5]	link
Rahimi 2021	90	Primary care	Ursenbach19 [77]	link
Rahimi 2021	90	Primary care	Verbraak19 [87]	link
Rahimi 2021	90	Primary care	Vijayakrishnan14 [48]	link
Rahimi 2021	90	Primary care	Xu16 [93]	link
Rahimi 2021	90	Primary care	Zayas16 [] - missing ref	link	missing reference in review
Rahimi 2021	90	Primary care	Zheng18 [56]	link
Rahimi 2021	90	Primary care	Zhou16 [39]	link
Sahu 2022	10	neonatal sepsis	Escobar [25]	link	ethics p9; training & validation p3
Sahu 2022	10	neonatal sepsis	Fell [31]	link
Sahu 2022	10	neonatal sepsis	Goldberg20 [22]	link
Sahu 2022	10	neonatal sepsis	Helgueraet [27]	link
Sahu 2022	10	neonatal sepsis	Huang20 [23]	link
Sahu 2022	10	neonatal sepsis	Martinez [26]	link
Sahu 2022	10	neonatal sepsis	Puopolo [24]	link
Sahu 2022	10	neonatal sepsis	Stanculescu [28]	link
Sahu 2022	10	neonatal sepsis	Thakur19 [29]	link
Sahu 2022	10	neonatal sepsis	Thakur18 [30]	link
Sapci 2020	26	AI training	Alonso-Silverio18 [29]	link	not mentioned
Sapci 2020	26	AI training	Beregi18 [34]	link
Sapci 2020	26	AI training	Boulet19 [24]	link
Sapci 2020	26	AI training	Bowyer08 [22]	link
Sapci 2020	26	AI training	Candell03 [20]	link
Sapci 2020	26	AI training	Chan19 [15]	link	data security p11; privacy p8; ethical issues p11
Sapci 2020	26	AI training	Chary18 [19]	link
Sapci 2020	26	AI training	Chin-Yee17 [37]	link
Sapci 2020	26	AI training	Conde09 [25]	link
Sapci 2020	26	AI training	Frize00 [17]	link
Sapci 2020	26	AI training	Guimaraes17 [21]	link
Sapci 2020	26	AI training	Kabassi08 [26]	link
Sapci 2020	26	AI training	klar90 [27]	link
Sapci 2020	26	AI training	Kolachalama18 [30]	link
Sapci 2020	26	AI training	Lillehang98 [16]	link
Sapci 2020	26	AI training	Mastesr19 [36]	link
Sapci 2020	26	AI training	Paranjape19 [39]	link
Sapci 2020	26	AI training	Park19 [31]	link
Sapci 2020	26	AI training	Santos19 [38]	link
Sapci 2020	26	AI training	Sitterding19 [23]	link
Sapci 2020	26	AI training	Tang18 [35]	link
Sapci 2020	26	AI training	Wartman19 [33]	link	need for ethics, regulatory & accreditation bodies reform p4; AMA augmented intelligence recommendations ref26	AMA
Sapci 2020	26	AI training	Wartnan18 [32]	link
Sapci 2020	26	AI training	Winkler-Schwartz19 [14]	link
Sapci 2020	26	AI training	Yang19 [28]	link
Sapci 2020	26	AI training	Zhao18 [18]	link
Sarker 2021	147	COVID	only 70 studies in tables 1-7	link	only 70 studies in tables 1-7
Sarker 2021	147	COVID	Abdulaal20 [80]	link	ethics p4; training & testing, validation p2
Sarker 2021	147	COVID	Ahmed21 [106]	link
Sarker 2021	147	COVID	Al-antari20 [41]	link
Sarker 2021	147	COVID	Al-Falluji21 [48]	link
Sarker 2021	147	COVID	Alqudah20	link
Sarker 2021	147	COVID	Bacik20 [120]	link
Sarker 2021	147	COVID	baidu21URL [107]	link
Sarker 2021	147	COVID	Battineni20 [110]	link
Sarker 2021	147	COVID	Brickwood21 [144]	link
Sarker 2021	147	COVID	Brunese20 [43]	link
Sarker 2021	147	COVID	Chen20 [119]	link
Sarker 2021	147	COVID	Chiu20 [34]	link
Sarker 2021	147	COVID	Chowdhury20 [49]	link	training & validation p4,5
Sarker 2021	147	COVID	Civit-Masot20	link
Sarker 2021	147	COVID	DeCaprio20 [74]	link
Sarker 2021	147	COVID	Elgendi20 [40]	link
Sarker 2021	147	COVID	Erazo20 [111]	link
Sarker 2021	147	COVID	Ge21 [161]	link
Sarker 2021	147	COVID	Gupta20 [47]	link	training on standard dataset e.g. ImageNet p3; training & testing p7
Sarker 2021	147	COVID	Haritha20 [37]	link	training & testing p1
Sarker 2021	147	COVID	Hassan20 [65]	link
Sarker 2021	147	COVID	Hassantabar20 [58]	link	training & validation p9,10
Sarker 2021	147	COVID	How-URL [102]	link
Sarker 2021	147	COVID	Huang20 [23]	link	training & testing p2844
Sarker 2021	147	COVID	Imran20 [67]	link
Sarker 2021	147	COVID	Jawad20 [108]	link
Sarker 2021	147	COVID	Jiang20 [86]	link
Sarker 2021	147	COVID	Jumper20 [155]	link
Sarker 2021	147	COVID	Kamil21 [62]	link
Sarker 2021	147	COVID	Ko20 [82]	link
Sarker 2021	147	COVID	Kumar21 [122]	link
Sarker 2021	147	COVID	Laguarta20 [66]	link
Sarker 2021	147	COVID	Lai20 [85]	link
Sarker 2021	147	COVID	Lamptey20 [129]	link
Sarker 2021	147	COVID	Li17 [124]	link
Sarker 2021	147	COVID	Loey20 [19]	link
Sarker 2021	147	COVID	Mantas20 [26]	link
Sarker 2021	147	COVID	Medrek21 [101]	link
Sarker 2021	147	COVID	Mushtaq20 [84]	link
Sarker 2021	147	COVID	Muthugala20 [142]	link
Sarker 2021	147	COVID	Omoniyi21 [59]	link
Sarker 2021	147	COVID	Orozco-del [73]	link
Sarker 2021	147	COVID	Ouchicha20 [53]	link	training & validaiton p5,7
Sarker 2021	147	COVID	Padma20 [42]	link
Sarker 2021	147	COVID	Qjidaa20 [33]	link	training & validation p2
Sarker 2021	147	COVID	Richardson20 [158]	link
Sarker 2021	147	COVID	Sayed20 [141]	link
Sarker 2021	147	COVID	Scudellari21 [103]	link
Sarker 2021	147	COVID	Shankar20 [44]	link
Sarker 2021	147	COVID	Sharma20 [50]	link	training & testing p1; validation p2
Sarker 2021	147	COVID	Sotoudeh20 [32]	link
Sarker 2021	147	COVID	Staff21 [139]	link
Sarker 2021	147	COVID	Techmetics-URL [127]	link
Sarker 2021	147	COVID	Tiwari20 [39]	link
Sarker 2021	147	COVID	Togacar20 [57]	link	ethics p11; trianing & testing p3
Sarker 2021	147	COVID	Wan19 [160]	link
Sarker 2021	147	COVID	Wang21 [118]	link
Sarker 2021	147	COVID	Wang21 [25]	link	training & validation p4,7
Sarker 2021	147	COVID	Wehbe21 [54]	link
Sarker 2021	147	COVID	Wu20 [117]	link
Sarker 2021	147	COVID	Yang20 [31]	link	training & test p1
Sarker 2021	147	COVID	Yasar20 [46]	link
Sarker 2021	147	COVID	Youibot21-URL [143]	link
Sarker 2021	147	COVID	Zhang20 [159]	link
Sarker 2021	147	COVID	Zhang21 [56]	link
Sarker 2021	147	COVID	Zhou20 [18]	link	ethics p8; training & validation p9
Sarker 2021	147	COVID	Zhu20 [79]	link
Seibert 2021	292	nursing	Abd06 [36]	link	ref# taken from app2
Seibert 2021	292	nursing	Abdullah20 [29]	link	ref# taken from app2
Seibert 2021	292	nursing	Adlassnig09 [233]	link	ref# taken from app2
Seibert 2021	292	nursing	Ala-Kitula17 [18]	link	ref# taken from app2
Seibert 2021	292	nursing	Alam16 [116]	link	ref# taken from app2
Seibert 2021	292	nursing	Alam19 [97]	link	ref# taken from app2
Seibert 2021	292	nursing	Albina18 [117]	link	ref# taken from app2
Seibert 2021	292	nursing	Alderden19 [1]	link	ref# taken from app2
Seibert 2021	292	nursing	Alnosayan14 [242]	link	ref# taken from app2
Seibert 2021	292	nursing	Al-Shaqi16 [280]	link	ref# taken from app2
Seibert 2021	292	nursing	Alwan09 [27]	link	ref# taken from app2
Seibert 2021	292	nursing	Amato18 [30]	link	ref# taken from app2
Seibert 2021	292	nursing	Ambagtsheer20 [12] -> [58]	link	data quality p4; ethics p2; training & testing p2
Seibert 2021	292	nursing	An12 [172]	link	ref# taken from app2
Seibert 2021	292	nursing	Annangi16 [37]	link	ref# taken from app2
Seibert 2021	292	nursing	Annicchiarico08 [275]	link	ref# taken from app2
Seibert 2021	292	nursing	Antink16 [38]	link	ref# taken from app2
Seibert 2021	292	nursing	Antoniadi20 [2] -> [82]	link	ethics p8; data privacy p8; training & testing p2; validation p3
Seibert 2021	292	nursing	Arif17 [234]	link	ref# taken from app2
Seibert 2021	292	nursing	Asif20 [228]	link	ref# taken from app2
Seibert 2021	292	nursing	Augustyniak13 [245]	link	ref# taken from app2
Seibert 2021	292	nursing	Au-Yeung19 [39] -> [86]	link	ethics p4; training & validation p4
Seibert 2021	292	nursing	Aziz16 [230] -> [88]	link	ethics p47; training & testing p49
Seibert 2021	292	nursing	Aziz17 [98] -> [87]	link	ethics p1; training & testing p5
Seibert 2021	292	nursing	Babic16 [128]	link	ref# taken from app2
Seibert 2021	292	nursing	Bajo08 [17]	link	ref# taken from app2
Seibert 2021	292	nursing	Bakola14 [129]	link	ref# taken from app2
Seibert 2021	292	nursing	Batata18 [205] -> [91]	link	not mentioned
Seibert 2021	292	nursing	Baxter05 [235]	link	ref# taken from app2
Seibert 2021	292	nursing	Becker06 [130]	link	ref# taken from app2
Seibert 2021	292	nursing	Belshaw11 [231]	link	ref# taken from app2
Seibert 2021	292	nursing	Bickmore09 [31]	link	ref# taken from app2
Seibert 2021	292	nursing	Bizjak18 [131]	link	ref# taken from app2
Seibert 2021	292	nursing	Bleda18 [257] -> [97]	link	not mentioned
Seibert 2021	292	nursing	Bono07 [276]	link	ref# taken from app2
Seibert 2021	292	nursing	Bouchard08 [263]	link	ref# taken from app2
Seibert 2021	292	nursing	Brom20 [3]	link	ref# taken from app2
Seibert 2021	292	nursing	Campos16 [281]	link	ref# taken from app2
Seibert 2021	292	nursing	Carros20 [32] -> [41]	link	ethics p2; built trust 9
Seibert 2021	292	nursing	Celi08 [40]	link	ref# taken from app2
Seibert 2021	292	nursing	Cesta05 [269]	link	ref# taken from app2
Seibert 2021	292	nursing	Cetin19 [78]	link	ref# taken from app2
Seibert 2021	292	nursing	Chen07 [13]	link	ref# taken from app2
Seibert 2021	292	nursing	Chen12 [243]	link	ref# taken from app2
Seibert 2021	292	nursing	Chen17 [173]	link	ref# taken from app2
Seibert 2021	292	nursing	Cheng15 [174] -> [105]	link	ref# taken from app2; listed as ref #105 in review
Seibert 2021	292	nursing	Cho13 [4]	link	ref# taken from app2
Seibert 2021	292	nursing	Chouvarda14 [255]	link	ref# taken from app2
Seibert 2021	292	nursing	Cismondi12 [41]	link	ref# taken from app2
Seibert 2021	292	nursing	Clark14 [175] => 108	link	ref# taken from app2
Seibert 2021	292	nursing	Clavelle19 [42]	link	ref# taken from app2
Seibert 2021	292	nursing	Cramer19 [43] -> [110]	link	ref# taken from app2; listed as ref 110 in reveiw
Seibert 2021	292	nursing	Cresswll20 [284]	link	ref# taken from app2
Seibert 2021	292	nursing	Crump09 [44]	link	ref# taken from app2
Seibert 2021	292	nursing	Cufoglu15 [99]	link	ref# taken from app2
Seibert 2021	292	nursing	Cyras20 [229]	link	ref# taken from app2
Seibert 2021	292	nursing	Davoudi19 [5] -> [40]	link	training & testing p3
Seibert 2021	292	nursing	Demmer17 [207]	link	ref# taken from app2
Seibert 2021	292	nursing	Di Pietro10 [201]	link	ref# taken from app2
Seibert 2021	292	nursing	Ding17 [236] -> [116]	link	ref# taken from app2
Seibert 2021	292	nursing	Dingli08 [239]	link	ref# taken from app2
Seibert 2021	292	nursing	Durieux18 [45]	link	ref# taken from app2
Seibert 2021	292	nursing	Easton19 [118]	link	ref# taken from app2
Seibert 2021	292	nursing	Eerikainen16 [46]	link	ref# taken from app2
Seibert 2021	292	nursing	Esfaham20 [208]	link	ref# taken from app2
Seibert 2021	292	nursing	Evans14 [25]	link	ref# taken from app2
Seibert 2021	292	nursing	Fan19 [132]	link	ref# taken from app2
Seibert 2021	292	nursing	Feng14 [134] -> [123]	link	ref# taken from app2
Seibert 2021	292	nursing	Feng20 [47] -> [124]	link	ref# taken from app2
Seibert 2021	292	nursing	Fernandes19 [237]	link	ref# taken from app2
Seibert 2021	292	nursing	Fleury10 [134]	link	ref# taken from app2
Seibert 2021	292	nursing	Fodeh18 [209]	link	ref# taken from app2
Seibert 2021	292	nursing	Freed16 [176]	link	ref# taken from app2
Seibert 2021	292	nursing	Frize05 [289]	link	ref# taken from app2
Seibert 2021	292	nursing	Ganesh19 [135]	link	ref# taken from app2
Seibert 2021	292	nursing	Gannod18 [100] -> [129]	link	ref# taken from app2; listed as 129 in review
Seibert 2021	292	nursing	Gargees17 [101]	link	ref# taken from app2
Seibert 2021	292	nursing	Gerka18 [48]	link	ref# taken from app2
Seibert 2021	292	nursing	Gerke20 [287]	link	ref# taken from app2
Seibert 2021	292	nursing	Ghose15 [123]	link	ref# taken from app2
Seibert 2021	292	nursing	Ghosh19 [182]	link	ref# taken from app2
Seibert 2021	292	nursing	Goehoo18 [136]	link	ref# taken from app2
Seibert 2021	292	nursing	Gomes19 [206]	link	ref# taken from app2
Seibert 2021	292	nursing	Gomez-Sebastia16 [137]	link	ref# taken from app2
Seibert 2021	292	nursing	Gonzalez-Usach17 [34]-> [69]	link	standardized SWE,OGC,SOS p1; trust, privacy p4; interoperaability issues p1
Seibert 2021	292	nursing	Grgurie19 [138]	link	ref# taken from app2
Seibert 2021	292	nursing	Haigh06 [139]	link	ref# taken from app2
Seibert 2021	292	nursing	Hever19 [49]	link	ref# taken from app2
Seibert 2021	292	nursing	Hiissa07 [50]	link	ref# taken from app2
Seibert 2021	292	nursing	Hirdes08 [28]	link	ref# taken from app2
Seibert 2021	292	nursing	Howcroft17 [140]	link	ref# taken from app2
Seibert 2021	292	nursing	Hsu09 [141]	link	ref# taken from app2
Seibert 2021	292	nursing	Hsu09 [246]	link	ref# taken from app2
Seibert 2021	292	nursing	Hsu17 [210]	link	ref# taken from app2
Seibert 2021	292	nursing	Hu20 [142] -> [144]	link	ref# taken from app2l kusted as ref #144 in review
Seibert 2021	292	nursing	Huimin08 [211]	link	ref# taken from app2
Seibert 2021	292	nursing	Hunter08 [96]	link	ref# taken from app2
Seibert 2021	292	nursing	Inoue19 [183]	link	ref# taken from app2
Seibert 2021	292	nursing	Jalal14 [184]	link	ref# taken from app2
Seibert 2021	292	nursing	Jin12 [185] -> [149]	link	ref# taken from app2; listed as ref #149 in review
Seibert 2021	292	nursing	Jing17 [102]	link	ref# taken from app2
Seibert 2021	292	nursing	Johnson06 [212]	link	ref# taken from app2
Seibert 2021	292	nursing	Jordan10 [238] -> [152]	link	ref# taken from app2
Seibert 2021	292	nursing	Juang13 [143]	link	ref# taken from app2
Seibert 2021	292	nursing	Juang15 [144]	link	ref# taken from app2
Seibert 2021	292	nursing	Jung16 [177] -> [156]	link	ref# taken from app2
Seibert 2021	292	nursing	Jung19 [260] -> [155]	link	ref# taken from app2
Seibert 2021	292	nursing	Kaewprag15 [51]	link	ref# taken from app2
Seibert 2021	292	nursing	Kahn18 [285]	link	ref# taken from app2
Seibert 2021	292	nursing	Kalidas16 [52]	link	ref# taken from app2
Seibert 2021	292	nursing	Kang12 [145]	link	ref# taken from app2
Seibert 2021	292	nursing	Kao18 [53]	link	ref# taken from app2
Seibert 2021	292	nursing	Kasteren10 [146]	link	ref# taken from app2
Seibert 2021	292	nursing	Khan17 [186]	link	ref# taken from app2
Seibert 2021	292	nursing	Khosla13 [103]	link	ref# taken from app2
Seibert 2021	292	nursing	Kingetsu19 [104]	link	ref# taken from app2
Seibert 2021	292	nursing	Kobayashi12 [105]	link	ref# taken from app2
Seibert 2021	292	nursing	Krishnan14 [282]	link	ref# taken from app2
Seibert 2021	292	nursing	Kruger17 [106]	link	ref# taken from app2
Seibert 2021	292	nursing	Kubota08 [107]	link	ref# taken from app2
Seibert 2021	292	nursing	Kumar19 [187] -> [168]	link	ref# taken from app2
Seibert 2021	292	nursing	Kundu08 [54]	link	ref# taken from app2
Seibert 2021	292	nursing	Kuspinar19 [119]	link	ref# taken from app2
Seibert 2021	292	nursing	Lea13 [55]	link	ref# taken from app2
Seibert 2021	292	nursing	Lee17 [ 213] -> [172]	link	ref# taken from app2
Seibert 2021	292	nursing	Lehman18 [56] => [173]	link	ref# taken from app2
Seibert 2021	292	nursing	Lei19 [147] -> [174]	link	ref# taken from app2; ref #174 in review shows Xiaochum L which is firstname for Lei
Seibert 2021	292	nursing	Li17 [57] -> [175]	link	ref# taken from app2
Seibert 2021	292	nursing	Li12 [82] -> [177]	link	ref# taken from app2
Seibert 2021	292	nursing	Li18 [180] -> [176]	link	ref# taken from app2
Seibert 2021	292	nursing	Liao15 [83] -> [178]	link	ref# taken from app2
Seibert 2021	292	nursing	Lim11 [247]	link	ref# taken from app2
Seibert 2021	292	nursing	Liu18 [188] -> [180]	link	ref# taken from app2
Seibert 2021	292	nursing	Lo07 [58] -> [181]	link	ref# taken from app2
Seibert 2021	292	nursing	Lodhi17 [84] -> [182]	link	ref# taken from app2
Seibert 2021	292	nursing	Lu06 [262] -> [9]	link	ref# taken from app2
Seibert 2021	292	nursing	Luo18 [214]	link	ref# taken from app2
Seibert 2021	292	nursing	Luo19 [59]	link	ref# taken from app2
Seibert 2021	292	nursing	Luperto18 [254]	link	ref# taken from app2
Seibert 2021	292	nursing	Lustrek12 [265]	link	ref# taken from app2
Seibert 2021	292	nursing	Luu17 [215]	link	ref# taken from app2
Seibert 2021	292	nursing	Machanje19 [189]	link	ref# taken from app2
Seibert 2021	292	nursing	Magyar19 [216]	link	ref# taken from app2
Seibert 2021	292	nursing	Manmun14 [60]	link	ref# taken from app2
Seibert 2021	292	nursing	Manna19 [85]	link	ref# taken from app2
Seibert 2021	292	nursing	Mano18 [120]	link	ref# taken from app2
Seibert 2021	292	nursing	Marafino15 [86]	link	ref# taken from app2
Seibert 2021	292	nursing	Marschollek08 [6]	link	ref# taken from app2
Seibert 2021	292	nursing	Masafumi10 [217]	link	ref# taken from app2
Seibert 2021	292	nursing	Matsuyama09 [22]	link	ref# taken from app2
Seibert 2021	292	nursing	Merico13 [248]	link	ref# taken from app2
Seibert 2021	292	nursing	Mervin18 [33]	link	ref# taken from app2
Seibert 2021	292	nursing	Mihailidis07 [218]	link	ref# taken from app2
Seibert 2021	292	nursing	Mitabe17 [219]	link	ref# taken from app2
Seibert 2021	292	nursing	Mitabe18 [ 220]	link	ref# taken from app2
Seibert 2021	292	nursing	Miyawaki05 [61]	link	ref# taken from app2
Seibert 2021	292	nursing	Mori13 [190]	link	ref# taken from app2
Seibert 2021	292	nursing	Morita15 [221]	link	ref# taken from app2
Seibert 2021	292	nursing	Morita18 [108]	link	ref# taken from app2
Seibert 2021	292	nursing	Muckell17 [109]	link	ref# taken from app2
Seibert 2021	292	nursing	Naya11 [62]	link	ref# taken from app2
Seibert 2021	292	nursing	Nguyen-Truong18 [122] ->[205]	link	ref# taken from app2
Seibert 2021	292	nursing	Nie19 [256]	link	ref# taken from app2
Seibert 2021	292	nursing	Nii07 [63]	link	ref# taken from app2
Seibert 2021	292	nursing	Nii08 [64]	link	ref# taken from app2
Seibert 2021	292	nursing	Nii09 [258]	link	ref# taken from app2
Seibert 2021	292	nursing	Nii10 [66]	link	ref# taken from app2
Seibert 2021	292	nursing	Nii13 [65]	link	ref# taken from app2
Seibert 2021	292	nursing	Nii14 [ 193]	link	ref# taken from app2
Seibert 2021	292	nursing	Nii14 [192]	link	ref# taken from app2
Seibert 2021	292	nursing	Nii15 [194]	link	ref# taken from app2
Seibert 2021	292	nursing	Nii16 [195]	link	ref# taken from app2
Seibert 2021	292	nursing	Niiuchi18 [148]	link	ref# taken from app2
Seibert 2021	292	nursing	Nishio20 [67]	link	ref# taken from app2
Seibert 2021	292	nursing	Nouira12 [68]	link	ref# taken from app2
Seibert 2021	292	nursing	Nuii17 [191]	link	ref# taken from app2
Seibert 2021	292	nursing	Nuutinen17 [149]	link	ref# taken from app2
Seibert 2021	292	nursing	O'Brien20 [278]	link	ref# taken from app2
Seibert 2021	292	nursing	Ohura19 [178]	link	ref# taken from app2
Seibert 2021	292	nursing	Okano13 [150]	link	ref# taken from app2
Seibert 2021	292	nursing	Ongenae12 [196] -> [224]	link	ref# taken from app2
Seibert 2021	292	nursing	Ostojic20 [87]	link	ref# taken from app2
Seibert 2021	292	nursing	Pahi15 [151]	link	ref# taken from app2
Seibert 2021	292	nursing	Papageorgiou17 [7] -> [55]	link	not mentioned
Seibert 2021	292	nursing	Park11 [244]	link
Seibert 2021	292	nursing	Park20 [69] -> [228]	link	ref# taken from app2
Seibert 2021	292	nursing	Park20 [88] -> [229]	link	ref# taken from app2
Seibert 2021	292	nursing	Pascual08 [270]	link	ref# taken from app2
Seibert 2021	292	nursing	Patrick11 [89]	link	ref# taken from app2
Seibert 2021	292	nursing	Patterson19 [70]	link	ref# taken from app2
Seibert 2021	292	nursing	Paul14 [170]	link	ref# taken from app2
Seibert 2021	292	nursing	Peirce19 [292]	link	ref# taken from app2
Seibert 2021	292	nursing	Pessemier13 [197]	link	ref# taken from app2
Seibert 2021	292	nursing	Phan19 [198]	link	ref# taken from app2
Seibert 2021	292	nursing	Portacolone20 [290]	link	ref# taken from app2
Seibert 2021	292	nursing	Ramanujam19 [199]	link	ref# taken from app2
Seibert 2021	292	nursing	Richter13 [152]	link	ref# taken from app2
Seibert 2021	292	nursing	Robben15 [268]	link	ref# taken from app2
Seibert 2021	292	nursing	Rouleau17 [283]	link	ref# taken from app2
Seibert 2021	292	nursing	Sadahiro07 [267]	link	ref# taken from app2
Seibert 2021	292	nursing	Sadreazami19 [153]	link	ref# taken from app2
Seibert 2021	292	nursing	Sadreazami19 [154]	link	ref# taken from app2
Seibert 2021	292	nursing	Sadreazami19 [155] -> [242]	link	privacy friendly p1; training & testing p3
Seibert 2021	292	nursing	Sakakibara17 [156]	link	ref# taken from app2
Seibert 2021	292	nursing	Samra16 [232]	link	ref# taken from app2
Seibert 2021	292	nursing	Scalzo13 [71]	link	ref# taken from app2
Seibert 2021	292	nursing	Scalzo13 [90]	link	ref# taken from app2
Seibert 2021	292	nursing	Sharma20 [91] -> 248	link	not mentioned
Seibert 2021	292	nursing	Shen13 [121]	link	ref# taken from app2
Seibert 2021	292	nursing	Shieh13 [249]	link	ref# taken from app2
Seibert 2021	292	nursing	Shillan19 [279]	link	ref# taken from app2
Seibert 2021	292	nursing	Si07 [222]	link	ref# taken from app2
Seibert 2021	292	nursing	Si07 [223]	link	ref# taken from app2
Seibert 2021	292	nursing	Singh17 [92]	link	ref# taken from app2
Seibert 2021	292	nursing	Sinn17 [204]	link	ref# taken from app2
Seibert 2021	292	nursing	Soni19 [157] -> [255]	link	training & testing p3
Seibert 2021	292	nursing	Steins13 [72]	link	ref# taken from app2
Seibert 2021	292	nursing	Stiglie05 [179]	link	ref# taken from app2
Seibert 2021	292	nursing	Su14 [124]	link	ref# taken from app2
Seibert 2021	292	nursing	Suryadevara12 [159]	link	ref# taken from app2
Seibert 2021	292	nursing	Suryadevara14 [158]	link	ref# taken from app2
Seibert 2021	292	nursing	Suzuki11 [160]	link	ref# taken from app2
Seibert 2021	292	nursing	Swangnetr13 [110]	link	ref# taken from app2
Seibert 2021	292	nursing	Takadama10 [224]	link	ref# taken from app2
Seibert 2021	292	nursing	Tamamizu16 [250]	link	ref# taken from app2
Seibert 2021	292	nursing	Tang19 [14] -> [43]	link	data security p17; data in standard format 5; ethics p4;
Seibert 2021	292	nursing	Tapia09 [240]	link	ref# taken from app2
Seibert 2021	292	nursing	Tapia10 [26]	link	ref# taken from app2
Seibert 2021	292	nursing	Tawfik20 [8]	link	ref# taken from app2
Seibert 2021	292	nursing	Tejaswim18 [73]	link	ref# taken from app2
Seibert 2021	292	nursing	Thomas13 [251] -> [266]	link	ref# taken from app2
Seibert 2021	292	nursing	Tian18 [200] -> [267]	link	need for security p9; truestworthiness p6; training p4
Seibert 2021	292	nursing	Toda19 [111]	link	ref# taken from app2
Seibert 2021	292	nursing	Todorovic13 [74]	link	ref# taken from app2
Seibert 2021	292	nursing	Tokunaga16 [161]	link	ref# taken from app2
Seibert 2021	292	nursing	Tseng13 [241]	link	ref# taken from app2
Seibert 2021	292	nursing	Urashima12 [75]	link	ref# taken from app2
Seibert 2021	292	nursing	Uronen20 [126]	link	ref# taken from app2
Seibert 2021	292	nursing	Vairktarakis15 [259]	link	ref# taken from app2
Seibert 2021	292	nursing	Vaquerizo11 [76]	link	ref# taken from app2
Seibert 2021	292	nursing	Vazquez13 [77]	link	ref# taken from app2
Seibert 2021	292	nursing	Veyron19 [171]	link	ref# taken from app2
Seibert 2021	292	nursing	Viswanathan12 [35]	link	ref# taken from app2
Seibert 2021	292	nursing	Volrathongchai05 [112]	link	ref# taken from app2
Seibert 2021	292	nursing	Vuono18 [127]	link	ref# taken from app2
Seibert 2021	292	nursing	Wai09 [202]	link	ref# taken from app2
Seibert 2021	292	nursing	Wai10 [15]	link	ref# taken from app2
Seibert 2021	292	nursing	Wai11 [252]	link	ref# taken from app2
Seibert 2021	292	nursing	Wang11 [271] -> [280]	link	ref# taken from app2
Seibert 2021	292	nursing	Wangmo19 [288] -> [67]	link	COREQ for qualitative studies p10; ethics p10; trust p9; need for ethical tech governance p1
Seibert 2021	292	nursing	Wei13 [225]	link	ref# taken from app2
Seibert 2021	292	nursing	Weimin10 [162]	link	ref# taken from app2
Seibert 2021	292	nursing	Weisenberg08 [272]	link	ref# taken from app2
Seibert 2021	292	nursing	Westra16 [277]	link	ref# taken from app2
Seibert 2021	292	nursing	Wickramasinghe17 [203]	link	ref# taken from app2
Seibert 2021	292	nursing	Wingrave12 [253]	link	ref# taken from app2
Seibert 2021	292	nursing	Wiratanaya07 [226]	link	ref# taken from app2
Seibert 2021	292	nursing	Wong17 [163]	link	ref# taken from app2
Seibert 2021	292	nursing	Wu18 [113] -> [108]'	link	ethics p8; trianing, testint, validation p2
Seibert 2021	292	nursing	Wu16 [164]	link	ref# taken from app2
Seibert 2021	292	nursing	Xiong19 [16] -> [44]	link	not mentioned
Seibert 2021	292	nursing	Xu16 [273] -> [291]	link	ref# taken from app2
Seibert 2021	292	nursing	Yamada17 [227]	link	ref# taken from app2
Seibert 2021	292	nursing	Yamamoto20 [24] -> [53]	link	not mentioned
Seibert 2021	292	nursing	Yamazaki16 [114]	link	ref# taken from app2
Seibert 2021	292	nursing	Yang19 [23] -> [49]	link	ethics p3; training & validation p4
Seibert 2021	292	nursing	Yang16 [181] -> [295]	link	ref# taken from app2
Seibert 2021	292	nursing	Yang13 [261] -> [296]	link	ref# taken from app2
Seibert 2021	292	nursing	Yang17 [266] -> [294]	link	ref# taken from app2
Seibert 2021	292	nursing	Ye20 [9] -> [37]	link	ethics p2; privacy protection p6; training & testing p2
Seibert 2021	292	nursing	Yeung19 [93]	link	ref# taken from app2
Seibert 2021	292	nursing	Yokoa17 [79]	link	ref# taken from app2
Seibert 2021	292	nursing	Yokota16 [80]	link	ref# taken from app2
Seibert 2021	292	nursing	Yousefi11 [81]	link	ref# taken from app2
Seibert 2021	292	nursing	Yu12 [166] -> [303]	link	ref# taken from app2
Seibert 2021	292	nursing	Yu13 [115] -> [304]	link	ref# taken from app2
Seibert 2021	292	nursing	Yu13 [167] -> [305]	link	ref# taken from app2
Seibert 2021	292	nursing	Yu17 [165] -> [301]	link	ref# taken from app2
Seibert 2021	292	nursing	Yu19 [94] -> [72]	link	ref# taken from app2
Seibert 2021	292	nursing	Yu20 [95] -> [302]	link	ref# taken from app2
Seibert 2021	292	nursing	Yuan17 [125]	link	ref# taken from app2
Seibert 2021	292	nursing	Zahia20 [286] -> [62]	link	training & validation p6
Seibert 2021	292	nursing	Zampieri19 [11] -> [38]	link	ethics p11600; STROBE followed p1602
Seibert 2021	292	nursing	Zejda10 [274]	link	ref# taken from app2
Seibert 2021	292	nursing	Zeng16 [168]	link	ref# taken from app2
Seibert 2021	292	nursing	Zhang07 [10]	link	ref# taken from app2
Seibert 2021	292	nursing	Zhou06 [19]	link	ref# taken from app2
Seibert 2021	292	nursing	Zhou11 [264]	link	ref# taken from app2
Seibert 2021	292	nursing	Zhu07 [20] -> [50]	link	ref# taken from app2
Seibert 2021	292	nursing	Zhu07 [21] -> [51]	link	ref# taken from app2
Syeda 2021	130	COVID	Abdelmageed20 [69]	link
Syeda 2021	130	COVID	Al-Najjar20 [131]	link
Syeda 2021	130	COVID	Apostolopoulos20 [91]	link	training, validation p636,638
Syeda 2021	130	COVID	Apostolopoulos20 [92]	link
Syeda 2021	130	COVID	Ardakani20 [93]	link
Syeda 2021	130	COVID	Arora20 [23]	link
Syeda 2021	130	COVID	Ayyoubzadeh20 [24]	link
Syeda 2021	130	COVID	Bai20 [94]	link
Syeda 2021	130	COVID	Beck20 [16]	link
Syeda 2021	130	COVID	Benbrahim20 [95]	link
Syeda 2021	130	COVID	Burian20 [132]	link
Syeda 2021	130	COVID	Car20 [25]	link
Syeda 2021	130	COVID	Carrillo-Larco20 [26]	link
Syeda 2021	130	COVID	Chaganti30 [96]	link
Syeda 2021	130	COVID	Chan20 [133]	link
Syeda 2021	130	COVID	Chatterjee20 [27]	link
Syeda 2021	130	COVID	Cheng20 [134]	link
Syeda 2021	130	COVID	Cheng20 [135]	link
Syeda 2021	130	COVID	Chimmula20 [28]	link
Syeda 2021	130	COVID	Chowdhury20 [29]	link
Syeda 2021	130	COVID	Cobb20 [30]	link
Syeda 2021	130	COVID	Das20 [97]	link
Syeda 2021	130	COVID	Delen20 [31]	link
Syeda 2021	130	COVID	Demirci20 [70]	link
Syeda 2021	130	COVID	Du20 [136]	link
Syeda 2021	130	COVID	El Asnaou30 [98]	link
Syeda 2021	130	COVID	Elaziz20 [113]	link
Syeda 2021	130	COVID	Fong20 [32]	link
Syeda 2021	130	COVID	Fong20 [33]	link
Syeda 2021	130	COVID	Fronza20 [34]	link
Syeda 2021	130	COVID	Fu20 [16] -> [17]	link
Syeda 2021	130	COVID	Gao20 [71]	link	training & validation p4
Syeda 2021	130	COVID	Gao20 [72]	link
Syeda 2021	130	COVID	Golde20 [35]	link
Syeda 2021	130	COVID	Gussow20 [73]	link
Syeda 2021	130	COVID	Haghshenas20 [36]	link
Syeda 2021	130	COVID	Han20 [90]	link
Syeda 2021	130	COVID	Heo20 [74]	link
Syeda 2021	130	COVID	Hurt20 [114]	link
Syeda 2021	130	COVID	Ji20 [137]	link
Syeda 2021	130	COVID	Joshi20 [115]	link
Syeda 2021	130	COVID	Kang20 [116]	link
Syeda 2021	130	COVID	Ke20 [75]	link
Syeda 2021	130	COVID	Khan20 [117]	link
Syeda 2021	130	COVID	Khuzani20 [118]	link
Syeda 2021	130	COVID	Kim20 [76]	link	ethic p8
Syeda 2021	130	COVID	Klein20 [38]	link
Syeda 2021	130	COVID	Ko20 [119]	link
Syeda 2021	130	COVID	Li20 [63]	link
Syeda 2021	130	COVID	Li20 [139]	link
Syeda 2021	130	COVID	Liu20 [39]	link
Syeda 2021	130	COVID	Liu20 [40]	link
Syeda 2021	130	COVID	Liu20 [77]	link
Syeda 2021	130	COVID	Mackey20 [41]	link
Syeda 2021	130	COVID	Mahoud20 [64]	link
Syeda 2021	130	COVID	McRae20 [140]	link
Syeda 2021	130	COVID	Mei20 [121]	link
Syeda 2021	130	COVID	Melin20 [42]	link
Syeda 2021	130	COVID	Melin20 [43]	link
Syeda 2021	130	COVID	Mick20 [78]	link
Syeda 2021	130	COVID	Mirabelli20 [79]	link
Syeda 2021	130	COVID	Moftakhar20 [44]	link
Syeda 2021	130	COVID	Mollalo20 [45]	link
Syeda 2021	130	COVID	Murphy20 [122]	link
Syeda 2021	130	COVID	Nguyen20 ]80]	link
Syeda 2021	130	COVID	Obeid20 [65]	link
Syeda 2021	130	COVID	Oh20 [123]	link
Syeda 2021	130	COVID	Ong20 [81]	link	training & validation p11
Syeda 2021	130	COVID	Ozturk20 [102]	link
Syeda 2021	130	COVID	Panwar20 [124]	link
Syeda 2021	130	COVID	Pathan20 [82]	link
Syeda 2021	130	COVID	Peng20 [66]	link
Syeda 2021	130	COVID	Pirouz20 [46]	link
Syeda 2021	130	COVID	Pourghasemi20 [47]	link
Syeda 2021	130	COVID	Pu20 [125]	link
Syeda 2021	130	COVID	Qiang20 [83]	link
Syeda 2021	130	COVID	Raamkumar20 [18]	link
Syeda 2021	130	COVID	Rahimzadeh20 [126]	link
Syeda 2021	130	COVID	Rajaraman20 [127]	link
Syeda 2021	130	COVID	Ramalingam20 [67]	link	training & validation p6
Syeda 2021	130	COVID	Randhawa20 [84]	link	training, testing p6, validaiton p4
Syeda 2021	130	COVID	Rao20 [49]	link
Syeda 2021	130	COVID	Ribeiso20 [50]	link
Syeda 2021	130	COVID	Roy20 [128]	link
Syeda 2021	130	COVID	Saba20 [51]	link
Syeda 2021	130	COVID	Saiz20 [129]	link
Syeda 2021	130	COVID	Sear20 [14]	link
Syeda 2021	130	COVID	Shen20 [142]	link
Syeda 2021	130	COVID	Shen20 [52]	link
Syeda 2021	130	COVID	Simsek20 [53]	link
Syeda 2021	130	COVID	Singh20 [130]	link
Syeda 2021	130	COVID	Singh20 [99]	link
Syeda 2021	130	COVID	Song20 [100]	link
Syeda 2021	130	COVID	Song20 [85]	link
Syeda 2021	130	COVID	Sujath20 [54]	link
Syeda 2021	130	COVID	Tang20 [86]	link	training p11
Syeda 2021	130	COVID	Tiwari20 [55]	link	same article title but different month Oct; 14(5):e33-e38
Syeda 2021	130	COVID	Toacar20 [101]	link
Syeda 2021	130	COVID	Tomar20 [56]	link
Syeda 2021	130	COVID	Tuncer20 [103]	link
Syeda 2021	130	COVID	Ucar20 [104]	link
Syeda 2021	130	COVID	Vaid20 [105]	link
Syeda 2021	130	COVID	Vaid20 [57]	link
Syeda 2021	130	COVID	Waheed20 [106]	link
Syeda 2021	130	COVID	Wang20 [143]	link
Syeda 2021	130	COVID	Wang20 [144]	link
Syeda 2021	130	COVID	Wang20 [145]	link
Syeda 2021	130	COVID	Warman20 [107]	link
Syeda 2021	130	COVID	Wen20 [58]	link
Syeda 2021	130	COVID	Wollenstein20 [148]	link
Syeda 2021	130	COVID	WSahbeh20 [68]	link
Syeda 2021	130	COVID	Wu20 [88]	link
Syeda 2021	130	COVID	Wu20 [108]	link
Syeda 2021	130	COVID	Xie20 [109]	link
Syeda 2021	130	COVID	Xu20 [110]	link
Syeda 2021	130	COVID	Yadaw20 [146]	link
Syeda 2021	130	COVID	Yang20 [59]	link
Syeda 2021	130	COVID	Yang20 [111]	link	ethics p6; training & validation p2
Syeda 2021	130	COVID	Yi20 [112]	link
Syeda 2021	130	COVID	Zheng20 [60]	link
Syeda 2021	130	COVID	Zhou20 [61]	link
Syeda 2021	130	COVID	Zhu20 [62]	link	security, privacy p3
Talpur 2022	12	dental caries	Casalegno18 [18]	link	ethics p1228; training & validation p3
Talpur 2022	12	dental caries	Devito08 [19]	link
Talpur 2022	12	dental caries	Duong21 [] - missing ref	link	missing reference in review
Talpur 2022	12	dental caries	Geetha20 [21]	link	training, testing, validation p2
Talpur 2022	12	dental caries	Hung19 [29]	link
Talpur 2022	12	dental caries	Javed19 [31]	link
Talpur 2022	12	dental caries	Kuhnisch22 [25]	link
Talpur 2022	12	dental caries	Lee18 [26] - 2 spellings	link	2 spellings Lee and Leea, with ref 26 spelled Lee
Talpur 2022	12	dental caries	Mayank17 [] - missing ref	link	missing reference in review
Talpur 2022	12	dental caries	Moutselos19 [27]	link
Talpur 2022	12	dental caries	Patil19 [17]	link
Talpur 2022	12	dental caries	Zanella18 [30]	link
Velez 2021	30+4	robot-limb rehab	Abdul17 [25]	link
Velez 2021	30+4	robot-limb rehab	Al Bakri18 [42]	link
Velez 2021	30+4	robot-limb rehab	Asokan19 [41]	link
Velez 2021	30+4	robot-limb rehab	Chen18 [38]	link
Velez 2021	30+4	robot-limb rehab	Chen20 [49]	link
Velez 2021	30+4	robot-limb rehab	Chonnaparamutt16 [23]	link
Velez 2021	30+4	robot-limb rehab	Christensen19 [54]	link
Velez 2021	30+4	robot-limb rehab	Di Febbo18 [33]	link
Velez 2021	30+4	robot-limb rehab	Guo20 [40]	link	safety, security p2
Velez 2021	30+4	robot-limb rehab	Kim17 [55]	link
Velez 2021	30+4	robot-limb rehab	Kumar17 [52]	link
Velez 2021	30+4	robot-limb rehab	Kumar19 [53]	link
Velez 2021	30+4	robot-limb rehab	Lambelet17 [29]	link
Velez 2021	30+4	robot-limb rehab	Lei19 [43]	link
Velez 2021	30+4	robot-limb rehab	Li20 [48]	link
Velez 2021	30+4	robot-limb rehab	Liu18 [37]	link
Velez 2021	30+4	robot-limb rehab	Miao18 [35]	link
Velez 2021	30+4	robot-limb rehab	Rehmat18 [30]	link	not mentioned
Velez 2021	30+4	robot-limb rehab	Rosales18 [31]	link
Velez 2021	30+4	robot-limb rehab	Samper-Escudero20 [50]	link
Velez 2021	30+4	robot-limb rehab	Sangha16 [22]	link
Velez 2021	30+4	robot-limb rehab	Seeland17 [27]	link
Velez 2021	30+4	robot-limb rehab	Shamroukh17 [28]	link
Velez 2021	30+4	robot-limb rehab	Siu18 [32]	link
Velez 2021	30+4	robot-limb rehab	Sui17 [24]	link
Velez 2021	30+4	robot-limb rehab	Tageldeen16 [26]	link
Velez 2021	30+4	robot-limb rehab	Taha19 [45]	link
Velez 2021	30+4	robot-limb rehab	Varghese20 [51]	link
Velez 2021	30+4	robot-limb rehab	Velez-Guerrero19 [46]	link
Velez 2021	30+4	robot-limb rehab	Wang19 [39]	link
Velez 2021	30+4	robot-limb rehab	Wang20 [47]	link
Velez 2021	30+4	robot-limb rehab	Zaroug19 [44]	link
Velez 2021	30+4	robot-limb rehab	Zhang18 [34]	link
Velez 2021	30+4	robot-limb rehab	Zhao18 [36]	link
Welch 2022	19	wearable+psych	Bilecci16 [21]	link
Welch 2022	19	wearable+psych	Bilecci18 [20]	link
Welch 2022	19	wearable+psych	Di Palma17 [22]	link
Welch 2022	19	wearable+psych	Faedda16 [23]	link
Welch 2022	19	wearable+psych	Fioriello20 [24]	link
Welch 2022	19	wearable+psych	Gayet14 [25]	link
Welch 2022	19	wearable+psych	Goodwin19 [26]	link	training & testing datasets p4
Welch 2022	19	wearable+psych	Krupa16 [27]	link
Welch 2022	19	wearable+psych	Kushki15 [28]	link
Welch 2022	19	wearable+psych	Leikauf21 [29]	link
Welch 2022	19	wearable+psych	Lin20 [30]	link
Welch 2022	19	wearable+psych	McGinnis19 [32]	link	training & validation p6
Welch 2022	19	wearable+psych	McGinnis21 [31]	link
Welch 2022	19	wearable+psych	Min11 [33]	link
Welch 2022	19	wearable+psych	Munoz-Organero19 [34]	link
Welch 2022	19	wearable+psych	Ouyang20 [35]	link
Welch 2022	19	wearable+psych	Pfeiffer19 [36]	link
Welch 2022	19	wearable+psych	Redd20 [37]	link
Welch 2022	19	wearable+psych	Wilson21 [38]	link
Zhao 2021	29	outbreaks	Barbieri20 [40]	link
Zhao 2021	29	outbreaks	Bernier15 [37]	link
Zhao 2021	29	outbreaks	Chan20 [41]	link
Zhao 2021	29	outbreaks	Cho20 [34]	link
Zhao 2021	29	outbreaks	De Jong19 [30]	link
Zhao 2021	29	outbreaks	De Montjoye20 [36]	link
Zhao 2021	29	outbreaks	Degeling19 [21]	link
Zhao 2021	29	outbreaks	Degeling20 [17]	link
Zhao 2021	29	outbreaks	Degeling20 [19]	link
Zhao 2021	29	outbreaks	Denecke17 [27]	link	ethical aguideline for disease control SORMAS, trust, privacy p10
Zhao 2021	29	outbreaks	Fraser20 [33]	link
Zhao 2021	29	outbreaks	Garattini19 [2]	link
Zhao 2021	29	outbreaks	Garg20 [26]	link
Zhao 2021	29	outbreaks	Gilbert19 [6]	link
Zhao 2021	29	outbreaks	Ienca20 [38]	link
Zhao 2021	29	outbreaks	Katapally20 [24]	link
Zhao 2021	29	outbreaks	Kind20 [31]	link
Zhao 2021	29	outbreaks	Klenk20 [35]	link
Zhao 2021	29	outbreaks	Kostkova18 [28]	link
Zhao 2021	29	outbreaks	Kun21 [18]	link
Zhao 2021	29	outbreaks	Mbunge20 [25]	link
Zhao 2021	29	outbreaks	Park20 [32]	link
Zhao 2021	29	outbreaks	Parker20 [3]	link
Zhao 2021	29	outbreaks	Peter20 [42]	link
Zhao 2021	29	outbreaks	Schwalbe20 [23]	link	STARD p8; regulatory, ethical issues p1; privacy & security p5
Zhao 2021	29	outbreaks	Sweeney20 [22]	link
Zhao 2021	29	outbreaks	Thomas20 [20]	link
Zhao 2021	29	outbreaks	Vayena15 [29]	link
Zhao 2021	29	outbreaks	Yaska20 [39]	link
Zheng 2022	8	hypoglycemia	Ganz14 [37]	link
Zheng 2022	8	hypoglycemia	Li19 [34]	link	training & validation p4
Zheng 2022	8	hypoglycemia	Loughiin18 [32]	link
Zheng 2022	8	hypoglycemia	Misra-Hebert20 [35]	link
Zheng 2022	8	hypoglycemia	Nunes16 [31]	link
Zheng 2022	8	hypoglycemia	Nunes17 [29]	link
Zheng 2022	8	hypoglycemia	Pettus19 [33]	link
Zheng 2022	8	hypoglycemia	Uzoigw20 [36]	link
Zidaru 2020	144	PPI-mental health	Aji19 [101]	link
Zidaru 2020	144	PPI-mental health	Alhuwail20 [104]	link
Zidaru 2020	144	PPI-mental health	Allan19 [192]	link
Zidaru 2020	144	PPI-mental health	Baig17 [176]	link
Zidaru 2020	144	PPI-mental health	Basma11 [131]	link
Zidaru 2020	144	PPI-mental health	Bauer15 [167]	link
Zidaru 2020	144	PPI-mental health	Bedi15 [127]	link
Zidaru 2020	144	PPI-mental health	Ben-Zeev16 [97]	link
Zidaru 2020	144	PPI-mental health	Bergin20 [177]	link
Zidaru 2020	144	PPI-mental health	Berrouiguet18 [118]	link
Zidaru 2020	144	PPI-mental health	Bevan20 [206]	link
Zidaru 2020	144	PPI-mental health	Bevan20 [67]	link
Zidaru 2020	144	PPI-mental health	BGucci18 [94]	link
Zidaru 2020	144	PPI-mental health	Blanco19 [61]	link
Zidaru 2020	144	PPI-mental health	Boydell18 [181]	link
Zidaru 2020	144	PPI-mental health	Brice15 [166]	link
Zidaru 2020	144	PPI-mental health	Brown19 [169]	link
Zidaru 2020	144	PPI-mental health	Bruns16 [173]	link
Zidaru 2020	144	PPI-mental health	Bucci19 [26]	link
Zidaru 2020	144	PPI-mental health	Buitenweg19 [174]	link
Zidaru 2020	144	PPI-mental health	Cao17 [128]	link
Zidaru 2020	144	PPI-mental health	Caswell20 [175]	link
Zidaru 2020	144	PPI-mental health	Chancellor19 [116]	link
Zidaru 2020	144	PPI-mental health	Cho19 [87]	link	data quality p1; training & validation p4,7,9
Zidaru 2020	144	PPI-mental health	Christie19 [184]	link	not mentioned
Zidaru 2020	144	PPI-mental health	Cirillo20 [148]	link	ethical standards, EU AI-Watch p8; explainability, confidence, safety, security, privacy, ethics, fairness, trust p7; findability, accessibility, interoperability, reusability = FAIR ref64 p4; tra8ining p7	EU
Zidaru 2020	144	PPI-mental health	Cohen20 [113]	link
Zidaru 2020	144	PPI-mental health	Conlon20 [164]	link
Zidaru 2020	144	PPI-mental health	Conlon20 [165]	link
Zidaru 2020	144	PPI-mental health	Coppersmith14 [123]	link
Zidaru 2020	144	PPI-mental health	Coviello14 [124]	link
Zidaru 2020	144	PPI-mental health	Craven19 [66]	link
Zidaru 2020	144	PPI-mental health	Crosby20 [152]	link
Zidaru 2020	144	PPI-mental health	Davis20 [133]	link
Zidaru 2020	144	PPI-mental health	Deng16 [132]	link
Zidaru 2020	144	PPI-mental health	Dodd17 [183]	link
Zidaru 2020	144	PPI-mental health	Doukani20 [190]	link
Zidaru 2020	144	PPI-mental health	Fairburn15 [139]	link
Zidaru 2020	144	PPI-mental health	Firth17 [102]	link
Zidaru 2020	144	PPI-mental health	Fiske19 [21]	link
Zidaru 2020	144	PPI-mental health	Fleming18 [103]	link
Zidaru 2020	144	PPI-mental health	Gajecki14 [91]	link
Zidaru 2020	144	PPI-mental health	Gault19 [188]	link
Zidaru 2020	144	PPI-mental health	Gindidis19 [92]	link
Zidaru 2020	144	PPI-mental health	Gonsalves19 [73]	link
Zidaru 2020	144	PPI-mental health	Goodyear17 [147]	link
Zidaru 2020	144	PPI-mental health	Graham20 [207]	link	FDA 2019 white paper on AI-SaMD devices; EQUATOR Network, WEF-WHO governance & safety, Computing Community Consortium -roadmap for AI p11; priavcy p12; training validation p2	WHO-WEF
Zidaru 2020	144	PPI-mental health	Gumley20 [69]	link
Zidaru 2020	144	PPI-mental health	Hackett18 [77]	link
Zidaru 2020	144	PPI-mental health	Hensel19 [146]	link
Zidaru 2020	144	PPI-mental health	Henshall19 [130]	link
Zidaru 2020	144	PPI-mental health	Hodson19 [135]	link
Zidaru 2020	144	PPI-mental health	Husebo20 [158]	link
Zidaru 2020	144	PPI-mental health	Jacobson20 [161]	link	ethics p3; privacy p2; regulatory protections p3
Zidaru 2020	144	PPI-mental health	Jones16 [111]	link
Zidaru 2020	144	PPI-mental health	Kidd19 [90]	link
Zidaru 2020	144	PPI-mental health	Kipping16 [182]	link
Zidaru 2020	144	PPI-mental health	Klein14 [143]	link
Zidaru 2020	144	PPI-mental health	Knoll17 [156]	link
Zidaru 2020	144	PPI-mental health	Kreyenbuhi19 [168]	link
Zidaru 2020	144	PPI-mental health	Kruczek19 [120]	link
Zidaru 2020	144	PPI-mental health	Kumar19 [142]	link	standards of protection, IT rules 2011 ref12, ethical legal needs, trusted sour4ce p4; regulatory framework p5
Zidaru 2020	144	PPI-mental health	Kuru20 [178]	link	ISO/IEC/IEEE12207:2017 standard p962; ethics p962
Zidaru 2020	144	PPI-mental health	Landhuis17 [204]	link
Zidaru 2020	144	PPI-mental health	Larsen19 [108]	link
Zidaru 2020	144	PPI-mental health	Lawn18 [68]	link
Zidaru 2020	144	PPI-mental health	Lea18 [162]	link
Zidaru 2020	144	PPI-mental health	Lee14 [79]	link
Zidaru 2020	144	PPI-mental health	Leorin19 [63]	link
Zidaru 2020	144	PPI-mental health	Liu16 [136]	link
Zidaru 2020	144	PPI-mental health	Lucas14 [95]	link
Zidaru 2020	144	PPI-mental health	Lupton14 [151]	link
Zidaru 2020	144	PPI-mental health	Martel19 [155]	link
Zidaru 2020	144	PPI-mental health	Matthews16 [70]	link
Zidaru 2020	144	PPI-mental health	McCauley19 [96]	link
Zidaru 2020	144	PPI-mental health	McClelland18 [72]	link
Zidaru 2020	144	PPI-mental health	McCosker20 [126]	link
Zidaru 2020	144	PPI-mental health	Mehmet20 [144]	link
Zidaru 2020	144	PPI-mental health	Merchant19 [110]	link
Zidaru 2020	144	PPI-mental health	Meyer18 [65]	link
Zidaru 2020	144	PPI-mental health	Mikal16 [85]	link
Zidaru 2020	144	PPI-mental health	Mizen19 [157]	link
Zidaru 2020	144	PPI-mental health	Murphy20 [60]	link
Zidaru 2020	144	PPI-mental health	Nasir17 [129]	link
Zidaru 2020	144	PPI-mental health	Ng18 [59]	link
Zidaru 2020	144	PPI-mental health	Nicholas15 [109]	link
Zidaru 2020	144	PPI-mental health	Nurmi20 [134]	link
Zidaru 2020	144	PPI-mental health	Ospina-Pinillos19 [153]	link
Zidaru 2020	144	PPI-mental health	Ospina-Pinillos20 [154]	link
Zidaru 2020	144	PPI-mental health	Paay18 [191]	link
Zidaru 2020	144	PPI-mental health	Padrez16 [99]	link
Zidaru 2020	144	PPI-mental health	Patel20 [189]	link
Zidaru 2020	144	PPI-mental health	Pennous19 [117]	link
Zidaru 2020	144	PPI-mental health	Pickersgill19 [40]	link
Zidaru 2020	144	PPI-mental health	Pickersgill19 [41]	link
Zidaru 2020	144	PPI-mental health	Powell19 [78]	link
Zidaru 2020	144	PPI-mental health	Pratt20 [80]	link
Zidaru 2020	144	PPI-mental health	Proudfoot10 [84]	link
Zidaru 2020	144	PPI-mental health	Realpe20 [138]	link
Zidaru 2020	144	PPI-mental health	Robillard19 [105]	link
Zidaru 2020	144	PPI-mental health	Sadilek14 [125]	link
Zidaru 2020	144	PPI-mental health	Satinsky18 [83]	link
Zidaru 2020	144	PPI-mental health	Sin19 [140]	link
Zidaru 2020	144	PPI-mental health	Sin20 [141]	link
Zidaru 2020	144	PPI-mental health	Sin20 [205]	link
Zidaru 2020	144	PPI-mental health	Spencer16 [163]	link
Zidaru 2020	144	PPI-mental health	Strudwick20 [159]	link
Zidaru 2020	144	PPI-mental health	Sturt18 [150]	link
Zidaru 2020	144	PPI-mental health	Tabbaa19 [137]	link
Zidaru 2020	144	PPI-mental health	Tazawa20 [98]	link	ethics p2; training & validation p3
Zidaru 2020	144	PPI-mental health	Terp16 [54]	link
Zidaru 2020	144	PPI-mental health	Thabrew17 [180]	link
Zidaru 2020	144	PPI-mental health	Thabrew18 [179]	link
Zidaru 2020	144	PPI-mental health	Thompson20 [93]	link
Zidaru 2020	144	PPI-mental health	Thorstad19 [122]	link
Zidaru 2020	144	PPI-mental health	Topol13 [1]	link
Zidaru 2020	144	PPI-mental health	Topol19 [71]	link
Zidaru 2020	144	PPI-mental health	Torenholt20 [171]	link
Zidaru 2020	144	PPI-mental health	Torous17 [62]	link
Zidaru 2020	144	PPI-mental health	Torous19 [119]	link
Zidaru 2020	144	PPI-mental health	Torous19 [56]	link
Zidaru 2020	144	PPI-mental health	Tucker19 [160]	link
Zidaru 2020	144	PPI-mental health	Turvey19 [114]	link
Zidaru 2020	144	PPI-mental health	Vacca19 [186]	link
Zidaru 2020	144	PPI-mental health	van Os14 [115]	link
Zidaru 2020	144	PPI-mental health	Vereenoogne19 [149]	link
Zidaru 2020	144	PPI-mental health	Villani17 [86]	link
Zidaru 2020	144	PPI-mental health	Wang20 [106]	link
Zidaru 2020	144	PPI-mental health	waycott18 [172]	link

## Sheet: unique-stds marked
Review	Count	Topic	Review-Studies	URL	Keyword search results for AI standards (see Index for list of search terms)
Adamidi 2021	101	COVID	Banerjee20 [61]	link	training & validation p3
Adamidi 2021	101	COVID	Barstugan [31]	link	not mentioned
Adamidi 2021	101	COVID	Feng20 [59]	link	ethical guidelines followed p6; training & validation p10; STROBE checklist mentioned p21
Adamidi 2021	101	COVID	Gozes20 [26]	link	standard way to develop DL algorithm with data collection, training & testing phases p5
Adamidi 2021	101	COVID	Kim20 [79]	link	derivation & validation p1
Adamidi 2021	101	COVID	Li20 [16]	link	not mentioned
Adamidi 2021	101	COVID	Liu20 [24]	link	use federated learning without sharing patient data to ensure privacy
Adamidi 2021	101	COVID	Qi20 [67]	link	training & validation p11
Adamidi 2021	101	COVID	Vaid21 [50]	link	reported using TRIPOD guidelines p3,
Adamidi 2021	101	COVID	Wang20 [17]	link	not mentiond
Adamidi 2021	101	COVID	Yang20 [4]	link	FDA proposed regulatory framework -> AI/ML software in medical device (SaMD) [33] p1402
Adamidi 2021	101	COVID	Zhang20 [100]	link	RSNA consensus statement on chest CT finding related to COVID-19 [14] on pe97
Adb-Alrazaq 2020	82	COVID	Bukhari [38] -> [41]	link	ethical standards Helsinki declaration p6; training & validation p3
Adb-Alrazaq 2020	82	COVID	Hu-a20 [62] -> [65]	link	trainig & validation p4
Adb-Alrazaq 2020	82	COVID	Huang L20 [91] -> [94]	link	ethical review p1
Adb-Alrazaq 2020	82	COVID	Kumar20 [80] -> [83]	link	not mentioned
Adb-Alrazaq 2020	82	COVID	Lopez-Rincon20 [50] -> [53]	link	training & validation p4; ethics approved p12
Adb-Alrazaq 2020	82	COVID	Pandey [102]	link	need trusted sources -data, app, outlets p2,3; government approved & controlled sources p4; validation p6
Adb-Alrazaq 2020	82	COVID	Patankar [56] -> [59]	link	training & validation p4,8
Adb-Alrazaq 2020	82	COVID	Rahman [66] -> [69]	link	validation p2
Adb-Alrazaq 2020	82	COVID	Shi [18]	link	training & testing p7
Barboi 2022	20	ICU mortality	Caicedo-Tores [38]	link	training & validation p9
Barboi 2022	20	ICU mortality	El-Rashidy [36]	link	standard evaluation metrics p10; mentioned trusting the model p15; validationg & training p9-10
Barboi 2022	20	ICU mortality	Nanyakkara [28]	link	ethics approval p4; mentioned explainiability need to trust data & decisions p12,13; train & validate p5; general data protection regulation in Europe p12
Battineni 2022	18	biobanks	Alaa [36]	link	ethics approval p2; standard ML models as benchmarks p4; train & validate p6
Battineni 2022	18	biobanks	Tian21 [37]	link	training & validation p2,3;
Bertini 2022	31	pregnancy	Chen 2019	link	ethics approval p3; training p8
Bertini 2022	31	pregnancy	Khatibi 2019	link	validation-training p2
Bertini 2022	31	pregnancy	Sadi-Ahmed 2017	link	no human subjects p12; training & testing p9,
Bhatt 2022	37	mHealth	Alrumayh [89]	link	mentinoned protecting privacy p2;
Bhatt 2022	37	mHealth	Huckins [75]	link	not mentioned
Bhatt 2022	37	mHealth	Kerr18 [81]	link	ethics approved p1519; training-validation p1520
Bhatt 2022	37	mHealth	Wilmink20 [85]	link	informed consent p5
Buchanan 2020	118+13	nursing	Archibald [42] -> [64]	link	ISO 13482 robots;
Buchanan 2020	118+13	nursing	Backonja [65] -> [87]	link	nurse can mention ethical considerations p9;
Buchanan 2020	118+13	nursing	Carter-Templeton [98] -> [119]	link	not mentioned
Buchanan 2020	118+13	nursing	Dermody [70] -> [92]	link	not mentioned
Buchanan 2020	118+13	nursing	Fiorini [72]	link	mentinoed robotics guidelines SPARC in Europe p95; security p99; ethics approval p101
Buchanan 2020	118+13	nursing	Frazier [106] -> [127]	link	ISO/TC 299 standards on robots
Buchanan 2020	118+13	nursing	Gannod19 [46] -> [68]	link	mentioned sharing & inteoperability of data between providers p168
Buchanan 2020	118+13	nursing	Jamieson [113] -> [134]	link	trust p779
Buchanan 2020	118+13	nursing	Poulsen [74] -> [96]	link	mentioned care ethics & normative moral criteria p2; mentikoned laws a& regulations set ethics p3
Buchanan 2020	118+13	nursing	Tanioka19 [27] -> [49]	link	ethical concenrs p21
Buchanan 2020	118+13	nursing	Vandemeulebrouchke [31] -> [47]	link	COREQ-reporting qualitative reearch p1998; concern for privacy & autonomy p1997
Buchanan 2020	118+13	nursing	Woods [109] -> [130]	link	not mentioned
Buchanan 2020	118+13	nursing	Zafrani [32] -> [54]	link	PRISMA pe27; mentioned ethical ramifications -privacy & feelings, trust pe31
Chew 2022	26	AI adoption	Abdi [28]	link	ethics p15; need for legislation, regulation, privacy, security, oplicy p9,10
Chew 2022	26	AI adoption	Abdullah [29]	link	duplicate of Seibert 2021[29]
Chew 2022	26	AI adoption	McCradden20 [37]	link	ethics p8; need public trust & social license
Chew 2022	26	AI adoption	Scheetz [35]	link	mentioned performance standards p4, moral, ethical, legal considerations p8; security, privacy, trust p7; AI policy, licensing, safety, outcomes p6; education p6
Choudhury 2020a	35	geriatric care	Akl [93]	link	training & testing p7
Choudhury 2020a	35	geriatric care	Bhagwat [99]	link	training p10,17
Choudhury 2020a	35	geriatric care	Christopher [105]	link	training & test sets p3
Choudhury 2020a	35	geriatric care	Lee19 [115]	link	training & validation p3; informed consent, regulation followed p2
Choudhury 2020b	53	patient safety	Cai17 [101]	link	entity standardization FAERS, MedEx, RxNorm, MedDRA, PCONet p8,12
Choudhury 2020b	53	patient safety	Chapman [105]	link	ethics p154; MedEx resources p149; training & validation p151, 153
Choudhury 2020b	53	patient safety	Dandala [102]	link	ethics p146; MADE p136; FDA-FAERS p136; training & test datasets p139
Choudhury 2020b	53	patient safety	Hu12 [91]	link	training & testing p5
Choudhury 2020b	53	patient safety	Labovitz [93]	link	not mentioned
Eldaly 2022	15	lymphedema	Chausiaux [20]	link	ethics approval p107; no traiing-validation split required p109
Eldaly 2022	15	lymphedema	Notash [22]	link	training & validation p7,9,10
Glaz 2021	58	mental health	Afshar [81] [75]	link	mapping to NLM structured onologies gives stdized ML approach ref10-12 p260; training & validation p256
Glaz 2021	58	mental health	Ambalavan [100] [87]	link	guideline on research on internet ref9; ethical concerns p51; training & test p52
Glaz 2021	58	mental health	Carson [105] [38]	link	training & validation p5
Glaz 2021	58	mental health	Glauser20 [95] [82]	link	ethics p395; training & validation p390
Glaz 2021	58	mental health	Menzuk [104] [91]	link	std NLP procedures? Ref25 p4; ethics exempt p3; training & validation p4
Hassan 2021	17	infection-sepsis	Nemati18 [22]	link	development & validation cohorts p4
Hassan 2021	17	infection-sepsis	Scherpf [18]	link	training & validation p3
Huang 2022	13	COVID	Alodat [19]	link	ethics p563; training p560
Huang 2022	13	COVID	Faris [22]	link	mentioned trustworthiness p11; training & testing p3
Kaelin 2021	94	pedatric rehab	Alnajjar [86]	link	ethics p69; mentioned interoperable systems ref18 p69;
Kaelin 2021	94	pedatric rehab	Arpaia [155]	link	trainingless p5,7
Kaelin 2021	94	pedatric rehab	Bortone [123]	link	not mentioned
Kaelin 2021	94	pedatric rehab	Buitrago [74]	link	ethics p3
Kaelin 2021	94	pedatric rehab	Ismail20 [89]	link	ethics p151; privacy of participants p146
Kaelin 2021	94	pedatric rehab	Jung19 [68]	link	not mentioned
Kaelin 2021	94	pedatric rehab	Otoom [127]	link	training data p122
Kaelin 2021	94	pedatric rehab	Porayska-Pomsta [109]	link	ethics p14
Kaelin 2021	94	pedatric rehab	Soares17 [85]	link	HIPAA compliance, security, policies p3; fmily educational rights & privacy act FERPA re21 p3
Kaelin 2021	94	pedatric rehab	Weibel [92]	link	COREQ checklist p991
Kirk 2021	60	nutrition	Babajide [52]	link	training & test p450,453
Kirk 2021	60	nutrition	Baek [57]	link	training data p3
Kirk 2021	60	nutrition	Chowdhury19 [93]	link	ethics p3; training & validation p6,11
Kirk 2021	60	nutrition	Fridolfsson [95]	link	ethics p8; privacy of workers p6;; training p6
Kirk 2021	60	nutrition	Jones19 [94]	link	ethics p3; training & validation p2
Kirk 2021	60	nutrition	Trost [91]	link	training & testing p2187
Loveys 2022	31	LTC old people	Moyle18 [22]	link	ethics p17
Loveys 2022	31	LTC old people	Pu20 [23]	link	ethics p1080;
Payedimarri 2021	8	COVID	Marini20 [25]	link	not mentioned
Popesco 2022	134	melanoma	Adegun20 [123]	link	training, testing, validation p7163, 7168
Popesco 2022	134	melanoma	Ahmad [39]	link	training p39026, 39028
Popesco 2022	134	melanoma	Almaraz-Damian [43]	link	training & testing p1
Popesco 2022	134	melanoma	Bakheet [125]	link	training & validaiont p8,11
Popesco 2022	134	melanoma	Banerjee20 [89]	link	training & validation p6
Popesco 2022	134	melanoma	El-Khatib [5]	link	training & validation p6
Popesco 2022	134	melanoma	Harangi [45]	link	training & validation p26
Popesco 2022	134	melanoma	Iqbal21 [129]	link	training & testing p2,3
Popesco 2022	134	melanoma	Maron [130]	link	ethics p83, trust p87; training p83
Popesco 2022	134	melanoma	Perez [131]	link	black box ethical issues p2; trust p19; training & validation p4, 9
Popesco 2022	134	melanoma	Tang20 [118]	link	training & validation p2784
Popesco 2022	134	melanoma	Wu21 [132]	link	training & validation p362
Popesco 2022	134	melanoma	Zhang20 [126]	link	training & validation p4
Rahimi 2021	90	Primary care	Arroyo-Gallego18 [73]	link	privacy & data security p4; training p4
Rahimi 2021	90	Primary care	Burton19 [57]	link	ethics p11; training & holdout data p3
Rahimi 2021	90	Primary care	Herroijs18 [58]	link	guidelins for reporting latent trajectory studies ref24 p683; ethics p682; training model p685
Rahimi 2021	90	Primary care	Kop16 [80]	link	need to improve trust p36; privacy concerns p34
Rahimi 2021	90	Primary care	Lau18 [81]	link	ethics p2; training & validation p2
Rahimi 2021	90	Primary care	Lee18 [74]	link	training & validation
Rahimi 2021	90	Primary care	Lin18 [83]	link	training, testing, validation p2
Rahimi 2021	90	Primary care	Monahan18 [49]	link	not mentioned
Rahimi 2021	90	Primary care	Morales18 [69]	link	study approved by regulatory agency p151; training & testing p151
Sahu 2022	10	neonatal sepsis	Escobar [25]	link	ethics p9; training & validation p3
Sapci 2020	26	AI training	Alonso-Silverio18 [29]	link	not mentioned
Sapci 2020	26	AI training	Chan19 [15]	link	data security p11; privacy p8; ethical issues p11
Sapci 2020	26	AI training	Wartman19 [33]	link	need for ethics, regulatory & accreditation bodies reform p4; AMA augmented intelligence recommendations ref26	AMA
Sarker 2021	147	COVID	Abdulaal20 [80]	link	ethics p4; training & testing, validation p2
Sarker 2021	147	COVID	Chowdhury20 [49]	link	training & validation p4,5
Sarker 2021	147	COVID	Gupta20 [47]	link	training on standard dataset e.g. ImageNet p3; training & testing p7
Sarker 2021	147	COVID	Haritha20 [37]	link	training & testing p1
Sarker 2021	147	COVID	Hassantabar20 [58]	link	training & validation p9,10
Sarker 2021	147	COVID	Huang20 [23]	link	training & testing p2844
Sarker 2021	147	COVID	Ouchicha20 [53]	link	training & validaiton p5,7
Sarker 2021	147	COVID	Qjidaa20 [33]	link	training & validation p2
Sarker 2021	147	COVID	Sharma20 [50]	link	training & testing p1; validation p2
Sarker 2021	147	COVID	Togacar20 [57]	link	ethics p11; trianing & testing p3
Sarker 2021	147	COVID	Wang21 [25]	link	training & validation p4,7
Sarker 2021	147	COVID	Yang20 [31]	link	training & test p1
Sarker 2021	147	COVID	Zhou20 [18]	link	ethics p8; training & validation p9
Seibert 2021	292	nursing	Ambagtsheer20 [12] -> [58]	link	data quality p4; ethics p2; training & testing p2
Seibert 2021	292	nursing	Antoniadi20 [2] -> [82]	link	ethics p8; data privacy p8; training & testing p2; validation p3
Seibert 2021	292	nursing	Au-Yeung19 [39] -> [86]	link	ethics p4; training & validation p4
Seibert 2021	292	nursing	Aziz16 [230] -> [88]	link	ethics p47; training & testing p49
Seibert 2021	292	nursing	Aziz17 [98] -> [87]	link	ethics p1; training & testing p5
Seibert 2021	292	nursing	Batata18 [205] -> [91]	link	not mentioned
Seibert 2021	292	nursing	Bleda18 [257] -> [97]	link	not mentioned
Seibert 2021	292	nursing	Carros20 [32] -> [41]	link	ethics p2; built trust 9
Seibert 2021	292	nursing	Davoudi19 [5] -> [40]	link	training & testing p3
Seibert 2021	292	nursing	Gonzalez-Usach17 [34]-> [69]	link	standardized SWE,OGC,SOS p1; trust, privacy p4; interoperaability issues p1
Seibert 2021	292	nursing	Papageorgiou17 [7] -> [55]	link	not mentioned
[truncated: 39 more rows]

## Sheet: unique-stds-only
Review	Count	Topic	Review-Studies	URL	Keyword search results for AI standards (see Index for list of search terms)	Source
[truncated: 24 more rows]
