# Supplementary material for: AI Quality Standards in Health Care: Rapid Umbrella Review
Source: J Med Internet Res. 2024 May 22;26:e54705. doi: 10.2196/54705 (PMC11153979; doi:10.2196/54705)
Supplement: Multimedia Appendix 9 [file jmir_v26i1e54705_app9.xlsx]

## Sheet: standards list
Standard	Name	Description	Category	Lifecycle	Source	Checklist	Citation Source *^
AMA-AI	American Medical Association - Augmented Intelligence Recommendations	AI policy -(1) leverage engagement, (2) identify opportunities, (3) promote thoughtful design, (4) encourage education, (5) explore legal implications	Trust	0-Preparation IV-Implementing	link		Sapci20 [61]-[33]
Asadi-ethics	Asadi Framework of Ethics	Ethical issues at individual, organizational & societal level	Trust	All phases	link		Zhao21 [67]-[15]
CASP-CPRC	Critical Appraisal Skills Progamme - Clinical Prediction Rule Checklist	11 questions to evaluate validity and relevance of clinical prediction rule	Methodological	I-Development II-Assessment	link	link	Bertini22 [41]-[CASP17]
CCC AI Roadmap	Computing Community Consortium Artificial Intelligence Roadmap	Identify challenges, opportunities and pitfalls in AI landscape	Trust	All phases	link		Zidaru20 [69]
CHARMS	Cochrane CHecklist for critical Appraisal and data extraction for systematic Reviews of prediction Modelling Studies	Checklist to critically appraise and extract data from systematic revivews of prognostic and diagnostic prediction modelling studies	Methodological	I-Development II-Assessment III-Clinical Testing	link	link	Bardoi22 [39], Sahu22 [60]
CONSORT-AI	Reporting Guidelines for Clinical Trial Reporting for Interventions Involving Artificial Intelligence	Reporting guidelines to report clinical trials to evaluate interventioins with an AI component	Reporting	III-Clinical Testing	link	link	Loveys22 [55]
COREQ	Consolidated Criteria for Reporting Qualitative Research	Reporting guidelines for qualitative research studies with interviews and focus groups	Reporting	0-Preparation I-Development II-Assessment	link	link	Buchanan20 [43], Kaelin21 [53], Seibert21 [62]
DECIDE-AI	Reporting Guideline for Early Stage Clinical Evaluation of Decision Support Systems driven by Artificial Intelligence	Reporting guideline for early stage clinical evaluation of decision support systems driven by AI	Reporting	II-Assessment III-Clinical Testing	link	link	van de Sande22 [23]; not mentioned in the 33 reviews
ÉCLAIR	Evaluating Commercial Artificial Intelligence Solutions in Radiology	Buy or not-to-buy: evaluation guidelines for commercial AI solutions in radiology	Methodological	0-Preparation	link	link	van de Sande22 [23]; not mentioned in the 33 reviews
EQUATOR	Enhancing the QUAlity and Transparency Of health Research	Reporting guidelines to enhance health research study quality and transparency	Reporting	All phases	link		Zidaru20 [69]
EU-AI Watch	European Union Commission Artificial Intelligence Watch	Research centre that monitors development, uptake and impact of trustworthy AI for Europe	Trust Technical	All phases	link		Zidari20 [69]
EU-GDPR	European Union Genderal Data Protection Regulation	Regulation to harmonized data privacy laws across Europe	Trust	0-Preparation IV-Implementing	link		Battineni22 [40]
EU-SPARC	Partnership for Robotics in Europe Research & Development	Public-private partnership in Europe to facilitate growth and empowerment of robotics industry and value chain from research to production	Technical	all phases	link		Buchanan20 [43]
FAIR	Findable, Accessible, Interoperable, & Reusable Data Principles	Proposed guiding principles by consortium of scientists and organizations to support reusability of digital assets	Technical	0-Preparation IV-Implementing	link	link	van de Sande22 [23]-[5] Wilkinson16; not mentioned in the 33 reviews
FDA-FAERS	Food & Drug Administration Adverse Event Reporting System	Database of adverse event reports, medicaion error reports and product quality complaints submitted to FDA	Technical	0-Preparation I-Development	link		Choudhry20b-[47]
FDA-SaMD	Food & Drug Administration Software as a Medical Device	Common framework to incorporate regulatory approaches on software as a medical device	Technical	IV-Implementing	link	link	Adamidi21 [38], Zidaru20 [69]
Helsinki-Ethics	Helsinki Declaration of Ethics	Ethical principles for medical research involving human subjects including identifiable human material and data	Trust	0-Preparation	link		Abd-Alrazaq20 [37]
HIPAA	Health Insurance Portability & Accountability Act	Privacy rules, standards and regulation for protection of individually identifiable health information	Trust	0-Preparation	link		Kaelin21 [53]
ISO 13482:2014	International Standards Organization - Safety requirements for social care robots	Requirements & guidelines for safe design, protective measures & information for use of personal care robots	Technical	All phases	link		Buchanan20 [43]
ISO/IEC IEEE 12207:2017 -> 15289: 2019	International Standards Organization Systems and Software Engineering - Software Life Cycle Processes	Requirements for identifying & lanning specific info items to be developed during systems and software life cycles and service processes	Technical	All phases	link		Zidaru20 [69]
ISO/IEC 22989	International Standards Organization Artificial Intelligence Concepts and Terminology	Standardized concepts & terminology to help AI to be better understood & used by broader stakeholders	Technical	All phases	link		Wenzel21 [26]; not mentioned in the 33 reviews
ISO/IEC 23053:2022	International Standards Organization Framework for Artificial Intelligence Systems Using Machine Learning	Framework for description of AI systems that use ML	Technical	All phases	link		Choudhury20a [45], Wenzel21 [26]
ISO/IEC 23894	International Standards Organization Artificial Intelligence Risk Management	Principles, framework and processes of risk management that involves AI systems	Technical	All phases	link		Wenzel21 [26]; not mentioned in the 33 reviews
ISO/IEC 24027	International Standards Organization Artificial Intelligence Bias	Measurement techniques & methods to assessing bias in AI systems especially in AI-aided decision making	Technical	I-Development II-Assessment	link		Wenzel21 [26]; not mentioned in the 33 reviews
ISO/IEC 24028	International Standards Organization Artificial Intelligence Trustworthiness	Approaches that can support or improve trustworthiness of AI systems, mitigating vulnerabilities	Technical	All phases	link		Wenzel21 [26]; not mentioned in the 33 reviews
ISO/IEC 24029	International Standards Organization Artificial Intelligence Robustness	Background on existing methods to assess robustness of neural networks	Technical	I-Development II-Assessment III-Clinical Testing	link		Wenzel21 [26]; not mentioned in the 33 reviews
ISO/IEC 24030	International Standards Organization Artificial Use Cases	Collection of use cases of AI application in different domains	Technical	0-Preparation	link		Wenzel21 [26]; not mentioned in the 33 reviews
ISO 8373: 2021	ISO robots and robotic devices	Vocabulary of terms used in relation to robotics - updated version, original 8373:2012 was withdrawn	Technical	All phases	link		Buchanan20 [43]
ISO/WS TR 22100-5	International Standards Organization Safety of Machinery - Relationship with ISO 12100 -Part 5: Implications of AI Machine Learning	Guidance on how AI ML can impact safety of machinery and machinery systems	Technical	All phases	link		Choudhry20a [46]
Laskai	China: AI Governance Pcinciples for Responsible AI	Proposed framework and action guidelines with 8 principles of AI governance	Trust	0-Preparation IV-Implementing	link		Choudhry20a [46]
LOE - Oxford CEM	Centre for Evidence-based Medicine - Level of Evidence	How to guide on finding evidence, e.g. critical appraisal tools, number needed to treat, likelihood ratios, study designs, meta-analysis data extraction	Methodological	I-Development II-Assessment III-Clinical Testing	link	link	Seibert21 [62]
OECD AI	AI Policies in Russian Federation	AI governance, guidance and reulation policies in Russia	Trust	All phases	link		Choudhry20a [46]
MADE1.0	Medical and Adverse Drug Events 1.0 NLP Challenge	Annotated data for use in NLP challenges for detection medication & adverse drug events from EHR	Technical	III Assessment	link		Choudhry20b [47]-[102]
MedDRA	Medical Dictionary for Regulatory Activities	Standardized medical terminology for regulatory communication & evaluation of data in medicinal product for human use thru all phases of development cycle	Technical	0-Preparation I-Development	link		Choudhry20b [47]-[101]
MedEx	MEDication Information Extraction system for clinical narratives	NLP system that extracts medication info from clinical narratives	Technical	0-Preparation I-Development	link		Choudhry20b [47]-[101]
MI-CLAIM	Minimum Information about Clinical Artificial Intelligence Modeling Checklist	Proposed minimum set of documentation about clincal AI modeling	Reporting	I-Development	link	link	Shelmerdine21 [15]; not mentioned in the 33 reviews
MMAT	Mixed Methods Appraisal Tool	Critical appraisal tool for mixed studies reviews for RCT, non-TCT, mixed methods, descriptive and qualitative research	Methodological	I-Development	link	link	Zhao21 [67]-[15]
MINIMAR	MINimum Information for Medical AI Reporting	Minimum info needed to understand intended predictions, target populations, biases and generalizations	Reporting	0-Preparation I-Development II-Assessment	link	link	Shelmerdine21 [15]; not mentioned in the 33 reviews
Montreal-Ethics	Montreal Declaration for a Responsible Development of Artificial Intelligence 2018	A framework of ethical principles & values for development & deployment of AI	Trust	All phases	link		Morch21 [56]
NIST - Leadership in AI	A Plan for Federal Engagement in Developing Technical Standards and Related Tools	Plan for federal engagement to develop technical standards and related tools in support of reliable rubust & trustworthy systems that use AI	Technical	All phases	link		Choudhry20a [46]
NOS	Newcastle-Ottawa Quality Assessment Scale	Instrument on for quality assessment of non-RCT studies used in a systematic review	Methodological	I-Development	link	link	Hassan21 [51], Battineni22 [40]
OGC	Open Geospatial Consoritum	consortium to improve access to geospatial or location information	Technical	IV-Implementing	link		Seibert21 [62]-[69]
PCORNet	National Patient-Centered Clinical Research Network	Integrated network where representative health datafrom everyday encounters are accessible & trustworthy to advance public health	Technical	All phases	link	link	Choudhry20b [47]-[101]
PROBAST-AI	Prediction model Risk Of Bias Assessment Tool Artificial Intelligence	Reporting guideline & risk of bias tool for diagnostic & prognostic AI prediction model studies - protocol only	Methodological	II-Assessment	link		Barboi22 [39], Sahu22 [60]
ROB 2	Cochrane Risk of Bias 2 Tool	Updated risk of bias assessment tool in randomized trial	Methodological	II-Assessment	link	link	Loveys22 [55]
ROBINS-I	Risk Of Bias In Non-randomized Studies of Interventions	Risk of bias assesment tool for non randomized interventional studies	Methodological	II-Assessment	link	link	Loveys22 [55]
RxNorm	Medical Prescription Normalized	Normalized naming system for generic & branded drugs, & tool for supporting semantic interoperation between drug terminologies & pharmacy knowledge systems	Technical	0-Preparation I-Development	link	link	Choudhry20b [47]-[101]
SOS	Sensor Observation Service	Standard to manage sensor data interoperability with web service interface to register sensor & query observations	Technical	IV-Implementing	link		Seibert21 [62]-[69]
SPIRIT-AI	Reporting Guidelines for Clinical Trial Protocols for Interventions Involving Artificial Intelligence	Reprting guidelines for clinical trial protocols evaluating interventions with an AI component	Reporting	III-Clinical Testing	link	link	Morch 21 [56]
STARD	Standards for Reporting Dignostic Accuracy Studies	Guideline of essential items for reporting diagnostic accuracy studies	Methodological	I-Development II-Assessment	link	link	Zhao21 [67]-[23]
STROBE	Strengthening the Reporting of Observational Studies in Epidemology	Aim to strengthening the reporting of observational studies in epidemiology for cohort, case-control & cross sectional studies	Reporting	I-Development II-Assessment	link	link	Adamidi21 [38]-[59]
SWE	Sensor Web Enablement	Common data model encoding standards that defines low level data models for exchanging senror related data between nodes and OGC SWE framework	Technical	I-Development IV-Implementingg	link		Seibetr21 [62]-[69]
TRIPOD	Transparent Reporting of a Multivariable Prediction Model for Individual Prognosis or Diagnosis	Reporting of studies developing, validating or updating a prediction model for diagnostic or prognostic purposes - 3 lists: development, validation, both	Reporting	I-Development II-Assessment	link	link	Morch 21 [56]
TRIPOD-AI	Transparent Reporting of a Multivariable Prediction Model for Individual Prognosis or Diagnosis - Artificial Intelligence	Reporting of prediction model for diagnosis or prediction with an AI component - protocol only	Reporting	I-Development II-Assessment	link		Hassan 21 [51], Morch 21 [56]
UMLS	Unified Medical Language System	A set of files and software that bring together different health and biomedical vocabularies and standards to enable interoperability between computer systems	Technical	0-Preparation I-Development	link		Glaz21 [49]-[75]
WHO-Ethics & Governance	World Health Organzation Ethics and Governance of Artificial Intelligence for Health	Ethical challenges and risks with use of AI of health, consensus principles to ensure AI benefits public, and ensure governance for all stakeholders	Trust	0-Preparation IV-Implementing	link		Zidaru20 [69]-[145]
* cited by included reviews, original studies in reviews, or from Wenzel and van de Sande articles
^ italicized entries are the original study [y] cited in the review [x] denoted as [x]-[y]; bold entries are references cited in our paper but not in any reviews
